# Supplementary material for: Transcriptome sequencing of neurologic diseases associated genes in HHV-6A infected human astrocyte
Source: Oncotarget. 2016 Jun 17;7(30):48070–80. doi: 10.18632/oncotarget.10127 (PMC5217001; doi:10.18632/oncotarget.10127)
Supplement: Supplementary file 2 [file oncotarget-07-48070-s002.xls]

## Sheet: 差异基因_H1800-CTL_HA1800-HHV6_gene
Symbol	logFC	logCPM	PValue	FDR	H1800.CTL	HA1800.HHV6	UGCluster	Name	Aliases	GeneID	UGRepAcc	LLRepProtAcc	Chromosome	Cytoband	SumFunc	GO	SPFunction	SPLocal	UniProt
EEF1A1	-0.598266	13.4016	0.473951	1	13.6699	13.0717	Hs.535192	eukaryotic translation elongation factor 1 alpha 1	||HNGC:16303||CCS-3||GRAF-1EF||LENG7||eEF1A-1||EEF-1||PTI1||CCS3||EE1A1||EF-1-alpha-1||EEF1A1||EF-Tu||EF1a-like protein||elongation factor Tu||CTCL tumor antigen||prostate tumor-inducing protein 1||elongation factor 1-alpha 1||elongation factor 1 alpha subunit||leukocyte receptor cluster member 7||eukaryotic elongation factor 1 A-1||EUKARYOTIC TRANSLATION ELONGATION FACTOR 1, ALPHA-1||EEF1A CERVI…	1915	NM_001402	NP_001393	6	6q14.1		molecular function|GTP binding|TAS|GO:0005525|GOA|3512269//molecular function|GTPase activity|IEA|GO:0003924|GOA|na//molecular function|poly(A) RNA binding|IDA|GO:0044822|GOA|22658674//molecular function|protein binding|IPI|GO:0005515|GOA|15161933//molecular function|protein kinase binding|IPI|GO:0019901|GOA|17177976//molecular function|tRNA binding|IDA|GO:0000049|GOA|12426392//molecular function…	this protein promotes the gtp-dependent binding of aminoacyl-trna to the a-site of ribosomes during protein biosynthesis. with parp1 and txk, forms a complex that acts as a t helper 1 (th1) cell-specific transcription factor and binds the promoter of ifn-gamma to directly regulate its transcription, and is thus involved importantly in th1 cytokine production. {eco:0000269|pubmed:17177976}.	cytoplasm. nucleus. nucleus, nucleolus. note=colocalizes with dlc1 at actin-rich regions in the cell periphery. translocates together with zpr1 from the cytoplasm to the nucleus and nucleolus after treatment with mitogens.	P68104|Q6IPS9
ACTB	-0.137344	13.2695	0.869	1	13.3366	13.1992	Hs.520640	actin, beta	||PS1TP5BP1||ACTB||BRWS1||BETA-ACTIN||Actin, beta||PS1TP5-binding protein 1||actin, cytoplasmic 1||ACTIN, CYTOPLASMIC, 1||beta cytoskeletal actin||	60	NM_001101	NP_001092	7	7p22		molecular function|ATP binding|IEA|GO:0005524|GOA|na//molecular function|RNA polymerase II core promoter proximal region sequence-specific DNA binding|IDA|GO:0000978|GOA|16217013//molecular function|RNA polymerase II distal enhancer sequence-specific DNA binding|IDA|GO:0000980|GOA|16217013//molecular function|Tat protein binding|IPI|GO:0030957|GOA|16687403//molecular function|identical protein bi…	actins are highly conserved proteins that are involved in various types of cell motility and are ubiquitously expressed in all eukaryotic cells.	cytoplasm, cytoskeleton {eco:0000269|pubmed:17289661}. note=localized in cytoplasmic mrnp granules containing untranslated mrnas.	P60709|Q1KLZ0|B3KWQ3
MTRNR2L2	-1.20803	12.8432	0.152443	1	13.3243	12.1163	Hs.666077	MT-RNR2-like 2	||MTRNR2L2||HN2||MT-RNR2-like 2||humanin-like 2||MTRNR2-like 2||humanin-like protein 2||	100462981	NM_001190470	NP_001177399	5	5q14.1		cellular component|cytoplasm|IEA|GO:0005737|GOA|na//cellular component|extracellular region|IEA|GO:0005576|GOA|na	plays a role as a neuroprotective and antiapoptotic factor. {eco:0000250|uniprotkb:q8ivg9}.	secreted {eco:0000250|uniprotkb:q8ivg9}. cytoplasm {eco:0000250|uniprotkb:q8ivg9}.	P0CJ69
ACTG1	-0.0191036	12.7894	0.981697	1	12.799	12.7798	Hs.514581	actin gamma 1	||DFNA26||BRWS2||DFNA20||HEL-176||ACTG1||cytoskeletal gamma-actin||ACTIN, GAMMA-1||ACTIN, CYTOPLASMIC, 2||actin, cytoplasmic 2||Actin, gamma 1||epididymis luminal protein 176||	71	NM_001199954	NP_001605	17	17q25		molecular function|ATP binding|IEA|GO:0005524|GOA|na//molecular function|identical protein binding|IPI|GO:0042802|GOA|16189514//molecular function|protein binding|IPI|GO:0005515|GOA|16189514//molecular function|structural constituent of cytoskeleton|IC|GO:0005200|GOA|16130169//molecular function|ubiquitin protein ligase binding|IPI|GO:0031625|GOA|21753002//biological process|Fc-gamma receptor sig…	actins are highly conserved proteins that are involved in various types of cell motility and are ubiquitously expressed in all eukaryotic cells.	cytoplasm, cytoskeleton.	P63261
VIM	-0.0343378	12.7189	0.967106	1	12.736	12.7016	Hs.455493	vimentin	||CTRCT30||Vimentin||HEL113||VIM||epididymis luminal protein 113||	7431	NM_003380	NP_003371	10	10p13		molecular function|double-stranded RNA binding|IDA|GO:0003725|GOA|21266579//molecular function|glycoprotein binding|IPI|GO:0001948|GOA|19420356//molecular function|identical protein binding|IPI|GO:0042802|GOA|15383276//molecular function|keratin filament binding|IPI|GO:1990254|GOA|15846844//molecular function|protein C-terminus binding|IPI|GO:0008022|GOA|19270731//molecular function|protein bindi…	involved with larp6 in the stabilization of type i collagen mrnas for co1a1 and co1a2. {eco:0000269|pubmed:21746880}.	cytoplasm {eco:0000269|pubmed:21465480}.	V9HWE1|P08670
SERPINE1	0.301273	12.7681	0.717706	1	12.6096	12.9109	Hs.414795	serpin peptidase inhibitor, clade E (nexin, plasminogen activator inhibitor type 1), member 1	||PAI-1||SERPINE1||PAI1||PLANH1||serpin E1||endothelial plasminogen activator inhibitor||plasminogen activator inhibitor 1 precursor||serpin peptidase inhibitor, clade E (nexin, plasminogen activator inhibitor type 1), member 1||serine (or cysteine) proteinase inhibitor, clade E (nexin, plasminogen activator inhibitor type 1), member 1||	5054	NM_000602	NP_000593	7	7q22.1		molecular function|protease binding|IPI|GO:0002020|GOA|12114510//molecular function|protein binding|IPI|GO:0005515|GOA|16272158//molecular function|receptor binding|IPI|GO:0005102|GOA|8626514//molecular function|serine-type endopeptidase inhibitor activity|IDA|GO:0004867|GOA|1695900//biological process|angiogenesis|IEP|GO:0001525|GOA|11866539//biological process|blood coagulation|TAS|GO:0007596|G…	serine protease inhibitor. this inhibitor acts as 'bait' for tissue plasminogen activator, urokinase, protein c and matriptase-3/tmprss7. its rapid interaction with plat may function as a major control point in the regulation of fibrinolysis. {eco:0000269|pubmed:15853774}.	secreted.	P05121|A0A024QYT5
FN1	0.968527	12.7698	0.248977	1	12.2057	13.1742	Hs.203717	fibronectin 1	||MSF||GFND2||ED-B||CIG||FINC||LETS||FNZ||FN1||cold-insoluble globulin||Fibronectin 1||migration-stimulating factor||LARGE, EXTERNAL, TRANSFORMATION-SENSITIVE PROTEIN||fibronectin isoform 3 preproprotein||fibronectin isoform 7 preproprotein||fibronectin isoform 1 preproprotein||fibronectin isoform 5 preproprotein||fibronectin isoform 4 preproprotein||fibronectin isoform 6 preproprotein||	2335	NM_001306129	NP_997647	2	2q34		molecular function|collagen binding|NAS|GO:0005518|GOA|3024962//molecular function|heparin binding|NAS|GO:0008201|GOA|10075919//molecular function|integrin binding|IDA|GO:0005178|GOA|19738201//molecular function|integrin binding|IMP|GO:0005178|GOA|24658351//molecular function|peptidase activator activity|IEA|GO:0016504|GOA|na//molecular function|protease binding|IPI|GO:0002020|GOA|22952693//molec…	anastellin binds fibronectin and induces fibril formation. this fibronectin polymer, named superfibronectin, exhibits enhanced adhesive properties. both anastellin and superfibronectin inhibit tumor growth, angiogenesis and metastasis. anastellin activates p38 mapk and inhibits lysophospholipid signaling.	secreted, extracellular space, extracellular matrix.	P02751|Q6MZF4|Q9UQS6|Q6N084|Q6MZM7
SPARC	0.052083	12.1547	0.950127	1	12.1284	12.1805	Hs.111779	secreted protein, acidic, cysteine-rich (osteonectin)	||SPARC||BM40||BM-40||SPARC precursor||cysteine-rich protein||basement-membrane protein 40||Secreted protein, acidic, cysteine-rich (osteonectin)||secreted protein acidic and rich in cysteine||	6678	NM_003118	NP_003109	5	5q31.3-q32		molecular function|calcium ion binding|IDA|GO:0005509|GOA|7034958//molecular function|collagen binding|IDA|GO:0005518|GOA|7034958//molecular function|extracellular matrix binding|IEA|GO:0050840|GOA|na//molecular function|protein binding|IPI|GO:0005515|GOA|18808384//biological process|blood coagulation|TAS|GO:0007596|GOA|na//biological process|bone development|IEA|GO:0060348|GOA|na//biological pro…	appears to regulate cell growth through interactions with the extracellular matrix and cytokines. binds calcium and copper, several types of collagen, albumin, thrombospondin, pdgf and cell membranes. there are two calcium binding sites; an acidic domain that binds 5 to 8 ca(2+) with a low affinity and an ef-hand loop that binds a ca(2+) ion with a high affinity.	secreted, extracellular space, extracellular matrix, basement membrane {eco:0000269|pubmed:2306517, eco:0000269|pubmed:3400777, eco:0000269|pubmed:7495300, eco:0000269|pubmed:9457905}. note=in or around the basement membrane.	P09486
TGFBI	0.234276	12.2057	0.778537	1	12.0838	12.3181	Hs.369397	transforming growth factor, beta-induced, 68kDa	||CDGG1||KERATOEPITHELIN||EBMD||LCD1||CSD2||kerato-epithelin||BIGH3||CDG2||CDB1||TGFBI||RGD-CAP||CSD3||BETA-IG-H3||CSD1||beta ig-h3||RGD-containing collagen-associated protein||transforming growth factor, beta-induced, 68kDa||TRANSFORMING GROWTH FACTOR, BETA-INDUCED, 68-KD||transforming growth factor-beta-induced protein ig-h3 precursor||	7045	NM_000358	NP_000349	5	5q31		molecular function|collagen binding|IPI|GO:0005518|GOA|19478074//molecular function|extracellular matrix binding|IEA|GO:0050840|GOA|na//molecular function|integrin binding|TAS|GO:0005178|GOA|1388724//molecular function|protein binding|IPI|GO:0005515|GOA|19478074//biological process|angiogenesis|IEP|GO:0001525|GOA|11866539//biological process|cell adhesion|IBA|GO:0007155|GOA|na//biological process…	binds to type i, ii, and iv collagens. this adhesion protein may play an important role in cell-collagen interactions. in cartilage, may be involved in endochondral bone formation.	secreted, extracellular space, extracellular matrix. note=may be associated both with microfibrils and with the cell surface.	Q15582
FLNA	-0.137988	11.9885	0.868396	1	12.0558	11.9178	Hs.195464	filamin A, alpha	||CVD1||FMD||alpha-filamin||OPD1||XMVD||ABPX||XLVD||OPD2||FLNA||MNS||NHBP||filamin-1||ABP280||CSBS||ABP-280||FLN-A||FLN1||FILAMIN, ALPHA||FILAMIN 1||non-muscle filamin||endothelial actin-binding protein||ACTIN-BINDING PROTEIN 280||filamin-A isoform 2||filamin-A isoform 1||filamin A, alpha||actin binding protein 280||	2316	NM_001110556	NP_001447	X	Xq28		molecular function|Fc-gamma receptor I complex binding|IDA|GO:0034988|GOA|1833070//molecular function|Rac GTPase binding|IDA|GO:0048365|GOA|10051605//molecular function|Ral GTPase binding|IDA|GO:0017160|GOA|10051605//molecular function|Rho GTPase binding|IDA|GO:0017048|GOA|10051605//molecular function|SMAD binding|IEA|GO:0046332|GOA|na//molecular function|actin filament binding|IDA|GO:0051015|GOA…	promotes orthogonal branching of actin filaments and links actin filaments to membrane glycoproteins. anchors various transmembrane proteins to the actin cytoskeleton and serves as a scaffold for a wide range of cytoplasmic signaling proteins. interaction with flna may allow neuroblast migration from the ventricular zone into the cortical plate. tethers cell surface- localized furin, modulates it…	cytoplasm, cell cortex. cytoplasm, cytoskeleton.	P21333|Q60FE5|Q6NXF2
TUBA1A	-0.27331	11.8588	0.742899	1	11.989	11.7157	Hs.654422	tubulin, alpha 1a	||hum-a-tub1||LIS3||TUBA1A||hum-a-tub2||TUBA3||tubulin B-alpha-1||TUBULIN, ALPHA-1A||tubulin, alpha, brain-specific||Tubulin, alpha 1a||tubulin alpha-3 chain||tubulin alpha-1A chain isoform 1||tubulin alpha-1A chain isoform 2||	7846	NM_001270399	NP_006000	12	12q13.12		molecular function|GTP binding|IEA|GO:0005525|GOA|na//molecular function|GTPase activity|IEA|GO:0003924|GOA|na//molecular function|protein binding|IPI|GO:0005515|GOA|15657067//molecular function|protein domain specific binding|IEA|GO:0019904|GOA|na//molecular function|structural constituent of cytoskeleton|IEA|GO:0005200|GOA|na//molecular function|structural molecule activity|TAS|GO:0005198|GOA|1…	tubulin is the major constituent of microtubules. it binds two moles of gtp, one at an exchangeable site on the beta chain and one at a non-exchangeable site on the alpha chain.	cytoplasm, cytoskeleton.	Q71U36
TAGLN	-0.634781	11.5887	0.447598	1	11.8715	11.2367	Hs.410977	transgelin	||TAGLN1||TAGLN||SMCC||SM22-alpha||WS3-10||Transgelin||transgelin variant 2||22 kDa actin-binding protein||smooth muscle protein 22-alpha||	6876	NM_001001522	NP_003177	11	11q23.2		molecular function|actin filament binding|IEA|GO:0051015|GOA|na//molecular function|protein binding|IPI|GO:0005515|GOA|22245152//biological process|epithelial cell differentiation|IDA|GO:0030855|GOA|21492153//biological process|muscle organ development|TAS|GO:0007517|GOA|9615232//cellular component|cytoplasm|IEA|GO:0005737|GOA|na	actin cross-linking/gelling protein (by similarity). involved in calcium interactions and contractile properties of the cell that may contribute to replicative senescence. {eco:0000250}.	cytoplasm {eco:0000305}.	Q5U0D2|Q01995
MYH9	-0.0965173	11.812	0.907727	1	11.8595	11.763	Hs.474751	myosin, heavy chain 9, non-muscle	||BDPLT6||DFNA17||MYH9||NMMHCA||myosin-9||MHA||FTNS||NMMHC-IIA||NMHC-II-A||EPSTS||NMHC IIA||NONMUSCLE MYOSIN IIA||non-muscle myosin heavy polypeptide 9||Myosin, heavy chain 9, non-muscle||nonmuscle myosin heavy chain II-A||non-muscle myosin heavy chain A||MYOSIN, HEAVY CHAIN 9, NONMUSCLE||non-muscle myosin heavy chain IIa||MYOSIN, HEAVY CHAIN, NONMUSCLE, TYPE A||cellular myosin heavy chain, type …	4627	NM_002473	NP_002464	22	22q13.1		molecular function|ADP binding|IDA|GO:0043531|GOA|15065866//molecular function|ATP binding|IDA|GO:0005524|GOA|15065866//molecular function|ATPase activity|IDA|GO:0016887|GOA|12237319//molecular function|actin binding|IDA|GO:0003779|GOA|15065866//molecular function|actin filament binding|IDA|GO:0051015|GOA|12237319//molecular function|actin filament binding|IDA|GO:0051015|GOA|24072716//molecular f…	cellular myosin that appears to play a role in cytokinesis, cell shape, and specialized functions such as secretion and capping. during cell spreading, plays an important role in cytoskeleton reorganization, focal contacts formation (in the margins but not the central part of spreading cells), and lamellipodial retraction; this function is mechanically antagonized by myh10. {eco:0000269|pubmed:20…	cytoplasm, cytoskeleton {eco:0000250}. cytoplasm, cell cortex {eco:0000250}. note=colocalizes with actin filaments at lamellipodia margins and at the leading edge of migrating cells. {eco:0000269|pubmed:20052411}.	P35579|A0A024R1N1
MTRNR2L8	-1.0955	11.4039	0.19334	1	11.8501	10.7546	Hs.717003	MT-RNR2-like 8	||HN8||MTRNR2L8||MTRNR2-like 8||MT-RNR2-like 8||humanin-like 8||humanin-like protein 8||	100463486	NM_001190702	NP_001177631	11	11p15.3		cellular component|cytoplasm|IEA|GO:0005737|GOA|na//cellular component|extracellular region|IEA|GO:0005576|GOA|na	plays a role as a neuroprotective and antiapoptotic factor. {eco:0000250|uniprotkb:q8ivg9}.	secreted {eco:0000250|uniprotkb:q8ivg9}. cytoplasm {eco:0000250|uniprotkb:q8ivg9}.	P0CJ75
COL1A1	0.902652	12.3054	0.282074	1	11.7846	12.6873	Hs.172928	collagen, type I, alpha 1	||COL1A1||OI4||OI/EDS COMBINED SYNDROME||pro-alpha-1 collagen type 1||alpha-1 type I collagen||collagen alpha-1(I) chain preproprotein||COLLAGEN, TYPE I, ALPHA-1||collagen, type I, alpha 1||collagen alpha 1 chain type I||collagen of skin, tendon and bone, alpha-1 chain||COLLAGEN OF SKIN, TENDON, AND BONE, ALPHA-1 CHAIN COL1A1/PDGFB FUSION GENE||	1277	NM_000088	NP_000079	17	17q21.33		molecular function|extracellular matrix structural constituent|IEA|GO:0005201|GOA|na//molecular function|identical protein binding|IDA|GO:0042802|GOA|17211858//molecular function|metal ion binding|IEA|GO:0046872|GOA|na//molecular function|platelet-derived growth factor binding|IDA|GO:0048407|GOA|8900172//molecular function|protein binding|IPI|GO:0005515|GOA|14749390//biological process|blood coag…	type i collagen is a member of group i collagen (fibrillar forming collagen).	secreted, extracellular space, extracellular matrix {eco:0000255|prosite-prorule:pru00793}.	P02452
TUBB	0.27188	11.9075	0.744195	1	11.7652	12.037	Hs.636480	tubulin, beta class I	||OK/SW-cl.56||TUBB||CDCBM6||TUBB1||TUBB5||M40||tubulin beta-5 chain||beta Ib tubulin||tubulin beta-1 chain||tubulin, beta polypeptide||tubulin, beta class I||TUBULIN, BETA, CLASS I||tubulin beta chain isoform a||tubulin beta chain isoform b||tubulin beta chain isoform d||tubulin beta chain isoform c||tubulin beta chain isoform e||	203068	NM_001293212	NP_821133	6	6p21.33		molecular function|GTP binding|IEA|GO:0005525|GOA|na//molecular function|GTPase activating protein binding|IEA|GO:0032794|GOA|na//molecular function|GTPase activity|IEA|GO:0003924|GOA|na//molecular function|MHC class I protein binding|IDA|GO:0042288|GOA|11120798//molecular function|protein binding|IPI|GO:0005515|GOA|18457437//molecular function|protein complex binding|IEA|GO:0032403|GOA|na//molec…	tubulin is the major constituent of microtubules. it binds two moles of gtp, one at an exchangeable site on the beta chain and one at a non-exchangeable site on the alpha chain.	cytoplasm, cytoskeleton.	Q5ST81|Q5SU16|B4DQN9|B4DY90|B4DMJ5|P07437
THBS1	-0.492211	11.4999	0.555343	1	11.7251	11.2329	Hs.164226	thrombospondin 1	||THBS1||THBS-1||thrombospondin-1p180||TSP-1||TSP1||thrombospondin-1 precursor||Thrombospondin 1||THROMBOSPONDIN I||	7057	NM_003246	NP_003237	15	15q15		molecular function|calcium ion binding|NAS|GO:0005509|GOA|9304800//molecular function|collagen V binding|IDA|GO:0070052|GOA|6693501//molecular function|fibrinogen binding|IDA|GO:0070051|GOA|6693501//molecular function|fibroblast growth factor binding|IDA|GO:0017134|GOA|17996481//molecular function|fibronectin binding|IDA|GO:0001968|GOA|6693501//molecular function|glycoprotein binding|NAS|GO:00019…	adhesive glycoprotein that mediates cell-to-cell and cell-to-matrix interactions. binds heparin. may play a role in dentinogenesis and/or maintenance of dentin and dental pulp (by similarity). ligand for cd36 mediating antiangiogenic properties. plays a role in er stress response, via its interaction with the activating transcription factor 6 alpha (atf6) which produces adaptive er stress respons…	endoplasmic reticulum {eco:0000250}. sarcoplasmic reticulum {eco:0000250}.	P07996
PKM	0.541388	11.9448	0.516737	1	11.6489	12.1903	Hs.534770	pyruvate kinase, muscle	||OIP3||PKM2||p58||TCB||PKM||PK3||PKM1||CTHBP||HEL-S-30||OIP-3||2.7.1.40||tumor M2-PK||PYRUVATE KINASE 3||pyruvate kinase 2/3||OPA-interacting protein 3||PK, muscle type||Pyruvate kinase, muscle||PYRUVATE KINASE, MUSCLE, 2||pyruvate kinase muscle isozyme||thyroid hormone-binding protein, cytosolic||cytosolic thyroid hormone-binding protein||pyruvate kinase isozymes M1/M2||thyroid hormone-binding …	5315	NM_001206796	NP_872271	15	15q22		molecular function|ATP binding|IEA|GO:0005524|GOA|na//molecular function|MHC class II protein complex binding|IDA|GO:0023026|GOA|20458337//molecular function|magnesium ion binding|IEA|GO:0000287|GOA|na//molecular function|poly(A) RNA binding|IDA|GO:0044822|GOA|22658674//molecular function|potassium ion binding|IEA|GO:0030955|GOA|na//molecular function|protein binding|IPI|GO:0005515|GOA|12620389//…	glycolytic enzyme that catalyzes the transfer of a phosphoryl group from phosphoenolpyruvate (pep) to adp, generating atp. stimulates pou5f1-mediated transcriptional activation. plays a general role in caspase independent cell death of tumor cells. the ratio betwween the highly active tetrameric form and nearly inactive dimeric form determines whether glucose carbons are channeled to biosynthetic…	cytoplasm. nucleus. note=translocates to the nucleus in response to different apoptotic stimuli. nuclear translocation is sufficient to induce cell death that is caspase independent, isoform-specific and independent of its enzymatic activity.	P14618|B4DNK4|V9HWB8|A0A024R5Z9
GAPDH	0.398366	11.8592	0.632853	1	11.6463	12.0446	Hs.544577	glyceraldehyde-3-phosphate dehydrogenase	||G3PD||GAPDH||HEL-S-162eP||1.2.1.12||Glyceraldehyde-3-phosphate dehydrogenase||OCAS, p38 COMPONENT||peptidyl-cysteine S-nitrosylase GAPDH||glyceraldehyde-3-phosphate dehydrogenase isoform 2||glyceraldehyde-3-phosphate dehydrogenase isoform 1||aging-associated gene 9 protein||OCT1 COACTIVATOR IN S PHASE, 38-KD COMPONENT||epididymis secretory sperm binding protein Li 162eP||	2597	NM_001256799	NP_002037	12	12p13		molecular function|NAD binding|IEA|GO:0051287|GOA|na//molecular function|NADP binding|IEA|GO:0050661|GOA|na//molecular function|glyceraldehyde-3-phosphate dehydrogenase (NAD+) (phosphorylating) activity|ISS|GO:0004365|GOA|na//molecular function|glyceraldehyde-3-phosphate dehydrogenase (NAD+) (phosphorylating) activity|NAS|GO:0004365|GOA|3170585//molecular function|identical protein binding|IPI|GO…	has both glyceraldehyde-3-phosphate dehydrogenase and nitrosylase activities, thereby playing a role in glycolysis and nuclear functions, respectively. participates in nuclear events including transcription, rna transport, dna replication and apoptosis. nuclear functions are probably due to the nitrosylase activity that mediates cysteine s-nitrosylation of nuclear target proteins such as sirt1, h…	cytoplasm, cytosol {eco:0000269|pubmed:12829261}. nucleus {eco:0000250}. cytoplasm, perinuclear region {eco:0000269|pubmed:12829261}. membrane {eco:0000269|pubmed:12829261}. cytoplasm, cytoskeleton {eco:0000250}. note=translocates to the nucleus following s- nitrosylation and interaction with siah1, which contains a nuclear localization signal (by similarity). postnuclear and perinuclear regions.…	P04406|V9HVZ4
TUBA1B	0.176872	11.6094	0.831825	1	11.5182	11.6951	Hs.524390	tubulin, alpha 1b	||TUBA1B||alpha-tubulin ubiquitous||tubulin K-alpha-1||TUBULIN, ALPHA-1B||alpha tubulin||Tubulin, alpha 1b||tubulin alpha-ubiquitous chain||tubulin alpha-1B chain||tubulin, alpha, ubiquitous||	10376	NM_006082	NP_006073	12	12q13.12		molecular function|GTP binding|IEA|GO:0005525|GOA|na//molecular function|GTPase activity|IEA|GO:0003924|GOA|na//molecular function|double-stranded RNA binding|IDA|GO:0003725|GOA|21266579//molecular function|protein binding|IPI|GO:0005515|GOA|11698390//molecular function|structural constituent of cytoskeleton|IEA|GO:0005200|GOA|na//molecular function|structural molecule activity|TAS|GO:0005198|GOA…	tubulin is the major constituent of microtubules. it binds two moles of gtp, one at an exchangeable site on the beta chain and one at a non-exchangeable site on the alpha chain.	cytoplasm, cytoskeleton.	P68363
TMSB4X	-0.342669	11.3384	0.681011	1	11.4996	11.1569	Hs.437277	thymosin beta 4, X-linked	||PTMB4||FX||TMSB4X||TB4X||t beta-4||prothymosin beta-4||thymosin beta 4, X-linked||THYMOSIN, BETA-4, X CHROMOSOME||thymosin, beta 4, X chromosome||	7114	NM_021109	NP_066932	X	Xq21.3-q22		molecular function|actin monomer binding|IEA|GO:0003785|GOA|na//molecular function|poly(A) RNA binding|IDA|GO:0044822|GOA|22658674//molecular function|protein binding|IPI|GO:0005515|GOA|17967441//biological process|actin filament organization|IEA|GO:0007015|GOA|na//biological process|blood coagulation|TAS|GO:0007596|GOA|na//biological process|platelet activation|TAS|GO:0030168|GOA|na//biological …	seraspenide inhibits the entry of hematopoietic pluripotent stem cells into the s-phase. {eco:0000250}.	cytoplasm, cytoskeleton.	A2VCK8|Q0P5T0|P62328
IGFBP5	-1.22043	10.9878	0.1484	1	11.4727	10.2523	Hs.607212	insulin-like growth factor binding protein 5	||IBP5||IBP-5||IGFBP5||IGFBP-5||IGF-binding protein 5||Insulin-like growth factor binding protein 5||insulin-like growth factor-binding protein 5 precursor||	3488	NM_000599	NP_000590	2	2q35		molecular function|fibronectin binding|IBA|GO:0001968|GOA|na//molecular function|insulin-like growth factor I binding|IPI|GO:0031994|GOA|10766744//molecular function|insulin-like growth factor II binding|IBA|GO:0031995|GOA|na//molecular function|protein binding|IPI|GO:0005515|GOA|15700281//biological process|cellular protein metabolic process|TAS|GO:0044267|GOA|na//biological process|cellular res…	igf-binding proteins prolong the half-life of the igfs and have been shown to either inhibit or stimulate the growth promoting effects of the igfs on cell culture. they alter the interaction of igfs with their cell surface receptors.	secreted.	P24593|A0A024R433
ANXA2	0.291162	11.4741	0.726786	1	11.3212	11.6123	Hs.511605	annexin A2	||ANXA2||HEL-S-270||P36||LPC2D||CAL1H||ANX2P3||ANX2P1||ANX2L4||annexin-2||PAP-IV||chromobindin-8||ANX2P2||annexin A2||lipocortin II||chromobindin 8||calpactin-1 heavy chain||annexin A2 isoform 1||placental anticoagulant protein IV||calpactin I heavy chain||calpactin I heavy polypeptide||annexin A2 isoform 2||ANNEXIN II, HEAVY CHAIN||LIP2 ANNEXIN II PSEUDOGENE 1||epididymis secretory protein Li 27…	302	NM_001002857	NP_004030	15	15q22.2		molecular function|Rab GTPase binding|IEA|GO:0017137|GOA|na//molecular function|S100 protein binding|IPI|GO:0044548|GOA|14699089//molecular function|calcium ion binding|IEA|GO:0005509|GOA|na//molecular function|calcium-dependent phospholipid binding|IDA|GO:0005544|GOA|2138016//molecular function|calcium-dependent protein binding|IPI|GO:0048306|GOA|15226301//molecular function|cytoskeletal protein…	calcium-regulated membrane-binding protein whose affinity for calcium is greatly enhanced by anionic phospholipids. it binds two calcium ions with high affinity. may be involved in heat-stress response.	secreted, extracellular space, extracellular matrix, basement membrane {eco:0000269|pubmed:17081065}. melanosome {eco:0000269|pubmed:17081065}. note=in the lamina beneath the plasma membrane. identified by mass spectrometry in melanosome fractions from stage i to stage iv. translocated from the cytoplasm to the cell surface through a golgi-independent mechanism.	P07355|A0A024R5Z7
DCBLD2	-0.607268	10.9794	0.467386	1	11.2513	10.6441	Hs.203691	discoidin, CUB and LCCL domain containing 2	||1700055P21Rik||ESDN||DCBLD2||CLCP1||discoidin, CUB and LCCL domain containing 2||DISCOIDIN, CUB, AND LCCL DOMAIN-CONTAINING PROTEIN 2||endothelial and smooth muscle cell-derived neuropilin-like protein||discoidin, CUB and LCCL domain-containing protein 2 precursor||CUB, LCCL and coagulation factor V/VIII-homology domains protein 1||	131566	NM_080927	NP_563615	3	3q12.1		molecular function|protein binding|IPI|GO:0005515|GOA|23770091//biological process|intracellular receptor signaling pathway|NAS|GO:0030522|GOA|11447234//biological process|negative regulation of cell growth|IDA|GO:0030308|GOA|11447234//biological process|wound healing|IDA|GO:0042060|GOA|11447234//cellular component|cell surface|IDA|GO:0009986|GOA|11447234//cellular component|integral component of…		membrane {eco:0000269|pubmed:11973641}; single-pass type i membrane protein {eco:0000269|pubmed:11973641}.	Q96PD2
TNC	0.0714162	11.2454	0.931658	1	11.2093	11.2807	Hs.143250	tenascin C	||HXB||TNC||GMEM||neuronectin||TN-C||cytotactin||JI||DFNA56||GP 150-225||tenascin precursor||myotendinous antigen||hexabrachion (tenascin)||tenascin C||glioma-associated-extracellular matrix antigen||tenascin-C isoform 14/AD1/16||tenascin-C additional domain 1||deafness, autosomal dominant 56||	3371	NM_002160	NP_002151	9	9q33		molecular function|syndecan binding|IDA|GO:0045545|GOA|8769660//biological process|bud outgrowth involved in lung branching|IEA|GO:0060447|GOA|na//biological process|cell adhesion|IEA|GO:0007155|GOA|na//biological process|cellular response to prostaglandin D stimulus|IEA|GO:0071799|GOA|na//biological process|cellular response to retinoic acid|IEA|GO:0071300|GOA|na//biological process|cellular res…	extracellular matrix protein implicated in guidance of migrating neurons as well as axons during development, synaptic plasticity as well as neuronal regeneration. promotes neurite outgrowth from cortical neurons grown on a monolayer of astrocytes. ligand for integrins alpha-8/beta-1, alpha-9/beta-1, alpha-v/beta-3 and alpha-v/beta-6.	secreted, extracellular space, extracellular matrix.	E9PC84|J3QSU6|B4E1W8|Q4LE33|P24821
DPYSL3	-0.564448	10.8982	0.499155	1	11.153	10.5886	Hs.519659	dihydropyrimidinase-like 3	||CRMP-4||LCRMP||DRP3||DPYSL3||ULIP-1||DRP-3||CRMP4||Dihydropyrimidinase-like 3||UNC33-LIKE PHOSPHOPROTEIN||unc-33-like phosphoprotein 1||dihydropyrimidinase-related protein 3 isoform 2||dihydropyrimidinase-related protein 3 isoform 1||collapsin response mediator protein 4 long||	1809	NM_001197294	NP_001378	5	5q32		molecular function|SH3 domain binding|ISS|GO:0017124|GOA|na//molecular function|chondroitin sulfate binding|ISS|GO:0035374|GOA|na//molecular function|hydrolase activity, acting on carbon-nitrogen (but not peptide) bonds|IEA|GO:0016810|GOA|na//molecular function|phosphoprotein binding|IEA|GO:0051219|GOA|na//molecular function|protein binding|IPI|GO:0005515|GOA|25416956//biological process|actin cr…	necessary for signaling by class 3 semaphorins and subsequent remodeling of the cytoskeleton. plays a role in axon guidance, neuronal growth cone collapse and cell migration (by similarity). {eco:0000250}.	cytoplasm {eco:0000250}. cell projection, growth cone {eco:0000250}. note=colocalizes with synaptic vesicle protein 2 in the central region of the growth cone. {eco:0000250}.	Q14195|Q6DEN2|Q8IXW6
MAP1B	-1.03751	10.6731	0.217464	1	11.1006	10.0631	Hs.335079	microtubule-associated protein 1B	||MAP1B||PPP1R102||MAP-1B||MAP5||microtubule-associated protein 1B||FUTSCH, DROSOPHILA, HOMOLOG OF||protein phosphatase 1, regulatory subunit 102||	4131	NM_005909	NP_005900	5	5q13		molecular function|microtubule binding|IEA|GO:0008017|GOA|na//molecular function|protein binding|IPI|GO:0005515|GOA|12147674//molecular function|structural molecule activity|NAS|GO:0005198|GOA|1881920//biological process|axon extension|IEA|GO:0048675|GOA|na//biological process|cellular process|IDA|GO:0009987|GOA|19567321//biological process|dendrite development|IEA|GO:0016358|GOA|na//biological p…	facilitates tyrosination of alpha-tubulin in neuronal microtubules (by similarity). phosphorylated map1b may play a role in the cytoskeletal changes that accompany neurite extension. possibly map1b binds to at least two tubulin subunits in the polymer, and this bridging of subunits might be involved in nucleating microtubule polymerization and in stabilizing microtubules. acts as a positive cofac…	cytoplasm, cytoskeleton {eco:0000269|pubmed:18195017}. cytoplasm {eco:0000269|pubmed:18195017}. cell junction, synapse {eco:0000250}. cell projection, dendritic spine {eco:0000250}. note=colocalizes with dapk1 in the microtubules and cortical actin fibers. {eco:0000250}.	P46821|Q6PJD3|Q86X89
EEF2	0.199082	11.2028	0.811102	1	11.0998	11.2989	Hs.515070	eukaryotic translation elongation factor 2	||EEF2||SCA26||EEF-2||POLYPEPTIDYL-tRNA TRANSLOCASE||Eukaryotic translation elongation factor 2||	1938	NM_001961	NP_001952	19	19p13.3		molecular function|GTP binding|IEA|GO:0005525|GOA|na//molecular function|GTPase activity|IEA|GO:0003924|GOA|na//molecular function|poly(A) RNA binding|IDA|GO:0044822|GOA|22658674//molecular function|protein binding|IPI|GO:0005515|GOA|19417104//molecular function|protein kinase binding|IPI|GO:0019901|GOA|23823123//molecular function|translation elongation factor activity|IEA|GO:0003746|GOA|na//bio…	catalyzes the gtp-dependent ribosomal translocation step during translation elongation. during this step, the ribosome changes from the pre-translocational (pre) to the post- translocational (post) state as the newly formed a-site-bound peptidyl-trna and p-site-bound deacylated trna move to the p and e sites, respectively. catalyzes the coordinated movement of the two trna molecules, the mrna and…	cytoplasm. nucleus {eco:0000269|pubmed:24648518}. note=phosphorylation by csk promotes cleavage and sumoylation-dependent nuclear translocation of the c-terminal cleavage product. {eco:0000269|pubmed:24648518}.	P13639
HSPA8	0.116884	11.1569	0.888381	1	11.0973	11.2141	Hs.180414	heat shock 70kDa protein 8	||HSC70||HSP71||NIP71||HSC71||HSP73||LAP-1||HEL-S-72p||HSPA8||HSC54||HEL-33||LAP1||HSPA10, FORMERLY||lipopolysaccharide-associated protein 1||LPS-associated protein 1||epididymis luminal protein 33||HEAT-SHOCK 70-KD PROTEIN 8||HEAT-SHOCK COGNATE PROTEIN, 71-KD||N-myristoyltransferase inhibitor protein 71||heat shock 70kd protein 10||HEAT-SHOCK 70-KD PROTEIN 10, FORMERLY||heat shock cognate protei…	3312	NM_006597	NP_694881	11	11q24.1		molecular function|ATP binding|IDA|GO:0005524|GOA|23921388//molecular function|ATPase activity|IDA|GO:0016887|GOA|23921388//molecular function|ATPase activity, coupled|NAS|GO:0042623|GOA|8530083//molecular function|C3HC4-type RING finger domain binding|IPI|GO:0055131|GOA|25281747//molecular function|G-protein coupled receptor binding|IPI|GO:0001664|GOA|12150907//molecular function|MHC class II pr…	acts as a repressor of transcriptional activation. inhibits the transcriptional coactivator activity of cited1 on smad-mediated transcription. chaperone. component of the prp19- cdc5l complex that forms an integral part of the spliceosome and is required for activating pre-mrna splicing. may have a scaffolding role in the spliceosome assembly as it contacts all other components of the core comple…	cytoplasm. melanosome. nucleus, nucleolus. cell membrane. note=localized in cytoplasmic mrnp granules containing untranslated mrnas. translocates rapidly from the cytoplasm to the nuclei, and especially to the nucleoli, upon heat shock.	P11142|V9HW22|Q53HF2
COL1A2	0.777905	11.5344	0.352966	1	11.0937	11.8716	Hs.489142	collagen, type I, alpha 2	||COL1A2||OI4||alpha 2(I)-collagen||type I procollagen||collagen alpha-2(I) chain precursor||alpha-2 type I collagen||collagen I, alpha-2 polypeptide||COLLAGEN, TYPE I, ALPHA-2||collagen, type I, alpha 2||COLLAGEN OF SKIN, TENDON, AND BONE, ALPHA-2 CHAIN||collagen of skin, tendon and bone, alpha-2 chain||	1278	NM_000089	NP_000080	7	7q22.1		molecular function|SMAD binding|IEA|GO:0046332|GOA|na//molecular function|extracellular matrix structural constituent|NAS|GO:0005201|GOA|8982144//molecular function|identical protein binding|IDA|GO:0042802|GOA|17211858//molecular function|metal ion binding|IEA|GO:0046872|GOA|na//molecular function|platelet-derived growth factor binding|IDA|GO:0048407|GOA|8900172//molecular function|protein bindin…	type i collagen is a member of group i collagen (fibrillar forming collagen).	secreted, extracellular space, extracellular matrix {eco:0000255|prosite-prorule:pru00793}.	P08123
MTRNR2L9	-1.11102	10.6411	0.187254	1	11.0922	9.98124		MT-RNR2-like 9		100463487	NM_001190706	NP_001177635	6	6q11.1		cellular component|cytoplasm|IEA|GO:0005737|GOA|na//cellular component|extracellular region|IEA|GO:0005576|GOA|na	plays a role as a neuroprotective and antiapoptotic factor. {eco:0000250|uniprotkb:q8ivg9}.	secreted {eco:0000250|uniprotkb:q8ivg9}. cytoplasm {eco:0000250|uniprotkb:q8ivg9}.	P0CJ76
TPM4	-0.51906	10.8108	0.534094	1	11.0471	10.5281	Hs.631618	tropomyosin 4	||TPM4||TM30p1||HEL-S-108||tropomyosin-4||Tropomyosin 4||tropomyosin alpha-4 chain isoform Tpm4.1cy||tropomyosin alpha-4 chain isoform Tpm4.2cy||epididymis secretory protein Li 108||	7171	NM_001145160	NP_003281	19	19p13.1		molecular function|actin binding|IEA|GO:0003779|GOA|na//molecular function|calcium ion binding|NAS|GO:0005509|GOA|1836432//molecular function|protein binding|IPI|GO:0005515|GOA|24407287//molecular function|structural constituent of muscle|TAS|GO:0008307|GOA|8641132//biological process|movement of cell or subcellular component|TAS|GO:0006928|GOA|16130169//biological process|muscle contraction|TAS|…	binds to actin filaments in muscle and non-muscle cells. plays a central role, in association with the troponin complex, in the calcium dependent regulation of vertebrate striated muscle contraction. smooth muscle contraction is regulated by interaction with caldesmon. in non-muscle cells is implicated in stabilizing cytoskeleton actin filaments. binds calcium. {eco:0000269|pubmed:1836432}.	cytoplasm, cytoskeleton.	V9HW56|P67936
TPM1	-0.449335	10.8273	0.590164	1	11.0345	10.5852	Hs.133892	tropomyosin 1 (alpha)	||LVNC9||TMSA||CMD1Y||alpha-tropomyosin||CMH3||C15orf13||TPM1||HTM-alpha||sarcomeric tropomyosin kappa||Tropomyosin 1 (alpha)||cardiomyopathy, hypertrophic 3||TROPOMYOSIN, SKELETAL MUSCLE ALPHA||tropomyosin alpha-1 chain isoform Tpm1.6cy||tropomyosin alpha-1 chain isoform Tpm1.12br||tropomyosin alpha-1 chain isoform Tpm1.8cy||tropomyosin alpha-1 chain isoform Tpm1.2st||tropomyosin alpha-1 chain i…	7168	NM_000366	NP_001288218	15	15q22.1		molecular function|actin binding|TAS|GO:0003779|GOA|12686598//molecular function|cytoskeletal protein binding|IPI|GO:0008092|GOA|17987659//molecular function|protein binding|IPI|GO:0005515|GOA|16189514//molecular function|structural constituent of cytoskeleton|TAS|GO:0005200|GOA|12686598//molecular function|structural constituent of muscle|TAS|GO:0008307|GOA|8205619//biological process|cardiac mu…	binds to actin filaments in muscle and non-muscle cells. plays a central role, in association with the troponin complex, in the calcium dependent regulation of vertebrate striated muscle contraction. smooth muscle contraction is regulated by interaction with caldesmon. in non-muscle cells is implicated in stabilizing cytoskeleton actin filaments.	cytoplasm, cytoskeleton.	B7Z596|H7BYY1|Q6ZN40|B7Z722|O15513|D9YZV5|A0A024R5W6|F5H7S3|D9YZV4|D9YZV7|P09493
ENC1	-0.616597	10.7556	0.460626	1	11.0312	10.4146	Hs.104925	ectodermal-neural cortex 1 (with BTB domain)	||ENC1||PIG10||NRPB||ENC-1||CCL28||KLHL37||KLHL35||TP53I10||kelch-like 35||NUCLEAR RESTRICTED PROTEIN/BRAIN||kelch-like protein 37||p53-induced gene 10 protein||kelch-like family member 37||nuclear matrix protein NRP/B||ectodermal-neural cortex 1 (with BTB domain)||ectoderm-neural cortex protein 1 isoform 2||nuclear restricted protein, BTB domain-like (brain)||ectoderm-neural cortex protein 1 iso…	8507	NM_001256574	NP_003624	5	5q13		molecular function|actin binding|IEA|GO:0003779|GOA|na//molecular function|protein binding|IPI|GO:0005515|GOA|19424503//biological process|multicellular organismal development|TAS|GO:0007275|GOA|9566959//biological process|negative regulation of translation|IDA|GO:0017148|GOA|19424503//biological process|nervous system development|TAS|GO:0007399|GOA|9566959//biological process|positive regulation…	actin-binding protein involved in the regulation of neuronal process formation and in differentiation of neural crest cells. down-regulates transcription factor nf2l2/nrf2 by decreasing the rate of protein synthesis and not via a ubiquitin- mediated proteasomal degradation mechanism. {eco:0000269|pubmed:19424503}.	nucleus matrix {eco:0000269|pubmed:19424503}. cytoplasm {eco:0000269|pubmed:19424503}. cytoplasm, cytoskeleton {eco:0000269|pubmed:19424503}.	O14682|Q53XS2
TPT1	-0.14161	10.8348	0.864985	1	10.9039	10.7623	Hs.374596	tumor protein, translationally-controlled 1	||TPT1||fortilin||TCTP||p02||p23||HRF||HISTAMINE-RELEASING FACTOR, IMMUNOGLOBULIN E-DEPENDENT||Tumor protein, translationally-controlled 1||TRANSLATIONALLY CONTROLLED TUMOR PROTEIN||translationally-controlled tumor protein isoform 1||translationally-controlled tumor protein isoform 2||translationally-controlled tumor protein isoform 3||	7178	NM_001286272	NP_003286	13	13q14		molecular function|calcium ion binding|IDA|GO:0005509|GOA|15162379//molecular function|poly(A) RNA binding|IDA|GO:0044822|GOA|22658674//molecular function|protein binding|IPI|GO:0005515|GOA|16730713//biological process|calcium ion transport|IC|GO:0006816|GOA|15958728//biological process|cellular calcium ion homeostasis|IC|GO:0006874|GOA|15958728//biological process|negative regulation of apoptoti…	involved in calcium binding and microtubule stabilization.	cytoplasm {eco:0000269|pubmed:9059837}.	A0A0B4J2C3|A0A024RDY2|P13693
ACTA2	-1.22524	10.4145	0.146857	1	10.9008	9.67562	Hs.500483	actin, alpha 2, smooth muscle, aorta	||ACTA2||MYMY5||ACTSA||AAT6||alpha-cardiac actin||ACTIN, VASCULAR SMOOTH MUSCLE||actin, aortic smooth muscle||ACTIN, ALPHA-2, SMOOTH MUSCLE, AORTA||ACTIN, ALPHA, SMOOTH MUSCLE, AORTIC||cell growth-inhibiting gene 46 protein||Actin, alpha 2, smooth muscle, aorta||	59	NM_001141945	NP_001604	10	10q23.3		molecular function|ATP binding|IEA|GO:0005524|GOA|na//molecular function|protein kinase binding|ISS|GO:0019901|GOA|na//biological process|glomerular mesangial cell development|IEP|GO:0072144|GOA|17464107//biological process|mesenchyme migration|ISS|GO:0090131|GOA|na//biological process|muscle contraction|TAS|GO:0006936|GOA|na//biological process|positive regulation of gene expression|ISS|GO:00106…	actins are highly conserved proteins that are involved in various types of cell motility and are ubiquitously expressed in all eukaryotic cells.	cytoplasm, cytoskeleton.	P62736|D2JYH4
PSAP	0.139684	10.961	0.866802	1	10.8895	11.0292	Hs.523004	prosaposin	||GLBA||SAPD||SAPA||SAPB||SAPC||Prosaposin||PSAP||SAPOSIN C||proactivator polypeptide||SAPOSIN B||SAP1, FORMERLY||SAP2, FORMERLY||SAPOSIN D||PSAP SAPOSIN A||sphingolipid activator protein-1||prosaposin isoform b preproprotein||prosaposin isoform c preproprotein||prosaposin isoform a preproprotein||SPHINGOLIPID ACTIVATOR PROTEIN 2, FORMERLY||SPHINGOLIPID ACTIVATOR PROTEIN 1, FORMERLY||	5660	NM_001042465	NP_002769	10	10q21-q22		molecular function|enzyme activator activity|TAS|GO:0008047|GOA|2717620//molecular function|lipid binding|TAS|GO:0008289|GOA|1454804//molecular function|protein binding|IPI|GO:0005515|GOA|20709014//biological process|blood coagulation|TAS|GO:0007596|GOA|na//biological process|cellular response to organic substance|IEA|GO:0071310|GOA|na//biological process|epithelial cell differentiation involved …	saposins are specific low-molecular mass non-enzymic proteins, they participate in the lysosomal degradation of sphingolipids, which takes place by the sequential action of specific hydrolases.	prosaposin: secreted. note=secreted as a fully glycosylated 70 kda protein composed of complex glycans. {eco:0000250|uniprotkb:q61207}.	A0A024QZQ2|P07602
MYL6	-0.38886	10.7024	0.640976	1	10.8837	10.4949	Hs.632717	myosin, light chain 6, alkali, smooth muscle and non-muscle	||LC17B||MLC3NM||LC17A||ESMLC||MYL6||LC17-NM||MLC-3||MLC1SM||LC17-GI||MLC3SM||myosin light chain A3||myosin light chain alkali 3||17 kDa myosin light chain||myosin light polypeptide 6 isoform 2||myosin light polypeptide 6 isoform 1||Myosin, light chain 6, alkali, smooth muscle and non-muscle||MYOSIN LIGHT CHAIN 6, ALKALI, SMOOTH MUSCLE AND NONMUSCLE||myosin, light polypeptide 6, alkali, smooth mu…	4637	NM_021019	NP_524147	12	12q13.2		molecular function|actin-dependent ATPase activity|ISS|GO:0030898|GOA|na//molecular function|calcium ion binding|IEA|GO:0005509|GOA|na//molecular function|motor activity|TAS|GO:0003774|GOA|2304459//molecular function|protein binding|IPI|GO:0005515|GOA|21182205//molecular function|structural constituent of muscle|IDA|GO:0008307|GOA|16953301//biological process|axon guidance|TAS|GO:0007411|GOA|na//…	regulatory light chain of myosin. does not bind calcium.		P60660
EIF4G2	-0.628657	10.5619	0.451971	1	10.8422	10.2136	Hs.183684	eukaryotic translation initiation factor 4 gamma, 2	||EIF4G2||NAT1||DAP-5||AAG1||DAP5||p97||eIF4G 2||eIF-4G 2||eIF-4-gamma 2||death-associated protein 5||aging-associated protein 1||eukaryotic translation initiation factor 4G-like 1||EUKARYOTIC TRANSLATION INITIATION FACTOR 4-GAMMA, 2||Eukaryotic translation initiation factor 4 gamma, 2||eukaryotic translation initiation factor 4 gamma 2 isoform 2||eukaryotic translation initiation factor 4 gamma …	1982	NM_001042559	NP_001409	11	11p15		molecular function|poly(A) RNA binding|IDA|GO:0044822|GOA|22658674//molecular function|protein binding|IPI|GO:0005515|GOA|16166382//molecular function|translation factor activity, RNA binding|IDA|GO:0008135|GOA|16289705//molecular function|translation initiation factor activity|IDA|GO:0003743|GOA|11943866//biological process|cell cycle arrest|TAS|GO:0007050|GOA|9032289//biological process|cell de…	appears to play a role in the switch from cap-dependent to ires-mediated translation during mitosis, apoptosis and viral infection. cleaved by some caspases and viral proteases. {eco:0000269|pubmed:11511540, eco:0000269|pubmed:11943866, eco:0000269|pubmed:9032289, eco:0000269|pubmed:9049310}.		P78344|Q2TU89
FTH1	1.12715	11.5006	0.181072	1	10.8297	11.9568	Hs.524910	ferritin, heavy polypeptide 1	||FHC||PIG15||HFE5||apoferritin||FTH1||1.16.3.1||PLIF||FTHL6||ferritin H subunit||placenta immunoregulatory factor||proliferation-inducing protein 15||FERRITIN HEAVY CHAIN 1||Ferritin, heavy polypeptide 1||cell proliferation-inducing gene 15 protein||	2495	NM_002032	NP_002023	11	11q13		molecular function|ferric iron binding|IEA|GO:0008199|GOA|na//molecular function|ferroxidase activity|IEA|GO:0004322|GOA|na//molecular function|iron ion binding|TAS|GO:0005506|GOA|3020541//molecular function|protein binding|IPI|GO:0005515|GOA|15607035//biological process|cellular iron ion homeostasis|TAS|GO:0006879|GOA|na//biological process|immune response|ISS|GO:0006955|GOA|na//biological proce…	stores iron in a soluble, non-toxic, readily available form. important for iron homeostasis. has ferroxidase activity. iron is taken up in the ferrous form and deposited as ferric hydroxides after oxidation. also plays a role in delivery of iron to cells. mediates iron uptake in capsule cells of the developing kidney (by similarity). {eco:0000250}.		P02794|A0A024R525
RPS2	0.221472	10.9366	0.790348	1	10.8216	11.0431	Hs.356366	ribosomal protein S2	||RPS2||OK/KNS-cl.6||protein LLRep3||ribosomal protein S2||40S ribosomal protein S2||40S ribosomal protein S4||	6187	NM_002952	NP_002943	16	16p13.3		molecular function|enzyme binding|IPI|GO:0019899|GOA|18573314//molecular function|fibroblast growth factor binding|IPI|GO:0017134|GOA|16263090//molecular function|mRNA binding|IDA|GO:0003729|GOA|18464793//molecular function|poly(A) RNA binding|IDA|GO:0044822|GOA|22658674//molecular function|protein binding|IPI|GO:0005515|GOA|15473865//molecular function|structural constituent of ribosome|IDA|GO:0…			P15880
EEF1G	0.0127151	10.8201	0.987828	1	10.8137	10.8264	Hs.144835	eukaryotic translation elongation factor 1 gamma	||GIG35||EEF1G||EF-1-gamma||PRO1608||EEF1B-GAMMA||eEF-1B gamma||elongation factor 1-gamma||pancreatic tumor-related protein||translation elongation factor eEF-1 gamma chain||Eukaryotic translation elongation factor 1 gamma||EUKARYOTIC TRANSLATION ELONGATION FACTOR 1, GAMMA||	1937	NM_001404	NP_001395	11	11q12.3		molecular function|protein binding|IPI|GO:0005515|GOA|10908348//molecular function|translation elongation factor activity|IEA|GO:0003746|GOA|na//biological process|cellular protein metabolic process|TAS|GO:0044267|GOA|na//biological process|gene expression|TAS|GO:0010467|GOA|na//biological process|response to virus|IEP|GO:0009615|GOA|16548883//biological process|translation|TAS|GO:0006412|GOA|na/…	probably plays a role in anchoring the complex to other cellular components.		P26641|Q53YD7
UBC	0.430726	11.0235	0.605591	1	10.7922	11.2229	Hs.520348	ubiquitin C	||polyubiquitin-C||HMG20||UBC||ubiquitin C||	7316	NM_021009	NP_066289	12	12q24.3		molecular function|poly(A) RNA binding|IDA|GO:0044822|GOA|22681889//molecular function|protease binding|IPI|GO:0002020|GOA|21185309//molecular function|protein binding|IPI|GO:0005515|GOA|16256071//biological process|DNA damage response, detection of DNA damage|TAS|GO:0042769|GOA|na//biological process|DNA damage response, signal transduction by p53 class mediator resulting in cell cycle arrest|TA…	ubiquitin: exists either covalently attached to another protein, or free (unanchored). when covalently bound, it is conjugated to target proteins via an isopeptide bond either as a monomer (monoubiquitin), a polymer linked via different lys residues of the ubiquitin (polyubiquitin chains) or a linear polymer linked via the initiator met of the ubiquitin (linear polyubiquitin chains). polyubiquiti…	ubiquitin: cytoplasm {eco:0000250}. nucleus {eco:0000250}.	P0CG48
ITGB1	-0.700027	10.463	0.402729	1	10.7709	10.0709	Hs.643813	integrin, beta 1 (fibronectin receptor, beta polypeptide, antigen CD29 includes MDF2, MSK12)	||VLAB||FNRB||GPIIA||ITGB1||VLA-BETA||GP IIa||GLYCOPROTEIN IIa||INTEGRIN, BETA-1||integrin VLA-4 beta subunit||FIBRONECTIN RECEPTOR, BETA SUBUNIT||integrin beta-1 isoform 1D precursor||integrin beta-1 isoform 1A precursor||very late activation protein, beta polypeptide||integrin, beta 1 (fibronectin receptor, beta polypeptide, antigen CD29 includes MDF2, MSK12)||	3688	NM_002211	NP_596867	10	10p11.2		molecular function|actin binding|IDA|GO:0003779|GOA|16803572//molecular function|alpha-actinin binding|IEA|GO:0051393|GOA|na//molecular function|cell adhesion molecule binding|IPI|GO:0050839|GOA|12869515//molecular function|collagen binding involved in cell-matrix adhesion|IMP|GO:0098639|GOA|24823363//molecular function|fibronectin binding|IEA|GO:0001968|GOA|na//molecular function|glycoprotein bi…	isoform 5: isoform 5 displaces isoform 1 in striated muscles. {eco:0000250}.	isoform 5: cell membrane, sarcolemma {eco:0000250}. cell junction {eco:0000250}. note=in cardiac muscle, isoform 5 is found in costameres and intercalated disks. {eco:0000250}.	P05556
TPM2	-0.729048	10.4334	0.3837	1	10.7524	10.0233	Hs.300772	tropomyosin 2 (beta)	||NEM4||AMCD1||DA2B||DA1||HEL-S-273||TMSB||TPM2||Tropomyosin 2 (beta)||TROPOMYOSIN, SKELETAL MUSCLE BETA||nemaline myopathy type 4||epididymis secretory protein Li 273||tropomyosin beta chain isoform Tpm2.1sm/cy||tropomyosin beta chain isoform Tpm2.3||tropomyosin beta chain isoform Tpm2.4||tropomyosin beta chain isoform Tpm2.2st||	7169	NM_001301226	NP_998839	9	9p13		molecular function|actin binding|IDA|GO:0003779|GOA|17194691//molecular function|structural constituent of muscle|TAS|GO:0008307|GOA|7606936//biological process|muscle contraction|TAS|GO:0006936|GOA|na//biological process|muscle filament sliding|TAS|GO:0030049|GOA|na//biological process|regulation of ATPase activity|IDA|GO:0043462|GOA|17194691//cellular component|cytosol|TAS|GO:0005829|GOA|na//ce…	binds to actin filaments in muscle and non-muscle cells. plays a central role, in association with the troponin complex, in the calcium dependent regulation of vertebrate striated muscle contraction. smooth muscle contraction is regulated by interaction with caldesmon. in non-muscle cells is implicated in stabilizing cytoskeleton actin filaments. the non-muscle isoform may have a role in agonist-…	cytoplasm, cytoskeleton.	A7XZE4|Q5TCU3|V9HW25|P07951
HSP90AB1	0.26845	10.8842	0.747316	1	10.7438	11.0122	Hs.509736	heat shock protein 90kDa alpha (cytosolic), class B member 1	||HSP90B||HSP90AB1||D6S182||HSP90-beta||HSP84||HSPC2||HSPCB, FORMERLY||heat shock 84 kDa||heat shock 90kD protein 1, beta||HEAT-SHOCK 90-KD PROTEIN 1, BETA, FORMERLY||heat shock protein HSP 90-beta isoform a||heat shock protein HSP 90-beta isoform c||heat shock protein HSP 90-beta isoform b||HEAT-SHOCK PROTEIN, 90-KD, ALPHA, CLASS B, MEMBER 1||heat shock protein 90kDa alpha (cytosolic), class B m…	3326	NM_001271969	NP_031381	6	6p12		molecular function|ATP binding|IEA|GO:0005524|GOA|na//molecular function|MHC class II protein complex binding|IDA|GO:0023026|GOA|20458337//molecular function|TPR domain binding|ISS|GO:0030911|GOA|na//molecular function|double-stranded RNA binding|IDA|GO:0003725|GOA|21266579//molecular function|kinase binding|IPI|GO:0019900|GOA|21855797//molecular function|nitric-oxide synthase regulator activity|…	molecular chaperone that promotes the maturation, structural maintenance and proper regulation of specific target proteins involved for instance in cell cycle control and signal transduction. undergoes a functional cycle that is linked to its atpase activity. this cycle probably induces conformational changes in the client proteins, thereby causing their activation. interacts dynamically with var…	cytoplasm. melanosome. note=identified by mass spectrometry in melanosome fractions from stage i to stage iv.	P08238|A0A024RD80|Q6PK50|B4DGL0
GNAS	-0.0480594	10.6872	0.953984	1	10.711	10.6629	Hs.125898	GNAS complex locus	||PHP1B||PHP1A||POH||GSP||AHO||GPSA||GSA||PHP1C||XL-ALPHA-S||C20orf45||GNAS||A/B TRANSCRIPT||secretogranin VI||STIMULATORY G PROTEIN||GNAS complex locus||GNAS1 GENE, FORMERLY||Gs, ALPHA SUBUNIT||extra large alphas protein||NEUROENDOCRINE SECRETORY PROTEIN 55||protein GNAS isoform GNASL||protein NESP55 isoform NESP55||protein ALEX isoform Alex||protein GNAS isoform GNASS||protein GNAS isoform XLas…	2778	NM_000516	NP_536351	20	20q13.3		molecular function|D1 dopamine receptor binding|IBA|GO:0031748|GOA|na//molecular function|G-protein beta/gamma-subunit complex binding|IBA|GO:0031683|GOA|na//molecular function|GTP binding|IEA|GO:0005525|GOA|na//molecular function|GTPase activity|IBA|GO:0003924|GOA|na//molecular function|GTPase activity|TAS|GO:0003924|GOA|9159128//molecular function|adenylate cyclase activity|TAS|GO:0004016|GOA|n…	guanine nucleotide-binding proteins (g proteins) are involved as modulators or transducers in various transmembrane signaling systems. the g(s) protein is involved in hormonal regulation of adenylate cyclase: it activates the cyclase in response to beta-adrenergic stimuli. stimulates the ras signaling pathway via rapgef2. {eco:0000269|pubmed:12391161}.	cytoplasmic vesicle, secretory vesicle {eco:0000250}. secreted {eco:0000250}. note=neuroendocrine secretory granules. {eco:0000250}.	P84996|Q5JWF2|P63092|O95467
CD44	0.171027	10.7874	0.837309	1	10.6993	10.8703	Hs.502328	CD44 molecule (Indian blood group)	||CD44||HCELL||ECMR-III||CDW44||MC56||LHR||MDU3||MIC4||HUTCH-I||epican||Pgp1||MDU2||CSPG8||Hermes antigen||hyaluronate receptor||INLU-RELATED p80 GLYCOPROTEIN||phagocytic glycoprotein 1||heparan sulfate proteoglycan||chondroitin sulfate proteoglycan 8||GP90 lymphocyte homing/adhesion receptor||cell surface glycoprotein CD44||extracellular matrix receptor III||CD44 antigen isoform 6 precursor||CD4…	960	NM_000610	NP_001189486	11	11p13		molecular function|collagen binding|NAS|GO:0005518|GOA|2471973//molecular function|cytokine receptor activity|IDA|GO:0004896|GOA|17045821//molecular function|hyaluronic acid binding|IDA|GO:0005540|GOA|17170110//molecular function|hyaluronic acid binding|NAS|GO:0005540|GOA|1991450//molecular function|hyalurononglucosaminidase activity|IDA|GO:0004415|GOA|17170110//molecular function|protein binding…	receptor for hyaluronic acid (ha). mediates cell-cell and cell-matrix interactions through its affinity for ha, and possibly also through its affinity for other ligands such as osteopontin, collagens, and matrix metalloproteinases (mmps). adhesion with ha plays an important role in cell migration, tumor growth and progression. in cancer cells, may play an important role in invadopodia formation. …	cell membrane; single-pass type i membrane protein. note=colocalizes with actin in membrane protrusions at wounding edges. {eco:0000250}.	P16070
CALR	0.685638	11.0794	0.41237	1	10.6962	11.3819	Hs.515162	calreticulin	||Calreticulin||ERp60||HEL-S-99n||HACBP||CRT||CALR||cC1qR||CRP55||grp60||SSA||calregulin||calreticulin precursor||COMPLEMENT COMPONENT C1q RECEPTOR||endoplasmic reticulum resident protein 60||Sicca syndrome antigen A (autoantigen Ro; calreticulin)||epididymis secretory sperm binding protein Li 99n||	811	NM_004343	NP_004334	19	19p13.3-p13.2		molecular function|DNA binding|NAS|GO:0003677|GOA|11149926//molecular function|androgen receptor binding|IDA|GO:0050681|GOA|8107809//molecular function|calcium ion binding|ISS|GO:0005509|GOA|na//molecular function|calcium ion binding|TAS|GO:0005509|GOA|11149926//molecular function|carbohydrate binding|TAS|GO:0030246|GOA|15474971//molecular function|chaperone binding|TAS|GO:0051087|GOA|15474971//m…	calcium-binding chaperone that promotes folding, oligomeric assembly and quality control in the endoplasmic reticulum (er) via the calreticulin/calnexin cycle. this lectin interacts transiently with almost all of the monoglucosylated glycoproteins that are synthesized in the er. interacts with the dna-binding domain of nr3c1 and mediates its nuclear export. involved in maternal gene expression re…	endoplasmic reticulum lumen. cytoplasm, cytosol. secreted, extracellular space, extracellular matrix. cell surface. sarcoplasmic reticulum lumen {eco:0000250}. note=also found in cell surface (t cells), cytosol and extracellular matrix. associated with the lytic granules in the cytolytic t-lymphocytes.	P27797|V9HW88
HSP90AA1	-0.114573	10.5695	0.890578	1	10.6257	10.5111	Hs.525600	heat shock protein 90kDa alpha (cytosolic), class A member 1	||HSPC1||HSP89A||LAP2||HSPCAL4||HSPN||HSPCAL1||HSP89-ALPHA||HSP86||HSP90AA1||HSP90N||EL52||LAP-2||HSPCA, FORMERLY||HSP 86||LPS-associated protein 2||lipopolysaccharide-associated protein 2||renal carcinoma antigen NY-REN-38||heat shock 86 kDa||epididymis luminal secretory protein 52||HEAT-SHOCK 90-KD PROTEIN 1, ALPHA-LIKE 4||heat shock 90kD protein, alpha-like 4||heat shock 90kDa protein 1, alpha…	3320	NM_001017963	NP_005339	14	14q32.33		molecular function|ATP binding|TAS|GO:0005524|GOA|11470816//molecular function|ATPase activity|IDA|GO:0016887|GOA|15937123//molecular function|CTP binding|IEA|GO:0002135|GOA|na//molecular function|GTP binding|IEA|GO:0005525|GOA|na//molecular function|GTPase binding|IPI|GO:0051020|GOA|24337748//molecular function|MHC class II protein complex binding|IDA|GO:0023026|GOA|20458337//molecular function|…	molecular chaperone that promotes the maturation, structural maintenance and proper regulation of specific target proteins involved for instance in cell cycle control and signal transduction. undergoes a functional cycle that is linked to its atpase activity. this cycle probably induces conformational changes in the client proteins, thereby causing their activation. interacts dynamically with var…	cytoplasm. melanosome. cell membrane. note=identified by mass spectrometry in melanosome fractions from stage i to stage iv.	P07900|K9JA46|Q86SX1
RPL4	-0.0556821	10.5898	0.946695	1	10.6174	10.5617	Hs.186350	ribosomal protein L4	||RPL4||ribosomal protein L4||60S ribosomal protein L4||60S ribosomal protein L1||	6124	NM_000968	NP_000959	15	15q22		molecular function|RNA binding|TAS|GO:0003723|GOA|8268230//molecular function|poly(A) RNA binding|IDA|GO:0044822|GOA|22658674//molecular function|protein binding|IPI|GO:0005515|GOA|22720776//molecular function|structural constituent of ribosome|NAS|GO:0003735|GOA|12962325//biological process|SRP-dependent cotranslational protein targeting to membrane|TAS|GO:0006614|GOA|na//biological process|cell…			P36578
NES	-0.638163	10.3325	0.445218	1	10.6165	9.97839	Hs.527971	nestin	||Nestin||Nbla00170||NES||	10763	NM_006617	NP_006608	1	1q23.1		molecular function|intermediate filament binding|ISS|GO:0019215|GOA|na//molecular function|molecular_function|ND|GO:0003674|GOA|na//molecular function|structural molecule activity|IEA|GO:0005198|GOA|na//biological process|G2/M transition of mitotic cell cycle|IDA|GO:0000086|GOA|19384922//biological process|brain development|ISS|GO:0007420|GOA|na//biological process|cell projection morphogenesis|I…	required for brain and eye development. promotes the disassembly of phosphorylated vimentin intermediate filaments (if) during mitosis and may play a role in the trafficking and distribution of if proteins and other cellular factors to daughter cells during progenitor cell division. required for survival, renewal and mitogen-stimulated proliferation of neural progenitor cells (by similarity). {ec…		P48681|Q9H6U9
RPLP0	0.0940674	10.6301	0.910069	1	10.5823	10.6763	Hs.546285	ribosomal protein, large, P0	||PRLP0||RPLP0||RPP0||RIBOSOMAL PHOSPHOPROTEIN, ACIDIC, P0||RIBOSOMAL PHOSPHOPROTEIN, LARGE, P0||ribosomal protein, large, P0||60S ribosomal protein L10E||acidic ribosomal phosphoprotein P0||60S acidic ribosomal protein P0||	6175	NM_001002	NP_444505	12	12q24.2		molecular function|RNA binding|TAS|GO:0003723|GOA|3323886//molecular function|poly(A) RNA binding|IDA|GO:0044822|GOA|22658674//molecular function|protein binding|IPI|GO:0005515|GOA|15121898//molecular function|structural constituent of ribosome|NAS|GO:0003735|GOA|12962325//biological process|SRP-dependent cotranslational protein targeting to membrane|TAS|GO:0006614|GOA|na//biological process|cell…	ribosomal protein p0 is the functional equivalent of e.coli protein l10.	nucleus. cytoplasm. note=localized in cytoplasmic mrnp granules containing untranslated mrnas.	P05388|A0A024RBS2
MSN	-0.134621	10.514	0.87159	1	10.5797	10.4451	Hs.87752	moesin	||Moesin||MSN||HEL70||epididymis luminal protein 70||membrane-organizing extension spike protein||	4478	NM_002444	NP_002435	X	Xq11.1		molecular function|actin binding|IEA|GO:0003779|GOA|na//molecular function|cell adhesion molecule binding|IPI|GO:0050839|GOA|12082081//molecular function|double-stranded RNA binding|IDA|GO:0003725|GOA|21266579//molecular function|protein binding|IPI|GO:0005515|GOA|10806479//molecular function|protein kinase binding|IPI|GO:0019901|GOA|19255442//molecular function|receptor binding|IPI|GO:0005102|GO…	probably involved in connections of major cytoskeletal structures to the plasma membrane. may inhibit herpes simplex virus 1 infection at an early stage. {eco:0000269|pubmed:21549406}.	cell membrane {eco:0000250}; peripheral membrane protein {eco:0000250}; cytoplasmic side {eco:0000250}. cytoplasm, cytoskeleton {eco:0000250}. apical cell membrane {eco:0000250}; peripheral membrane protein {eco:0000250}; cytoplasmic side {eco:0000250}. cell projection, microvillus membrane {eco:0000250}; peripheral membrane protein {eco:0000250}; cytoplasmic side {eco:0000250}. note=phosphorylat…	P26038|V9HWC0
CALU	-0.609374	10.2672	0.465866	1	10.5399	9.93057	Hs.7753	calumenin		813	NM_001130674	NP_001210	7	7q32.1		molecular function|calcium ion binding|IDA|GO:0005509|GOA|10094503//molecular function|protein binding|IPI|GO:0005515|GOA|18688696//biological process|biological_process|ND|GO:0008150|GOA|na//biological process|blood coagulation|TAS|GO:0007596|GOA|na//biological process|platelet activation|TAS|GO:0030168|GOA|na//biological process|platelet degranulation|TAS|GO:0002576|GOA|na//cellular component|G…	involved in regulation of vitamin k-dependent carboxylation of multiple n-terminal glutamate residues. seems to inhibit gamma-carboxylase ggcx. binds 7 calcium ions with a low affinity (by similarity). {eco:0000250}.	endoplasmic reticulum lumen. secreted. melanosome. sarcoplasmic reticulum lumen {eco:0000250}. note=identified by mass spectrometry in melanosome fractions from stage i to stage iv.	O43852|A0A024R755|Q6IAW5|B3KQF5
CD59	0.0660574	10.5643	0.936781	1	10.5309	10.597	Hs.278573	CD59 molecule, complement regulatory protein	||MIN3||MSK21||MAC-IP||MIRL||protectin||MIN1||MACIF||HRF-20||CD59||MIN2||HRF20||1F5 antigen||Ly-6-like protein||MEM43 antigen||lymphocytic antigen CD59/MEM43||CD59 glycoprotein preproprotein||T cell-activating protein||human leukocyte antigen MIC11||membrane attack complex inhibition factor||20 kDa homologous restriction factor||CD59 molecule, complement regulatory protein||membrane inhibitor of …	966	NM_000611	NP_976076	11	11p13		molecular function|complement binding|IBA|GO:0001848|GOA|na//molecular function|protein binding|IPI|GO:0005515|GOA|20427317//biological process|blood coagulation|TAS|GO:0007596|GOA|1381503//biological process|cell surface receptor signaling pathway|TAS|GO:0007166|GOA|7691713//biological process|innate immune response|TAS|GO:0045087|GOA|na//biological process|negative regulation of activation of m…	the soluble form from urine retains its specific complement binding activity, but exhibits greatly reduced ability to inhibit mac assembly on cell membranes.	cell membrane; lipid-anchor, gpi-anchor. secreted. note=soluble form found in a number of tissues.	P13987|Q6FHM9
ENO1	0.544308	10.8073	0.514503	1	10.5096	11.0539	Hs.517145	enolase 1, (alpha)	||ENO1||4.2.1.11||MPB1||enolase-alpha||tau-crystallin||ENO1L1||phosphopyruvate hydratase||ENOLASE, ALPHA||non-neural enolase||ENOLASE, NONNEURONAL||plasminogen-binding protein||2-phospho-D-glycerate hydro-lyase||PPH CRYSTALLIN, TAU||alpha-enolase isoform 1||Enolase 1, (alpha)||alpha enolase like 1||MYC promoter-binding protein 1||c-myc promoter-binding protein-1 isoform MBP-1||	2023	NM_001201483	NP_001419	1	1p36.2		molecular function|DNA binding|IEA|GO:0003677|GOA|na//molecular function|GTPase binding|IPI|GO:0051020|GOA|24337748//molecular function|magnesium ion binding|IEA|GO:0000287|GOA|na//molecular function|phosphopyruvate hydratase activity|IEA|GO:0004634|GOA|na//molecular function|poly(A) RNA binding|IDA|GO:0044822|GOA|22658674//molecular function|protein binding|IPI|GO:0005515|GOA|11134351//molecular…	mbp1 binds to the myc promoter and acts as a transcriptional repressor. may be a tumor suppressor.	isoform mbp-1: nucleus.	P06733|A0A024R4F1|E2DRY6
YWHAZ	-0.334281	10.3344	0.688401	1	10.4919	10.1576	Hs.492407	tyrosine 3-monooxygenase/tryptophan 5-monooxygenase activation protein, zeta	||YWHAD||HEL-S-3||KCIP-1||HEL4||14-3-3-zeta||YWHAZ||14-3-3 zeta||14-3-3 delta||14-3-3 protein zeta/delta||14-3-3 protein/cytosolic phospholipase A2||epididymis luminal protein 4||epididymis secretory protein Li 3||protein kinase C inhibitor protein-1||BRAIN PROTEIN 14-3-3, ZETA ISOFORM||protein kinase C inhibitor protein 1||Tyrosine 3-monooxygenase/tryptophan 5-monooxygenase activation protein, z…	7534	NM_001135699	NP_663723	8	8q23.1		molecular function|identical protein binding|IPI|GO:0042802|GOA|16376338//molecular function|poly(A) RNA binding|IDA|GO:0044822|GOA|22658674//molecular function|protein binding|IPI|GO:0005515|GOA|10026197//molecular function|protein complex binding|IEA|GO:0032403|GOA|na//molecular function|protein domain specific binding|IEA|GO:0019904|GOA|na//molecular function|protein kinase binding|IPI|GO:0019…	adapter protein implicated in the regulation of a large spectrum of both general and specialized signaling pathways. binds to a large number of partners, usually by recognition of a phosphoserine or phosphothreonine motif. binding generally results in the modulation of the activity of the binding partner. {eco:0000269|pubmed:14578935, eco:0000269|pubmed:15071501, eco:0000269|pubmed:15644438, eco:…	cytoplasm {eco:0000269|pubmed:17081065}. melanosome {eco:0000269|pubmed:17081065}. note=located to stage i to stage iv melanosomes.	P63104|D0PNI1
FSTL1	-0.438798	10.2761	0.598887	1	10.4789	10.0401	Hs.269512	follistatin-like 1	||FSTL1||miRNA198||FSL1||MIR198||Follistatin-like 1||follistatin-like protein 1||FRP MICRO RNA 198||follistatin-related protein 1 precursor||	11167	NM_007085	NP_009016	3	3q13.33		molecular function|calcium ion binding|IEA|GO:0005509|GOA|na//molecular function|heparin binding|IEA|GO:0008201|GOA|na//molecular function|protein binding|IPI|GO:0005515|GOA|19060904//biological process|BMP signaling pathway|TAS|GO:0030509|GOA|na//biological process|response to starvation|IEA|GO:0042594|GOA|na//cellular component|extracellular exosome|IDA|GO:0070062|GOA|23533145//cellular compone…	may modulate the action of some growth factors on cell proliferation and differentiation. binds heparin (by similarity). {eco:0000250}.	secreted {eco:0000305}.	Q12841
PALLD	-0.760288	10.1473	0.363872	1	10.4779	9.71767	Hs.151220	palladin, cytoskeletal associated protein	||myoneurin||CGI151||MYN||SIH002||PALLD||CGI-151||PNCA1||KIAA0992||palladin isoform 4||palladin isoform 1||palladin isoform 2||sarcoma antigen NY-SAR-77||palladin isoform 3||Palladin, cytoskeletal associated protein||PALLADIN, MOUSE, HOMOLOG OF||	23022	NM_001166108	NP_057165	4	4q32.3		molecular function|actin binding|IEA|GO:0003779|GOA|na//molecular function|muscle alpha-actinin binding|TAS|GO:0051371|GOA|16125169//molecular function|protein binding|IPI|GO:0005515|GOA|11598191//biological process|cytoskeleton organization|NAS|GO:0007010|GOA|11598191//cellular component|Z disc|IEA|GO:0030018|GOA|na//cellular component|actin cytoskeleton|IDA|GO:0015629|GOA|na//cellular component…	cytoskeletal protein required for organization of normal actin cytoskeleton. roles in establishing cell morphology, motility, cell adhesion and cell-extracellular matrix interactions in a variety of cell types. may function as a scaffolding molecule with the potential to influence both actin polymerization and the assembly of existing actin filaments into higher-order arrays. binds to proteins th…	cytoplasm, cytoskeleton. cell junction, focal adhesion. cell projection, ruffle. cell projection, lamellipodium. cytoplasm, myofibril, sarcomere, z line. note=localizes to stress fibers and z lines.	Q8WX93|B2RTX2
PPIA	0.146365	10.5114	0.860502	1	10.4364	10.5828	Hs.356331	peptidylprolyl isomerase A (cyclophilin A)	||CYPA||PPIA||CYPH||HEL-S-69p||5.2.1.8||PPIase A||rotamase A||PEPTIDYL-PROLYL ISOMERASE A||cyclosporin A-binding protein||T cell cyclophilin||peptidylprolyl isomerase A (cyclophilin A)||peptidyl-prolyl cis-trans isomerase A isoform 2||peptidyl-prolyl cis-trans isomerase A isoform 1||epididymis secretory sperm binding protein Li 69p||	5478	NM_001300981	NP_066953	7	7p13		molecular function|peptide binding|IEA|GO:0042277|GOA|na//molecular function|peptidyl-prolyl cis-trans isomerase activity|IDA|GO:0003755|GOA|14993672//molecular function|poly(A) RNA binding|IDA|GO:0044822|GOA|22658674//molecular function|protein binding|IPI|GO:0005515|GOA|12730686//molecular function|unfolded protein binding|TAS|GO:0051082|GOA|2644542//molecular function|virion binding|NAS|GO:004…	ppiases accelerate the folding of proteins. it catalyzes the cis-trans isomerization of proline imidic peptide bonds in oligopeptides.	cytoplasm {eco:0000269|pubmed:16527992}. secreted {eco:0000269|pubmed:16527992}. note=secretion occurs in response to oxidative stress in vascular smooth muscle through a vesicular secretory pathway that involves actin remodeling and myosin ii activation, and mediates erk1/2 activation.	P62937|V9HWF5
VCL	-0.456765	10.2256	0.584067	1	10.4359	9.97919	Hs.643896	vinculin	||VCL||MVCL||HEL114||Vinculin||CMH15||CMD1W||VCL METAVINCULIN||vinculin isoform meta-VCL||vinculin isoform VCL||epididymis luminal protein 114||	7414	NM_003373	NP_054706	10	10q22.2		molecular function|actin binding|IDA|GO:0003779|GOA|16803572//molecular function|actin binding|IDA|GO:0003779|GOA|7816144//molecular function|alpha-catenin binding|IPI|GO:0045294|GOA|9700171//molecular function|beta-catenin binding|ISS|GO:0008013|GOA|20086044//molecular function|cadherin binding|ISS|GO:0045296|GOA|20086044//molecular function|dystroglycan binding|IPI|GO:0002162|GOA|18341635//mole…	actin filament (f-actin)-binding protein involved in cell-matrix adhesion and cell-cell adhesion. regulates cell- surface e-cadherin expression and potentiates mechanosensing by the e-cadherin complex. may also play important roles in cell morphology and locomotion. {eco:0000269|pubmed:20484056}.	cytoplasm, cytoskeleton {eco:0000269|pubmed:18439753}. cell junction, adherens junction {eco:0000269|pubmed:18439753}. cell membrane {eco:0000269|pubmed:18439753}; peripheral membrane protein {eco:0000269|pubmed:18439753}; cytoplasmic side {eco:0000269|pubmed:18439753}. cell junction, focal adhesion {eco:0000269|pubmed:18439753}. note=cytoplasmic face of adhesion plaques. recruitment to cell-cell…	A0A024QZN4|V9HWK2|B3KXA2|P18206
CFL1	0.0624747	10.4486	0.940205	1	10.417	10.4795	Hs.170622	cofilin 1 (non-muscle)	||CFL1||cofilin-1||p18||HEL-S-15||COFILIN, NONMUSCLE||Cofilin 1 (non-muscle)||cofilin, non-muscle isoform||18 kDa phosphoprotein||epididymis secretory protein Li 15||	1072	NM_005507	NP_005498	11	11q13		molecular function|actin binding|IEA|GO:0003779|GOA|na//molecular function|protein binding|IPI|GO:0005515|GOA|12361576//biological process|Fc-gamma receptor signaling pathway involved in phagocytosis|TAS|GO:0038096|GOA|na//biological process|Rho protein signal transduction|TAS|GO:0007266|GOA|10436159//biological process|actin cytoskeleton organization|TAS|GO:0030036|GOA|10436159//biological proce…	binds to f-actin and exhibits ph-sensitive f-actin depolymerizing activity. regulates actin cytoskeleton dynamics. important for normal progress through mitosis and normal cytokinesis. plays a role in the regulation of cell morphology and cytoskeletal organization. required for the up-regulation of atypical chemokine receptor ackr2 from endosomal compartment to cell membrane, increasing its effic…	nucleus matrix {eco:0000269|pubmed:15580268}. cytoplasm, cytoskeleton {eco:0000269|pubmed:15580268}. cell projection, ruffle membrane {eco:0000269|pubmed:15580268}; peripheral membrane protein {eco:0000269|pubmed:15580268}; cytoplasmic side {eco:0000269|pubmed:15580268}. cell projection, lamellipodium membrane {eco:0000269|pubmed:15580268}; peripheral membrane protein {eco:0000269|pubmed:15580268…	P23528|V9HWI5
RPL3	0.101753	10.4305	0.902758	1	10.3788	10.4805	Hs.119598	ribosomal protein L3	||TARBP-B||RPL3||ASC-1||hypothetical protein||ribosomal protein L3||ribosomal protein L3, isoform a||HIV-1 TAR RNA-binding protein B||60S ribosomal protein L3 isoform b||60S ribosomal protein L3 isoform a||	6122	NM_000967	NP_001029025	22	22q13		molecular function|RNA binding|TAS|GO:0003723|GOA|2891103//molecular function|poly(A) RNA binding|IDA|GO:0044822|GOA|22658674//molecular function|structural constituent of ribosome|NAS|GO:0003735|GOA|12962325//biological process|SRP-dependent cotranslational protein targeting to membrane|TAS|GO:0006614|GOA|na//biological process|cellular protein metabolic process|TAS|GO:0044267|GOA|na//biological…	the l3 protein is a component of the large subunit of cytoplasmic ribosomes.	nucleus, nucleolus {eco:0000269|pubmed:16963496}. cytoplasm {eco:0000269|pubmed:16963496}.	P39023|Q96QL0|B3KS36
ITGA3	0.285759	10.5251	0.731661	1	10.3752	10.6609	Hs.265829	integrin, alpha 3 (antigen CD49C, alpha 3 subunit of VLA-3 receptor)	||ITGA3||VCA-2||FRP-2||GAP-B3||VL3A||ILNEB||VLA3a||GAPB3||MSK18||galactoprotein B3||INTEGRIN, ALPHA-3||VLA-3 subunit alpha||integrin alpha-3 isoform a precursor||CD49 antigen-like family member C||integrin alpha-3 isoform b precursor||antigen identified by monoclonal antibody J143||very late activation protein 3 receptor, alpha-3 subunit||integrin, alpha 3 (antigen CD49C, alpha 3 subunit of VLA-3…	3675	NM_002204	NP_005492	17	17q21.33		molecular function|collagen binding|IEA|GO:0005518|GOA|na//molecular function|fibronectin binding|IEA|GO:0001968|GOA|na//molecular function|glycoprotein binding|IPI|GO:0001948|GOA|24220332//molecular function|integrin binding|IEA|GO:0005178|GOA|na//molecular function|laminin binding|IEA|GO:0043236|GOA|na//molecular function|metal ion binding|IEA|GO:0046872|GOA|na//molecular function|protease bind…	integrin alpha-3/beta-1 is a receptor for fibronectin, laminin, collagen, epiligrin, thrombospondin and cspg4. integrin alpha-3/beta-1 provides a docking site for fap (seprase) at invadopodia plasma membranes in a collagen-dependent manner and hence may participate in the adhesion, formation of invadopodia and matrix degradation processes, promoting cell invasion. alpha- 3/beta-1 may mediate with…	cell membrane {eco:0000269|pubmed:15611341}; single-pass type i membrane protein {eco:0000255}. cell membrane {eco:0000269|pubmed:15611341}; lipid-anchor {eco:0000269|pubmed:15611341}. cell projection, invadopodium membrane {eco:0000269|pubmed:10455171}; single-pass type i membrane protein {eco:0000255}. cell projection, filopodium membrane {eco:0000269|pubmed:10455171}; single-pass type i membra…	P26006
ACTN1	-0.124317	10.3135	0.881344	1	10.3743	10.25	Hs.235750	actinin, alpha 1	||TIM10A||TIMM10||mitochondrial import inner membrane translocase subunit Tim10||Translocase of inner mitochondrial membrane 10 homolog (yeast)||TRANSLOCASE OF INNER MITOCHONDRIAL MEMBRANE 10, YEAST, HOMOLOG OF||	87	NM_001102	NP_001123477	14	14q24		molecular function|actin filament binding|IEA|GO:0051015|GOA|na//molecular function|calcium ion binding|IEA|GO:0005509|GOA|na//molecular function|double-stranded RNA binding|IDA|GO:0003725|GOA|21266579//molecular function|integrin binding|IDA|GO:0005178|GOA|7983147//molecular function|ion channel binding|IPI|GO:0044325|GOA|17944866//molecular function|ligand-dependent nuclear receptor transcripti…	f-actin cross-linking protein which is thought to anchor actin to a variety of intracellular structures. this is a bundling protein.	cytoplasm, cytoskeleton {eco:0000269|pubmed:24069336, eco:0000269|pubmed:7750553}. cytoplasm, myofibril, sarcomere, z line {eco:0000269|pubmed:7750553}. cell membrane {eco:0000250}. cell junction {eco:0000250}. cell projection, ruffle {eco:0000250}. note=colocalizes with myoz2 and ppp3ca at the z-line of heart and skeletal muscle. colocalizes with psd in membrane ruffles and central reticular str…	P12814|A0A024R694
APP	-0.117621	10.3162	0.887691	1	10.3738	10.2562	Hs.434980	amyloid beta (A4) precursor protein	||preA4||CTFgamma||PN-II||AAA||AD1||PN2||APPI||APP||ABETA||ABPP||CVAP||protease nexin-II||beta-amyloid peptide(1-42)||peptidase nexin-II||beta-amyloid peptide(1-40)||PROTEASE NEXIN II||alzheimer disease amyloid protein||cerebral vascular amyloid peptide||amyloid beta (A4) precursor protein||AMYLOID BETA A4 PRECURSOR PROTEIN||amyloid beta A4 protein isoform d||amyloid beta A4 protein isoform g||AM…	351	NM_000484	NP_958817	21	21q21.3		molecular function|DNA binding|ISS|GO:0003677|GOA|na//molecular function|PTB domain binding|IPI|GO:0051425|GOA|12805363//molecular function|acetylcholine receptor binding|IPI|GO:0033130|GOA|10681545//molecular function|enzyme binding|IPI|GO:0019899|GOA|24499793//molecular function|growth factor receptor binding|IEA|GO:0070851|GOA|na//molecular function|heparin binding|IEA|GO:0008201|GOA|na//molec…	n-app binds tnfrsf21 triggering caspase activation and degeneration of both neuronal cell bodies (via caspase-3) and axons (via caspase-6).	membrane; single-pass type i membrane protein. membrane, clathrin-coated pit. note=cell surface protein that rapidly becomes internalized via clathrin-coated pits. during maturation, the immature app (n-glycosylated in the endoplasmic reticulum) moves to the golgi complex where complete maturation occurs (o-glycosylated and sulfated). after alpha-secretase cleavage, soluble app is released into t…	P05067|A0A0A0MRG2|E9PG40|B4DGD0|B4DJT9
APLP2	-0.130231	10.2945	0.875745	1	10.3582	10.228	Hs.370247	amyloid beta (A4) precursor-like protein 2	||APLP-2||APPH||CDEBP||APPL2||APLP2||CDEI-BINDING PROTEIN||CDEI box-binding protein||SPERM MEMBRANE PROTEIN||AMYLOID PRECURSOR-LIKE PROTEIN 2||amyloid-like protein 2 isoform 5||amyloid precursor protein homolog HSD-2||amyloid-like protein 2 isoform 3 precursor||amyloid beta (A4) precursor-like protein 2||amyloid-like protein 2 isoform 4 precursor||AMYLOID BETA A4 PRECURSOR-LIKE PROTEIN 2||amyloid…	334	NM_001142276	NP_001633	11	11q24		molecular function|DNA binding|NAS|GO:0003677|GOA|7702756//molecular function|heparin binding|IEA|GO:0008201|GOA|na//molecular function|identical protein binding|IPI|GO:0042802|GOA|16193067//molecular function|protein binding|IPI|GO:0005515|GOA|16193067//molecular function|serine-type endopeptidase inhibitor activity|IEA|GO:0004867|GOA|na//molecular function|transition metal ion binding|IEA|GO:00…	may play a role in the regulation of hemostasis. the soluble form may have inhibitory properties towards coagulation factors. may interact with cellular g-protein signaling pathways. may bind to the dna 5'-gtcacatg-3'(cdei box). inhibits trypsin, chymotrypsin, plasmin, factor xia and plasma and glandular kallikrein. modulates the cu/zn nitric oxide-catalyzed autodegradation of gpc1 heparan sulfat…	cell membrane {eco:0000305}; single-pass type i membrane protein {eco:0000305}. nucleus {eco:0000305}.	Q06481|B4E3I5
CALD1	-1.25456	9.8617	0.137698	1	10.3567	9.10219	Hs.490203	caldesmon 1	||LCAD||L-CAD||NAG22||H-CAD||CDM||HCAD||CALD1||Caldesmon 1||caldesmon isoform 3||caldesmon isoform 4||caldesmon isoform 2||caldesmon isoform 1||caldesmon isoform 5||	800	NM_004342	NP_149347	7	7q33		molecular function|actin binding|IEA|GO:0003779|GOA|na//molecular function|calmodulin binding|IEA|GO:0005516|GOA|na//molecular function|myosin binding|IEA|GO:0017022|GOA|na//molecular function|tropomyosin binding|TAS|GO:0005523|GOA|1555769//biological process|movement of cell or subcellular component|TAS|GO:0006928|GOA|16130169//biological process|muscle contraction|TAS|GO:0006936|GOA|na//cellula…	actin- and myosin-binding protein implicated in the regulation of actomyosin interactions in smooth muscle and nonmuscle cells (could act as a bridge between myosin and actin filaments). stimulates actin binding of tropomyosin which increases the stabilization of actin filament structure. in muscle tissues, inhibits the actomyosin atpase by binding to f-actin. this inhibition is attenuated by cal…	cytoplasm, cytoskeleton {eco:0000250}. cytoplasm, myofibril {eco:0000250}. note=on thin filaments in smooth muscle and on stress fibers in fibroblasts (nonmuscle). {eco:0000250}.	Q05682
COL4A1	0.282697	10.4847	0.734424	1	10.3364	10.6191	Hs.17441	collagen, type IV, alpha 1	||POREN1||COL4A1||ICH||HANAC||COL4A1 NC1 domain||COLLAGEN, TYPE IV, ALPHA-1||collagen alpha-1(IV) chain preproprotein||collagen IV, alpha-1 polypeptide||collagen, type IV, alpha 1||COLLAGEN OF BASEMENT MEMBRANE, ALPHA-1 CHAIN ARRESTEN||	1282	NM_001303110	NP_001836	13	13q34		molecular function|extracellular matrix constituent conferring elasticity|IC|GO:0030023|GOA|16107487//molecular function|extracellular matrix structural constituent|IMP|GO:0005201|GOA|16107487//molecular function|platelet-derived growth factor binding|IDA|GO:0048407|GOA|8900172//molecular function|protein binding|IPI|GO:0005515|GOA|12011424//biological process|axon guidance|TAS|GO:0007411|GOA|na/…	arresten, comprising the c-terminal nc1 domain, inhibits angiogenesis and tumor formation. the c-terminal half is found to possess the anti-angiogenic activity. specifically inhibits endothelial cell proliferation, migration and tube formation. inhibits expression of hypoxia-inducible factor 1alpha and erk1/2 and p38 mapk activation. ligand for alpha1/beta1 integrin.	secreted, extracellular space, extracellular matrix, basement membrane.	P02462|F5H5K0|A5PKV2
RPS3A	-0.135828	10.2427	0.870453	1	10.309	10.1732	Hs.356572	ribosomal protein S3A	||RPS3A||fte-1||FTE1||MFTL||RIBOSOMAL PROTEIN S3a||v-fos transformation effector protein 1||40S ribosomal protein S3a isoform 1||40S ribosomal protein S3a isoform 2||	6189	NM_001006	NP_001254628	4	4q31.2-q31.3		molecular function|RNA binding|NAS|GO:0003723|GOA|1398113//molecular function|poly(A) RNA binding|IDA|GO:0044822|GOA|22658674//molecular function|protein binding|IPI|GO:0005515|GOA|11823430//molecular function|structural constituent of ribosome|IEA|GO:0003735|GOA|na//biological process|SRP-dependent cotranslational protein targeting to membrane|TAS|GO:0006614|GOA|na//biological process|cell diffe…	may play a role during erythropoiesis through regulation of transcription factor ddit3. {eco:0000255|hamap-rule:mf_03122}.	cytoplasm {eco:0000255|hamap-rule:mf_03122, eco:0000269|pubmed:17289661}. nucleus {eco:0000255|hamap- rule:mf_03122}. note=localized in cytoplasmic mrnp granules containing untranslated mrnas.	B7Z3M5|P61247
AHNAK	-0.238645	10.1747	0.774543	1	10.2891	10.0504	In multiple Geneids
LAMC1	-0.474276	10.0405	0.5698	1	10.2583	9.784	Hs.609663	laminin, gamma 1 (formerly LAMB2)	||LAMC1||LAMININ, GAMMA-1||LAMB2, FORMERLY||S-LAM gamma||laminin-11 subunit gamma||laminin-2 subunit gamma||laminin-4 subunit gamma||laminin-7 subunit gamma||laminin-9 subunit gamma||LAMININ B2, FORMERLY||laminin-10 subunit gamma||laminin B2 chain||laminin-6 subunit gamma||laminin-3 subunit gamma||laminin-8 subunit gamma||S-laminin subunit gamma||laminin subunit gamma-1 precursor||laminin, gamma …	3915	NM_002293	NP_002284	1	1q31		molecular function|extracellular matrix structural constituent|IMP|GO:0005201|GOA|15159456//molecular function|glycosphingolipid binding|IEA|GO:0043208|GOA|na//biological process|axon guidance|TAS|GO:0007411|GOA|na//biological process|cell adhesion|IDA|GO:0007155|GOA|15159456//biological process|cell migration|IMP|GO:0016477|GOA|15561105//biological process|endoderm development|TAS|GO:0007492|GOA…	binding to cells via a high affinity receptor, laminin is thought to mediate the attachment, migration and organization of cells into tissues during embryonic development by interacting with other extracellular matrix components.	secreted, extracellular space, extracellular matrix, basement membrane.	P11047|Q6NVY8
ANKRD1	-0.655471	9.93685	0.433081	1	10.2277	9.57223	Hs.448589	ankyrin repeat domain 1 (cardiac muscle)	||ANKRD1||CVARP||C193||bA320F15.2||ALRP||MCARP||cytokine-inducible nuclear protein||cardiac ankyrin repeat protein||cytokine-inducible gene C-193 protein||ankyrin repeat domain-containing protein 1||liver ankyrin repeat domain 1||Ankyrin repeat domain 1 (cardiac muscle)||	27063	NM_014391	NP_055206	10	10q23.31		molecular function|DNA binding|IDA|GO:0003677|GOA|7730328//molecular function|R-SMAD binding|IPI|GO:0070412|GOA|20599664//molecular function|RNA polymerase II transcription coactivator activity|IDA|GO:0001105|GOA|20599664//molecular function|RNA polymerase II transcription factor binding|IPI|GO:0001085|GOA|20599664//molecular function|histone deacetylase binding|IPI|GO:0042826|GOA|20599664//molec…	may play an important role in endothelial cell activation. may act as a nuclear transcription factor that negatively regulates the expression of cardiac genes. induction seems to be correlated with apoptotic cell death in hepatoma cells. {eco:0000269|pubmed:15805281, eco:0000269|pubmed:7730328}.	nucleus {eco:0000269|pubmed:15805281, eco:0000269|pubmed:7730328}.	Q15327
TLN1	0.0346231	10.242	0.966849	1	10.2246	10.2592	Hs.471014	talin 1	||TLN1||talin-1||ILWEQ||Talin 1||	7094	NM_006289	NP_006280	9	9p13		molecular function|LIM domain binding|IPI|GO:0030274|GOA|10320340//molecular function|actin filament binding|IEA|GO:0051015|GOA|na//molecular function|insulin receptor binding|IEA|GO:0005158|GOA|na//molecular function|integrin binding|IPI|GO:0005178|GOA|12473654//molecular function|protein binding|IPI|GO:0005515|GOA|11279249//molecular function|structural constituent of cytoskeleton|NAS|GO:000520…	probably involved in connections of major cytoskeletal structures to the plasma membrane. high molecular weight cytoskeletal protein concentrated at regions of cell-substratum contact and, in lymphocytes, at cell-cell contacts (by similarity). {eco:0000250}.	cell projection, ruffle membrane {eco:0000250}; peripheral membrane protein {eco:0000250}; cytoplasmic side {eco:0000250}. cytoplasm, cytoskeleton {eco:0000250}. cell surface {eco:0000250}. cell junction, focal adhesion {eco:0000250}. note=colocalizes with layn at the membrane ruffles. localized preferentially in focal adhesions than fibrillar adhesions (by similarity). {eco:0000250}.	Q9Y490
RPL41	0.195658	10.3125	0.8143	1	10.2114	10.407	Hs.112553	ribosomal protein L41	||RPL41||HG12 protein||ribosomal protein L41||60S ribosomal protein L41||homologue of yeast ribosomal protein YL41||	6171	NM_001035267	NP_066927	12	12q13		molecular function|RNA binding|TAS|GO:0003723|GOA|1326959//molecular function|structural constituent of ribosome|NAS|GO:0003735|GOA|12962325//biological process|SRP-dependent cotranslational protein targeting to membrane|TAS|GO:0006614|GOA|na//biological process|cellular protein metabolic process|TAS|GO:0044267|GOA|na//biological process|gene expression|TAS|GO:0010467|GOA|na//biological process|n…	interacts with the beta subunit of protein kinase ckii and stimulates phosphorylation of dna topoisomerase ii alpha by ckii.		P62945|A0A024RB15
PABPC1	-0.468379	9.96874	0.574589	1	10.184	9.71564	Hs.387804	poly(A) binding protein, cytoplasmic 1	||PABP1||PABPC2||PAB1||PABPL1||PABPC1||POLY(A)-BINDING PROTEIN 1||polyadenylate-binding protein 1||POLYADENYLATE-BINDING PROTEIN, CYTOPLASMIC, 1||poly(A) binding protein, cytoplasmic 1||poly(A) binding protein, cytoplasmic 2||	26986	NM_002568	NP_002559	8	8q22.2-q23		molecular function|mRNA binding|IEA|GO:0003729|GOA|na//molecular function|nucleotide binding|IEA|GO:0000166|GOA|na//molecular function|poly(A) RNA binding|IDA|GO:0044822|GOA|22658674//molecular function|poly(A) binding|IDA|GO:0008143|GOA|16804161//molecular function|poly(A) binding|TAS|GO:0008143|GOA|2885805//molecular function|poly(U) RNA binding|IDA|GO:0008266|GOA|21984414//molecular function|p…	binds the poly(a) tail of mrna, including that of its own transcript. may be involved in cytoplasmic regulatory processes of mrna metabolism such as pre-mrna splicing. its function in translational initiation regulation can either be enhanced by paip1 or repressed by paip2. can probably bind to cytoplasmic rna sequences other than poly(a) in vivo. involved in translationally coupled mrna turnover…	cytoplasm. nucleus. note=localized in cytoplasmic mrnp granules containing untranslated mrnas. shuttles between the cytoplasm and the nucleus.	P11940|A0A024R9C1
COL4A2	0.429992	10.4123	0.606214	1	10.1814	10.6114	Hs.508716	collagen, type IV, alpha 2	||COL4A2||canstatin||ICH||POREN2||collagen alpha-2(IV) chain preproprotein||COLLAGEN, TYPE IV, ALPHA-2||collagen, type IV, alpha 2||COLLAGEN OF BASEMENT MEMBRANE, ALPHA-2 CHAIN||	1284	NM_001846	NP_001837	13	13q34		molecular function|extracellular matrix structural constituent|TAS|GO:0005201|GOA|8317999//molecular function|protein binding|IPI|GO:0005515|GOA|12011424//biological process|angiogenesis|IEA|GO:0001525|GOA|na//biological process|axon guidance|TAS|GO:0007411|GOA|na//biological process|cellular response to transforming growth factor beta stimulus|IEA|GO:0071560|GOA|na//biological process|collagen c…	canstatin, a cleavage product corresponding to the collagen alpha 2(iv) nc1 domain, possesses both anti-angiogenic and anti-tumor cell activity. it inhibits proliferation and migration of endothelial cells, reduces mitochondrial membrane potential, and induces apoptosis. specifically induces fas- dependent apoptosis and activates procaspase-8 and -9 activity. ligand for alphavbeta3 and alphavbeta…	secreted, extracellular space, extracellular matrix, basement membrane.	P08572|A0A024RDW8
PEA15	-0.517937	9.9369	0.534992	1	10.1728	9.65483	Hs.517216	phosphoprotein enriched in astrocytes 15	||HUMMAT1H||PED||HMAT1||PEA15||phosphoprotein enriched in diabetes||MAT1, MOUSE, HOMOLOG OF||astrocytic phosphoprotein PEA-15 isoform c||Phosphoprotein enriched in astrocytes 15||astrocytic phosphoprotein PEA-15 isoform b||astrocytic phosphoprotein PEA-15 isoform a||homolog of mouse MAT-1 oncogene||PHOSPHOPROTEIN ENRICHED IN ASTROCYTES, 15-KD||15 kDa phosphoprotein enriched in astrocytes||mammary…	8682	NM_001297576	NP_003759	1	1q21.1		molecular function|protein binding|IPI|GO:0005515|GOA|10442631//biological process|DNA damage checkpoint|IEA|GO:0000077|GOA|na//biological process|apoptotic process|IEA|GO:0006915|GOA|na//biological process|carbohydrate transport|IEA|GO:0008643|GOA|na//biological process|negative regulation of extrinsic apoptotic signaling pathway via death domain receptors|IDA|GO:1902042|GOA|10442631//biological…	blocks ras-mediated inhibition of integrin activation and modulates the erk map kinase cascade. inhibits rps6ka3 activities by retaining it in the cytoplasm (by similarity). inhibits both tnfrsf6- and tnfrsf1a-mediated casp8 activity and apoptosis. regulates glucose transport by controlling both the content of slc2a1 glucose transporters on the plasma membrane and the insulin-dependent traffickin…	cytoplasm. note=associated with microtubules.	Q15121|B1AKZ4|B1AKZ5|Q96FS5
RPSA	0.227739	10.2786	0.784576	1	10.1602	10.388	Hs.449909	ribosomal protein SA	||ICAS||LAMR1||LBP/p40||LAMBR||67LR||LRP/LR||37LRP||RPSA||NEM/1CHD4||LAMININ RECEPTOR, 67-KD||ribosomal protein SA||37 kDa laminin receptor||laminin-binding protein precursor p40||multidrug resistance-associated protein MGr1-Ag||37/67 kDa laminin receptor||colon carcinoma laminin-binding protein||40S ribosomal protein SA||laminin receptor 1 (67kD, ribosomal protein SA)||	3921	NM_001304288	NP_002286	3	3p22.2		molecular function|laminin binding|IEA|GO:0043236|GOA|na//molecular function|laminin receptor activity|IEA|GO:0005055|GOA|na//molecular function|poly(A) RNA binding|IDA|GO:0044822|GOA|22681889//molecular function|protein binding|IPI|GO:0005515|GOA|16263087//molecular function|ribosome binding|IPI|GO:0043022|GOA|10079194//molecular function|structural constituent of ribosome|IBA|GO:0003735|GOA|na/…	required for the assembly and/or stability of the 40s ribosomal subunit. required for the processing of the 20s rrna- precursor to mature 18s rrna in a late step of the maturation of 40s ribosomal subunits. also functions as a cell surface receptor for laminin. plays a role in cell adhesion to the basement membrane and in the consequent activation of signaling transduction pathways. may play a ro…	cell membrane. cytoplasm. nucleus {eco:0000255|hamap-rule:mf_03016}. note=67lr is found at the surface of the plasma membrane, with its c-terminal laminin- binding domain accessible to extracellular ligands. 37lrp is found at the cell surface, in the cytoplasm and in the nucleus (by similarity). colocalizes with ppp1r16b in the cell membrane. {eco:0000255|hamap-rule:mf_03016}.	A0A024R2P0|P08865
MYL9	-0.40611	9.96756	0.626303	1	10.1564	9.75027	Hs.504687	myosin, light chain 9, regulatory	||MLC2||MYL9||LC20||MLC-2C||MYRL2||myosin RLC||MYOSIN LIGHT CHAIN 9, REGULATORY||Myosin, light chain 9, regulatory||myosin regulatory light chain 1||myosin regulatory light chain 9||20 kDa myosin light chain||myosin regulatory light chain MRLC1||myosin, light polypeptide 9, regulatory||myosin regulatory light polypeptide 9 isoform b||myosin regulatory light polypeptide 9 isoform a||myosin regulat…	10398	NM_006097	NP_852667	20	20q11.23		molecular function|calcium ion binding|IEA|GO:0005509|GOA|na//molecular function|structural constituent of muscle|TAS|GO:0008307|GOA|2526655//biological process|axon guidance|TAS|GO:0007411|GOA|na//biological process|ephrin receptor signaling pathway|TAS|GO:0048013|GOA|na//biological process|muscle contraction|TAS|GO:0006936|GOA|na//biological process|platelet aggregation|IMP|GO:0070527|GOA|23382…	myosin regulatory subunit that plays an important role in regulation of both smooth muscle and nonmuscle cell contractile activity via its phosphorylation. implicated in cytokinesis, receptor capping, and cell locomotion.		P24844
RPS6	-0.10233	10.105	0.902214	1	10.1553	10.0529	Hs.408073	ribosomal protein S6	||RPS6||phosphoprotein NP33||ribosomal protein S6||40S ribosomal protein S6||	6194	NM_001010	NP_001001	9	9p21		molecular function|poly(A) RNA binding|IDA|GO:0044822|GOA|22658674//molecular function|protein binding|IPI|GO:0005515|GOA|16314389//molecular function|protein kinase binding|IPI|GO:0019901|GOA|21418524//molecular function|structural constituent of ribosome|IEA|GO:0003735|GOA|na//biological process|G1/S transition of mitotic cell cycle|IEA|GO:0000082|GOA|na//biological process|SRP-dependent cotran…	may play an important role in controlling cell growth and proliferation through the selective translation of particular classes of mrna.		A2A3R6|P62753
DKK3	-0.0466421	10.115	0.955347	1	10.1381	10.0915	Hs.292156	dickkopf WNT signaling pathway inhibitor 3	||REIC||hDkk-3||DKK3||dickkopf-3||RIG-like 7-1||RIG-like 5-6||regulated in glioma||dickkopf homolog 3||dickkopf-related protein 3 precursor||Dickkopf 3 homolog (Xenopus laevis)||DICKKOPF, XENOPUS, HOMOLOG OF, 3||dickkopf WNT signaling pathway inhibitor 3||	27122	NM_001018057	NP_056965	11	11p15.2		biological process|Wnt signaling pathway|IEA|GO:0016055|GOA|na//biological process|adrenal gland development|IEP|GO:0030325|GOA|12844346//biological process|anatomical structure morphogenesis|TAS|GO:0009653|GOA|10570958//biological process|negative regulation of aldosterone biosynthetic process|IDA|GO:0032348|GOA|16981135//biological process|negative regulation of canonical Wnt signaling pathway|…	antagonizes canonical wnt signaling by inhibiting lrp5/6 interaction with wnt and by forming a ternary complex with the transmembrane protein kremen that promotes internalization of lrp5/6. dkks play an important role in vertebrate development, where they locally inhibit wnt regulated processes such as antero- posterior axial patterning, limb development, somitogenesis and eye formation. in the a…	secreted.	Q9UBP4
DYNC1H1	-0.0393339	10.1119	0.962341	1	10.1314	10.0921	Hs.614080	dynein, cytoplasmic 1, heavy chain 1	||SMALED1||DNECL||DHC1a||DYHC||HL-3||DYNC1H1||DNCL||p22||Dnchc1||DNCH1||DYNEIN, CYTOPLASMIC-LIKE||DYNEIN HEAVY POLYPEPTIDE, CYTOPLASMIC||dynein heavy chain, cytosolic||dynein, cytoplasmic, heavy polypeptide 1||Dynein, cytoplasmic 1, heavy chain 1||cytoplasmic dynein 1 heavy chain 1||	1778	NM_001376	NP_001367	14	14q32		molecular function|ATP binding|IEA|GO:0005524|GOA|na//molecular function|ATPase activity|IEA|GO:0016887|GOA|na//molecular function|dynein light intermediate chain binding|IEA|GO:0051959|GOA|na//molecular function|microtubule motor activity|IEA|GO:0003777|GOA|na//molecular function|poly(A) RNA binding|IDA|GO:0044822|GOA|22658674//molecular function|protein binding|IPI|GO:0005515|GOA|17043677//biol…	cytoplasmic dynein 1 acts as a motor for the intracellular retrograde motility of vesicles and organelles along microtubules. dynein has atpase activity; the force-producing power stroke is thought to occur on release of adp.	cytoplasm, cytoskeleton.	Q14204
HSPA5	0.371089	10.3165	0.656269	1	10.1191	10.4902	Hs.743241	heat shock 70kDa protein 5 (glucose-regulated protein, 78kDa)	||HSPA5||MIF2||HEL-S-89n||BIP||GLUCOSE-REGULATED PROTEIN, 78-KD||HEAT-SHOCK 70-KD PROTEIN 5||immunoglobulin heavy chain-binding protein||78 kDa glucose-regulated protein precursor||endoplasmic reticulum lumenal Ca(2+)-binding protein grp78||epididymis secretory sperm binding protein Li 89n||heat shock 70kDa protein 5 (glucose-regulated protein, 78kDa)||	3309	NM_005347	NP_005338	9	9q33.3		molecular function|ATP binding|IEA|GO:0005524|GOA|na//molecular function|ATPase activity|IDA|GO:0016887|GOA|23975754//molecular function|ATPase activity|ISS|GO:0016887|GOA|na//molecular function|calcium ion binding|TAS|GO:0005509|GOA|16130169//molecular function|chaperone binding|TAS|GO:0051087|GOA|19816510//molecular function|enzyme binding|IPI|GO:0019899|GOA|23921388//molecular function|glycopr…	probably plays a role in facilitating the assembly of multimeric protein complexes inside the endoplasmic reticulum. involved in the correct folding of proteins and degradation of misfolded proteins via its interaction with dnajc10, probably to facilitate the release of dnajc10 from its substrate. {eco:0000269|pubmed:2294010, eco:0000269|pubmed:23769672, eco:0000269|pubmed:23990668}.	endoplasmic reticulum lumen. melanosome. cytoplasm {eco:0000250}. note=identified by mass spectrometry in melanosome fractions from stage i to stage iv.	P11021|V9HWB4
COL5A1	0.165083	10.1941	0.842893	1	10.1092	10.2742	Hs.210283	collagen, type V, alpha 1	||COL5A1||COLLAGEN, TYPE V, ALPHA-1||collagen, type V, alpha 1||collagen alpha-1(V) chain isoform 1 preproprotein||collagen alpha-1(V) chain isoform 2 preproprotein||	1289	NM_000093	NP_001265003	9	9q34.2-q34.3		molecular function|extracellular matrix structural constituent|IEA|GO:0005201|GOA|na//molecular function|heparin binding|IDA|GO:0008201|GOA|2203476//molecular function|integrin binding|NAS|GO:0005178|GOA|14970208//molecular function|metal ion binding|IEA|GO:0046872|GOA|na//molecular function|platelet-derived growth factor binding|IDA|GO:0048407|GOA|8900172//molecular function|proteoglycan binding…	type v collagen is a member of group i collagen (fibrillar forming collagen). it is a minor connective tissue component of nearly ubiquitous distribution. type v collagen binds to dna, heparan sulfate, thrombospondin, heparin, and insulin.	secreted, extracellular space, extracellular matrix {eco:0000255|prosite-prorule:pru00793}.	P20908|A0A024R8E5|A0A087WXW9|Q59EE7|B2ZZ86
YWHAE	-0.0452769	10.0413	0.956655	1	10.0638	10.0185	Hs.513851	tyrosine 3-monooxygenase/tryptophan 5-monooxygenase activation protein, epsilon	||MDS||KCIP-1||HEL2||14-3-3E||MDCR||14-3-3-EPSILON||YWHAE||14-3-3 epsilon||14-3-3 protein epsilon||epididymis luminal protein 2||14-3-3 PROTEIN, EPSILON ISOFORM||protein kinase C inhibitor protein-1||mitochondrial import stimulation factor L subunit||TYROSINE 3-MONOOXYGENASE/TRYPTOPHAN 5-MONOOXYGENASE ACTIVATION PROTEIN, EPSILON ISOFORM||Tyrosine 3-monooxygenase/tryptophan 5-monooxygenase activat…	7531	NM_006761	NP_006752	17	17p13.3		molecular function|MHC class II protein complex binding|IDA|GO:0023026|GOA|20458337//molecular function|enzyme binding|IPI|GO:0019899|GOA|10788521//molecular function|histone deacetylase binding|IPI|GO:0042826|GOA|10869435//molecular function|ion channel binding|IPI|GO:0044325|GOA|11953308//molecular function|phosphoprotein binding|IPI|GO:0051219|GOA|10869435//molecular function|phosphoserine bin…	adapter protein implicated in the regulation of a large spectrum of both general and specialized signaling pathways. binds to a large number of partners, usually by recognition of a phosphoserine or phosphothreonine motif. binding generally results in the modulation of the activity of the binding partner.	cytoplasm {eco:0000250}. melanosome {eco:0000269|pubmed:12042314, eco:0000269|pubmed:17081065}. note=identified by mass spectrometry in melanosome fractions from stage i to stage iv.	P62258|V9HW98
HNRNPA1	-0.0855629	10.0175	0.918177	1	10.0597	9.97411	Hs.546261	heterogeneous nuclear ribonucleoprotein A1	||HNRNPA1||IBMPFD3||ALS19||hnRNP-A1||ALS20||HNRPA1L3||helix-destabilizing protein||hnRNP A1-like 3||single-strand RNA-binding protein||single-strand DNA-binding protein UP1||heterogeneous nuclear ribonucleoprotein A1||heterogeneous nuclear ribonucleoprotein A1B protein||hnRNP core protein A1-like 3||nuclear ribonucleoprotein particle A1 protein||heterogeneous nuclear ribonucleoprotein B2 protein|…	3178	NM_002136	NP_112420	12	12q13.1		molecular function|RNA binding|TAS|GO:0003723|GOA|8521471//molecular function|nucleotide binding|IEA|GO:0000166|GOA|na//molecular function|poly(A) RNA binding|IDA|GO:0044822|GOA|22658674//molecular function|protein binding|IPI|GO:0005515|GOA|17229681//molecular function|single-stranded DNA binding|IDA|GO:0003697|GOA|8521471//molecular function|single-stranded RNA binding|IC|GO:0003727|GOA|8521471…	involved in the packaging of pre-mrna into hnrnp particles, transport of poly(a) mrna from the nucleus to the cytoplasm and may modulate splice site selection. may play a role in hcv rna replication. {eco:0000269|pubmed:17229681}.	nucleus. cytoplasm. note=localized in cytoplasmic mrnp granules containing untranslated mrnas. shuttles continuously between the nucleus and the cytoplasm along with mrna. component of ribonucleosomes. in the course of viral infection, colocalizes with hcv ns5b at speckles in the cytoplasm in a hcv-replication dependent manner.	P09651|A0A024RAZ7|A0A024RB53
CANX	-0.065486	10.0252	0.937334	1	10.0576	9.99212	Hs.567968	calnexin	||IP90||Calnexin||CANX||CNX||calnexin precursor||major histocompatibility complex class I antigen-binding protein p88||	821	NM_001024649	NP_001737	5	5q35		molecular function|apolipoprotein binding|IEA|GO:0034185|GOA|na//molecular function|calcium ion binding|IEA|GO:0005509|GOA|na//molecular function|carbohydrate binding|IEA|GO:0030246|GOA|na//molecular function|glycoprotein binding|IEA|GO:0001948|GOA|na//molecular function|ionotropic glutamate receptor binding|IEA|GO:0035255|GOA|na//molecular function|poly(A) RNA binding|IDA|GO:0044822|GOA|22658674…	calcium-binding protein that interacts with newly synthesized glycoproteins in the endoplasmic reticulum. it may act in assisting protein assembly and/or in the retention within the er of unassembled protein subunits. it seems to play a major role in the quality control apparatus of the er by the retention of incorrectly folded proteins. associated with partial t-cell antigen receptor complexes t…	endoplasmic reticulum membrane; single-pass type i membrane protein. endoplasmic reticulum. melanosome. note=identified by mass spectrometry in melanosome fractions from stage i to stage iv. the palmitoylated form preferentially localizes to the perinuclear rough er.	P27824
YBX1	-0.0419742	10.0305	0.959815	1	10.0513	10.0094	Hs.473583	Y box binding protein 1	||YBX1||EFI-A||CSDB||BP-8||YB-1||YB1||CBF-A||CSDA2||MDR-NF1||DBPB||NSEP-1||NSEP1||DNA-binding protein B||Y-box-binding protein 1||Y-box transcription factor||nuclease-sensitive element-binding protein 1||enhancer factor I subunit A||Y box binding protein 1||CCAAT-binding transcription factor I subunit A||nuclease sensitive element binding protein 1||MAJOR HISTOCOMPATIBILITY COMPLEX, CLASS II, Y B…	4904	NM_004559	NP_004550	1	1p34		molecular function|DNA binding|IDA|GO:0003677|GOA|18809583//molecular function|DNA binding|TAS|GO:0003677|GOA|2977358//molecular function|GTPase binding|IPI|GO:0051020|GOA|24337748//molecular function|RNA binding|IDA|GO:0003723|GOA|19561594//molecular function|RNA polymerase II core promoter proximal region sequence-specific DNA binding|IDA|GO:0000978|GOA|18809583//molecular function|RNA polymera…	the secreted form acts as an extracellular mitogen and stimulates cell migration and proliferation.	cytoplasm. nucleus. cytoplasmic granule {eco:0000269|pubmed:25229427}. secreted. note=localized in cytoplasmic mrnp granules containing untranslated mrnas. shuttles between nucleus and cytoplasm. predominantly cytoplasmic in proliferating cells. cytotoxic stress and dna damage enhance translocation to the nucleus. localized with ddx1, mbnl1 and tial1 in stress granules upon stress. secreted by me…	P67809
TIMP2	-0.255927	9.92895	0.75873	1	10.0512	9.79533	Hs.633514	TIMP metallopeptidase inhibitor 2	||DDC8||TIMP-2||KIAA1731NL||TIMP2||CSC-21K||TIMP metallopeptidase inhibitor 2||KIAA1731 N-terminal like protein||metalloproteinase inhibitor 2 precursor||tissue inhibitor of metalloproteinase 2||tissue inhibitor of metalloproteinases 2||	7077	NM_003255	NP_003246	17	17q25		molecular function|enzyme activator activity|IEA|GO:0008047|GOA|na//molecular function|integrin binding|IEA|GO:0005178|GOA|na//molecular function|metal ion binding|IEA|GO:0046872|GOA|na//molecular function|metalloendopeptidase inhibitor activity|IEA|GO:0008191|GOA|na//molecular function|protease binding|IBA|GO:0002020|GOA|na//molecular function|protein binding|IPI|GO:0005515|GOA|24112707//biologi…	complexes with metalloproteinases (such as collagenases) and irreversibly inactivates them by binding to their catalytic zinc cofactor. known to act on mmp-1, mmp-2, mmp-3, mmp-7, mmp-8, mmp-9, mmp-10, mmp-13, mmp-14, mmp-15, mmp-16 and mmp-19. {eco:0000269|pubmed:11710594, eco:0000269|pubmed:2554304, eco:0000269|pubmed:2793861}.	secreted.	P16035
TMSB10	0.169733	10.1372	0.838531	1	10.0499	10.2196	Hs.446574	thymosin beta 10	||TMSB10||TB10||MIG12||thymosin beta-10||THYMOSIN, BETA-10||migration-inducing gene 12||migration-inducing protein 12||Thymosin beta 10||	9168	NM_021103	NP_066926	2	2p11.2		molecular function|actin monomer binding|IEA|GO:0003785|GOA|na//molecular function|protein binding|IPI|GO:0005515|GOA|25416956//biological process|actin filament organization|IEA|GO:0007015|GOA|na//biological process|sequestering of actin monomers|IEA|GO:0042989|GOA|na//cellular component|cytoplasm|IEA|GO:0005737|GOA|na//cellular component|cytoskeleton|IEA|GO:0005856|GOA|na	plays an important role in the organization of the cytoskeleton. binds to and sequesters actin monomers (g actin) and therefore inhibits actin polymerization (by similarity). {eco:0000250}.	cytoplasm, cytoskeleton.	P63313
RPL13A	0.118842	10.1032	0.886537	1	10.0426	10.1614	Hs.523185	ribosomal protein L13a	||TSTA1||RPL13A||ribosomal protein L13a||23 kDa highly basic protein||tissue specific transplantation antigen 1||60S ribosomal protein L13a isoform 1||60S ribosomal protein L13a isoform 2||	23521	NM_001270491	NP_036555	19	19q13.3		molecular function|poly(A) RNA binding|IDA|GO:0044822|GOA|22658674//molecular function|structural constituent of ribosome|NAS|GO:0003735|GOA|12962325//biological process|SRP-dependent cotranslational protein targeting to membrane|TAS|GO:0006614|GOA|na//biological process|cellular protein metabolic process|TAS|GO:0044267|GOA|na//biological process|cellular response to interferon-gamma|IDA|GO:00713…	associated with ribosomes but is not required for canonical ribosome function and has extra-ribosomal functions. component of the gait (gamma interferon-activated inhibitor of translation) complex which mediates interferon-gamma-induced transcript-selective translation inhibition in inflammation processes. upon interferon-gamma activation and subsequent phosphorylation dissociates from the riboso…	cytoplasm {eco:0000305|pubmed:14567916}.	P40429|Q8J015
MAP4	-0.124757	9.94709	0.880933	1	10.0081	9.88337	Hs.517949	microtubule-associated protein 4	||MAP4||MAP-4||Microtubule-associated protein 4||microtubule-associated protein 4 isoform 1||microtubule-associated protein 4 isoform 3||microtubule-associated protein 4 isoform 4||	4134	NM_001134364	NP_112147	3	3p21		molecular function|microtubule binding|IEA|GO:0008017|GOA|na//molecular function|poly(A) RNA binding|IDA|GO:0044822|GOA|22658674//molecular function|protein binding|IPI|GO:0005515|GOA|17474147//molecular function|structural molecule activity|TAS|GO:0005198|GOA|1905296//biological process|cell division|IMP|GO:0051301|GOA|21822276//biological process|establishment of spindle orientation|IGI|GO:0051…	non-neuronal microtubule-associated protein. promotes microtubule assembly. {eco:0000269|pubmed:10791892}.	cytoplasm, cytoskeleton.	P27816
RPS4X	0.0118197	10	0.988696	1	9.99412	10.0059	Hs.118076	ribosomal protein S4, X-linked	||DXS306||CCG2||RPS4X||SCR10||SCAR||ribosomal protein S4, X-linked||RPS4X SINGLE-COPY ABUNDANT mRNA||ribosomal protein S4X isoform||cell cycle gene 2||single copy abundant mRNA protein||40S ribosomal protein S4, X isoform X isoform||	6191	NM_001007	NP_000998	X	Xq13.1		molecular function|poly(A) RNA binding|IDA|GO:0044822|GOA|22658674//molecular function|rRNA binding|IEA|GO:0019843|GOA|na//molecular function|structural constituent of ribosome|IMP|GO:0003735|GOA|8358435//biological process|SRP-dependent cotranslational protein targeting to membrane|TAS|GO:0006614|GOA|na//biological process|cellular protein metabolic process|TAS|GO:0044267|GOA|na//biological proc…		cytoplasm {eco:0000269|pubmed:17289661}. note=localized in cytoplasmic mrnp granules containing untranslated mrnas.	B2R491|P62701
RPS18	0.183887	10.0717	0.825283	1	9.97679	10.1607	Hs.448854	ribosomal protein S18	||HKE3||RPS18||D6S218E||KE-3||ribosomal protein S18||rhabdomyosarcoma antigen MU-RMS-40.21||40S ribosomal protein S18||	6222	NM_022551	NP_072045	6	6p21.3		molecular function|poly(A) RNA binding|IDA|GO:0044822|GOA|22658674//molecular function|protein binding|IPI|GO:0005515|GOA|22720776//molecular function|rRNA binding|IEA|GO:0019843|GOA|na//molecular function|structural constituent of ribosome|IBA|GO:0003735|GOA|na//biological process|SRP-dependent cotranslational protein targeting to membrane|TAS|GO:0006614|GOA|na//biological process|cellular prote…	located at the top of the head of the 40s subunit, it contacts several helices of the 18s rrna. {eco:0000250}.	cytoplasm.	P62269
MYLK	-0.506335	9.74185	0.544138	1	9.97292	9.4666	Hs.477375	myosin light chain kinase	||MLCK108||MSTP083||AAT7||KRP||2.7.11.18||telokin||MYLK1||MYLK||smMLCK||MLCK210||MLCK KINASE-RELATED PROTEIN||Myosin light chain kinase||MYOSIN LIGHT POLYPEPTIDE KINASE||myosin, light polypeptide kinase||smooth muscle myosin light chain kinase||myosin light chain kinase, smooth muscle isoform 3B||myosin light chain kinase, smooth muscle isoform 3A||myosin light chain kinase, smooth muscle isoform…	4638	NM_053025	NP_444260	3	3q21		molecular function|ATP binding|IEA|GO:0005524|GOA|na//molecular function|actin binding|IEA|GO:0003779|GOA|na//molecular function|calmodulin binding|IEA|GO:0005516|GOA|na//molecular function|calmodulin-dependent protein kinase activity|IBA|GO:0004683|GOA|na//molecular function|metal ion binding|IEA|GO:0046872|GOA|na//molecular function|myosin light chain kinase activity|IDA|GO:0004687|GOA|16284075…	calcium/calmodulin-dependent myosin light chain kinase implicated in smooth muscle contraction via phosphorylation of myosin light chains (mlc). also regulates actin-myosin interaction through a non-kinase activity. phosphorylates ptk2b/pyk2 and myosin light-chains. involved in the inflammatory response (e.g. apoptosis, vascular permeability, leukocyte diapedesis), cell motility and morphology, a…	cytoplasm. cell projection, lamellipodium. cleavage furrow. cytoplasm, cytoskeleton. note=localized to stress fibers during interphase and to the cleavage furrow during mitosis.	Q15746
RPL7A	0.133125	10.0338	0.873013	1	9.96572	10.0988	Hs.499839	ribosomal protein L7a	||SURF3||RPL7A||TRUP||PLA-X polypeptide||surfeit 3||RIBOSOMAL PROTEIN L7a||surfeit locus protein 3||60S ribosomal protein L7a||thyroid hormone receptor uncoupling protein||	6130	NM_000972	NP_000963	9	9q34		molecular function|RNA binding|TAS|GO:0003723|GOA|8360149//molecular function|poly(A) RNA binding|IDA|GO:0044822|GOA|22658674//molecular function|protein binding|IPI|GO:0005515|GOA|15303970//molecular function|structural constituent of ribosome|NAS|GO:0003735|GOA|12962325//biological process|SRP-dependent cotranslational protein targeting to membrane|TAS|GO:0006614|GOA|na//biological process|cell…			P62424
MRC2	0.318276	10.1066	0.702568	1	9.93866	10.2569	Hs.7835	mannose receptor, C type 2	||CD280||ENDO180||KIAA0709||UPARAP||CLEC13E||MRC2||UPAR-associated protein||endocytic receptor 180||macrophage mannose receptor 2||MANNOSE RECEPTOR, C-TYPE, 2||urokinase-type plasminogen activator receptor-associated protein||mannose receptor, C type 2||C-type mannose receptor 2 precursor||endocytic receptor (macrophage mannose receptor family)||C-type lectin domain family 13 member E||	9902	NM_006039	NP_006030	17	17q23.2		molecular function|carbohydrate binding|IEA|GO:0030246|GOA|na//molecular function|collagen binding|IDA|GO:0005518|GOA|10636902//molecular function|protein binding|IPI|GO:0005515|GOA|7904248//biological process|collagen catabolic process|IDA|GO:0030574|GOA|12972549//biological process|endocytosis|IEA|GO:0006897|GOA|na//biological process|osteoblast differentiation|IDA|GO:0001649|GOA|16210410//cell…	may play a role as endocytotic lectin receptor displaying calcium-dependent lectin activity. internalizes glycosylated ligands from the extracellular space for release in an endosomal compartment via clathrin-mediated endocytosis. may be involved in plasminogen activation system controlling the extracellular level of plaur/plau, and thus may regulate protease activity at the cell surface. may con…	membrane; single-pass type i membrane protein.	Q9UBG0
YWHAQ	-0.370105	9.75358	0.657132	1	9.9268	9.55671	Hs.74405	tyrosine 3-monooxygenase/tryptophan 5-monooxygenase activation protein, theta	||YWHAQ||14-3-3-TAU||HS1||14-3-3-THETA||1C5||14-3-3 protein tau||14-3-3 PROTEIN, T-CELL||14-3-3 protein theta||14-3-3 protein T-cell||TYROSINE 3-MONOOXYGENASE/TRYPTOPHAN 5-MONOOXYGENASE ACTIVATION PROTEIN, THETA ISOFORM||Tyrosine 3-monooxygenase/tryptophan 5-monooxygenase activation protein, theta polypeptide||	10971	NM_006826	NP_006817	2	2p25.1		molecular function|protein N-terminus binding|IPI|GO:0047485|GOA|11984006//molecular function|protein binding|IPI|GO:0005515|GOA|10954706//molecular function|protein domain specific binding|IEA|GO:0019904|GOA|na//biological process|apoptotic process|TAS|GO:0006915|GOA|na//biological process|gene expression|TAS|GO:0010467|GOA|na//biological process|intrinsic apoptotic signaling pathway|TAS|GO:0097…	adapter protein implicated in the regulation of a large spectrum of both general and specialized signaling pathways. binds to a large number of partners, usually by recognition of a phosphoserine or phosphothreonine motif. binding generally results in the modulation of the activity of the binding partner. negatively regulates the kinase activity of pdpk1. {eco:0000269|pubmed:12177059}.	cytoplasm. note=in neurons, axonally transported to the nerve terminals.	P27348
WDR1	-0.0147269	9.89958	0.985911	1	9.90692	9.8922	Hs.128548	WD repeat domain 1	||HEL-S-52||NORI-1||AIP1||WDR1||actin-interacting protein 1||WD repeat domain 1||epididymis secretory protein Li 52||WD repeat-containing protein 1 isoform 2||WD repeat-containing protein 1 isoform 1||	9948	NM_005112	NP_059830	4	4p16.1		molecular function|actin binding|IEA|GO:0003779|GOA|na//biological process|blood coagulation|TAS|GO:0007596|GOA|na//biological process|platelet activation|TAS|GO:0030168|GOA|na//biological process|platelet degranulation|TAS|GO:0002576|GOA|na//biological process|regulation of oligodendrocyte differentiation|IEA|GO:0048713|GOA|na//biological process|sensory perception of sound|TAS|GO:0007605|GOA|10…	induces disassembly of actin filaments in conjunction with adf/cofilin family proteins. {eco:0000250}.	cytoplasm, cytoskeleton {eco:0000250}. cell projection, podosome {eco:0000269|pubmed:22721921}.	V9HWG7|O75083
RPL8	0.343905	10.0798	0.679946	1	9.89767	10.2416	Hs.178551	ribosomal protein L8	||RPL8||ribosomal protein L8||60S ribosomal protein L8||	6132	NM_000973	NP_150644	8	8q24.3		molecular function|RNA binding|TAS|GO:0003723|GOA|7506540//molecular function|poly(A) RNA binding|IDA|GO:0044822|GOA|22658674//molecular function|rRNA binding|IEA|GO:0019843|GOA|na//molecular function|structural constituent of ribosome|NAS|GO:0003735|GOA|12962325//biological process|SRP-dependent cotranslational protein targeting to membrane|TAS|GO:0006614|GOA|na//biological process|cellular prot…		cytoplasm {eco:0000303|pubmed:12962325}.	P62917
CTNNA1	-0.0277703	9.88069	0.973416	1	9.89451	9.86674	Hs.445981	catenin (cadherin-associated protein), alpha 1, 102kDa	||alpha-catenin||CTNNA1||alphaE-catenin||CAP102||alpha-E-catenin||cadherin-associated protein,102kDa||alpha E-catenin||CATENIN, ALPHA-1||catenin alpha-1 isoform 1||catenin alpha-1 isoform 3||catenin alpha-1 isoform 2||renal carcinoma antigen NY-REN-13||catenin alpha-1 isoform 5||catenin alpha-1 isoform 4 precursor||catenin (cadherin-associated protein), alpha 1, 102kDa||	1495	NM_001290307	NP_001894	5	5q31.2		molecular function|actin filament binding|IEA|GO:0051015|GOA|na//molecular function|beta-catenin binding|IPI|GO:0008013|GOA|7650039//molecular function|cadherin binding|IPI|GO:0045296|GOA|12734196//molecular function|gamma-catenin binding|IPI|GO:0045295|GOA|7650039//molecular function|poly(A) RNA binding|IDA|GO:0044822|GOA|22658674//molecular function|protein binding|IPI|GO:0005515|GOA|12477722//…	associates with the cytoplasmic domain of a variety of cadherins. the association of catenins to cadherins produces a complex which is linked to the actin filament network, and which seems to be of primary importance for cadherins cell-adhesion properties. can associate with both e- and n-cadherins. originally believed to be a stable component of e-cadherin/catenin adhesion complexes and to media…	isoform 3: cell membrane {eco:0000269|pubmed:21708131}; peripheral membrane protein {eco:0000269|pubmed:21708131}; cytoplasmic side {eco:0000269|pubmed:21708131}.	P35221|G3XAM7|B4DU00|B4DKT9
EIF4A1	0.387918	10.0959	0.641795	1	9.88894	10.2768	Hs.129673	eukaryotic translation initiation factor 4A1	||eIF4A-I||eIF-4A-I||3.6.4.13||DDX2A||EIF4A1||ATP-dependent RNA helicase eIF4A-1||eukaryotic initiation factor 4AI||eukaryotic translation initiation factor 4A1||eukaryotic initiation factor 4A-I isoform 1||eukaryotic initiation factor 4A-I isoform 2||eukaryotic translation initiation factor 4A, isoform 1||	1973	NM_001204510	NP_001407	17	17p13		molecular function|ATP binding|IEA|GO:0005524|GOA|na//molecular function|ATP-dependent RNA helicase activity|IBA|GO:0004004|GOA|na//molecular function|RNA cap binding|TAS|GO:0000339|GOA|3215517//molecular function|double-stranded RNA binding|IDA|GO:0003725|GOA|21266579//molecular function|helicase activity|TAS|GO:0004386|GOA|3215517//molecular function|mRNA binding|TAS|GO:0003729|GOA|3215517//mol…	atp-dependent rna helicase which is a subunit of the eif4f complex involved in cap recognition and is required for mrna binding to ribosome. in the current model of translation initiation, eif4a unwinds rna secondary structures in the 5'-utr of mrnas which is necessary to allow efficient binding of the small ribosomal subunit, and subsequent scanning for the initiator codon. {eco:0000269|pubmed:1…		P60842
RTN4	-0.296247	9.7255	0.722246	1	9.86604	9.5698	In multiple Geneids
RPL6	-0.0152618	9.82417	0.9854	1	9.83178	9.81652	Hs.546283	ribosomal protein L6	||SHUJUN-2||RPL6||TXREB1||neoplasm-related protein C140||DNA-binding protein TAXREB107||ribosomal protein L6||60S ribosomal protein L6||tax-responsive enhancer element-binding protein 107||	6128	NM_000970	NP_001019833	12	12q24.1		molecular function|DNA binding|TAS|GO:0003677|GOA|8457378//molecular function|RNA binding|TAS|GO:0003723|GOA|8479925//molecular function|poly(A) RNA binding|IDA|GO:0044822|GOA|22658674//molecular function|structural constituent of ribosome|NAS|GO:0003735|GOA|12962325//biological process|SRP-dependent cotranslational protein targeting to membrane|TAS|GO:0006614|GOA|na//biological process|cellular …	specifically binds to domain c of the tax-responsive enhancer element in the long terminal repeat of htlv-i.		Q02878|A0A024RBK3|Q8TBK5
ACTN4	-0.07236	9.78454	0.930774	1	9.82026	9.74791	Hs.270291	actinin, alpha 4	||ACTN4||alpha-actinin-4||FSGS1||ACTININ, ALPHA-4||Actinin, alpha 4||non-muscle alpha-actinin 4||F-actin cross-linking protein||actinin alpha4 isoform||focal segmental glomerulosclerosis 1||	81	NM_004924	NP_004915	19	19q13		molecular function|actin binding|TAS|GO:0003779|GOA|8104223//molecular function|actin filament binding|IDA|GO:0051015|GOA|12411747//molecular function|calcium ion binding|IEA|GO:0005509|GOA|na//molecular function|integrin binding|TAS|GO:0005178|GOA|8104223//molecular function|ligand-dependent nuclear receptor transcription coactivator activity|IMP|GO:0030374|GOA|22351778//molecular function|nucle…	f-actin cross-linking protein which is thought to anchor actin to a variety of intracellular structures. this is a bundling protein (probable). probably involved in vesicular trafficking via its association with the cart complex. the cart complex is necessary for efficient transferrin receptor recycling but not for egfr degradation (pubmed:15772161). involved in tight junction assembly in epithel…	nucleus {eco:0000269|pubmed:22351778, eco:0000269|pubmed:9508771}. cytoplasm {eco:0000269|pubmed:22351778, eco:0000269|pubmed:9508771}. cell junction {eco:0000250|uniprotkb:p57780}. note=localized in cytoplasmic mrnp granules containing untranslated mrnas. colocalizes with actin stress fibers. nuclear translocation can be induced by the pi3 kinase inhibitor wortmannin or by cytochalasin d. exclus…	O43707
GNB2L1	0.180159	9.91086	0.828772	1	9.81797	9.99812	Hs.5662	guanine nucleotide binding protein (G protein), beta polypeptide 2-like 1	||Gnb2-rs1||GNB2L1||RACK1||PIG21||HLC-7||H12.3||GUANINE NUCLEOTIDE-BINDING PROTEIN, BETA-2-LIKE 1||cell proliferation-inducing gene 21 protein||human lung cancer oncogene 7 protein||receptor for activated C kinase 1||guanine nucleotide-binding protein subunit beta-2-like 1||receptor of activated protein kinase C 1||guanine nucleotide-binding protein subunit beta-like protein 12.3||PROTEIN KINASE …	10399	NM_006098	NP_006089	5	5q35.3		molecular function|SH2 domain binding|IDA|GO:0042169|GOA|11279199//molecular function|cysteine-type endopeptidase activator activity involved in apoptotic process|IMP|GO:0008656|GOA|19767770//molecular function|enzyme binding|IPI|GO:0019899|GOA|20819076//molecular function|ion channel inhibitor activity|ISS|GO:0008200|GOA|na//molecular function|poly(A) RNA binding|IDA|GO:0044822|GOA|22658674//mol…	involved in the recruitment, assembly and/or regulation of a variety of signaling molecules. interacts with a wide variety of proteins and plays a role in many cellular processes. component of the 40s ribosomal subunit involved in translational repression. binds to and stabilizes activated protein kinase c (pkc), increasing pkc-mediated phosphorylation. may recruit activated pkc to the ribosome, …	cell membrane; peripheral membrane protein. cytoplasm. cytoplasm, perinuclear region. cytoplasm, cytoskeleton. nucleus. perikaryon {eco:0000250}. cell projection, dendrite {eco:0000250}. cell projection, phagocytic cup. note=recruited to the plasma membrane through interaction with krt1 which binds to membrane-bound itgb1. also associated with the membrane in oncogene-transformed cells. pkc activ…	P63244|E9KL35
PFN1	0.202464	9.91597	0.807976	1	9.81119	10.0137	Hs.494691	profilin 1	||profilin-1||PFN1||ALS18||profilin I||Profilin 1||epididymis tissue protein Li 184a||	5216	NM_005022	NP_005013	17	17p13.3		molecular function|Rho GTPase binding|IEA|GO:0017048|GOA|na//molecular function|actin binding|IPI|GO:0003779|GOA|17914456//molecular function|actin monomer binding|IDA|GO:0003785|GOA|18573880//molecular function|adenyl-nucleotide exchange factor activity|IDA|GO:0000774|GOA|7758455//molecular function|phosphatidylinositol-4,5-bisphosphate binding|IDA|GO:0005546|GOA|7758455//molecular function|poly…	binds to actin and affects the structure of the cytoskeleton. at high concentrations, profilin prevents the polymerization of actin, whereas it enhances it at low concentrations. by binding to pip2, it inhibits the formation of ip3 and dg. inhibits androgen receptor (ar) and htt aggregation and binding of g-actin is essential for its inhibition of ar. {eco:0000269|pubmed:18573880}.	cytoplasm, cytoskeleton.	P07737
CTGF	-0.116501	9.747	0.888763	1	9.80408	9.68758	Hs.410037	connective tissue growth factor	||CCN2||IGFBP-8||IGFBP8||NOV2||HCS24||CTGF||IBP-8||IGF-binding protein 8||Connective tissue growth factor||CCN family member 2||hypertrophic chondrocyte-specific protein 24||insulin-like growth factor-binding protein 8||connective tissue growth factor precursor||	1490	NM_001901	NP_001892	6	6q23.1		molecular function|fibronectin binding|IEA|GO:0001968|GOA|na//molecular function|growth factor activity|IEA|GO:0008083|GOA|na//molecular function|heparin binding|IBA|GO:0008201|GOA|na//molecular function|insulin-like growth factor binding|IEA|GO:0005520|GOA|na//molecular function|integrin binding|IBA|GO:0005178|GOA|na//molecular function|protein binding|IPI|GO:0005515|GOA|16457822//biological pro…	major connective tissue mitoattractant secreted by vascular endothelial cells. promotes proliferation and differentiation of chondrocytes. mediates heparin- and divalent cation-dependent cell adhesion in many cell types including fibroblasts, myofibroblasts, endothelial and epithelial cells. enhances fibroblast growth factor-induced dna synthesis. {eco:0000269|pubmed:10614647, eco:0000269|pubmed:…	secreted, extracellular space, extracellular matrix {eco:0000250}. secreted {eco:0000250}.	P29279|Q5M8T4
CNN3	-0.505642	9.56301	0.544693	1	9.79379	9.28817	Hs.483454	calponin 3, acidic	||CNN3||calponin-3 isoform 3||calponin-3 isoform 1||calponin-3 isoform 2||Calponin 3, acidic||calponin, acidic isoform||dJ639P13.2.2 (acidic calponin 3)||	1266	NM_001286055	NP_001830	1	1p22-p21		molecular function|actin binding|IEA|GO:0003779|GOA|na//molecular function|calmodulin binding|IEA|GO:0005516|GOA|na//biological process|actomyosin structure organization|IEA|GO:0031032|GOA|na//biological process|epithelial cell differentiation|IEP|GO:0030855|GOA|21492153//cellular component|actin cytoskeleton|IDA|GO:0015629|GOA|na//cellular component|cytoplasm|IDA|GO:0005737|GOA|na//cellular comp…	thin filament-associated protein that is implicated in the regulation and modulation of smooth muscle contraction. it is capable of binding to actin, calmodulin, troponin c and tropomyosin. the interaction of calponin with actin inhibits the actomyosin mg-atpase activity.		Q15417
RPL15	0.0458481	9.81044	0.956113	1	9.78733	9.83318	Hs.381219	ribosomal protein L15	||RPL10||DBA12||EC45||RPLY10||RPYL10||RPL15||ribosomal protein L15||60S ribosomal protein L15 isoform 1||60S ribosomal protein L15 isoform 2||	6138	NM_001253379	NP_002939	3	3p24.2		molecular function|RNA binding|TAS|GO:0003723|GOA|9582194//molecular function|poly(A) RNA binding|IDA|GO:0044822|GOA|22658674//molecular function|protein binding|IPI|GO:0005515|GOA|21612406//molecular function|structural constituent of ribosome|NAS|GO:0003735|GOA|12962325//biological process|SRP-dependent cotranslational protein targeting to membrane|TAS|GO:0006614|GOA|na//biological process|cell…			P61313|A0A024R2Q4
SPP1	-1.01728	9.36305	0.226415	1	9.78383	8.7666	Hs.313	secreted phosphoprotein 1	||ETA1||BSPI||BNSP||ETA-1||SPP1||uropontin||nephropontin||SPP1/CALPHA1 fusion||Secreted phosphoprotein 1||osteopontin isoform 5||urinary stone protein||osteopontin isoform OPN-b precursor||osteopontin isoform OPN-a precursor||osteopontin isoform OPN-c precursor||osteopontin isoform 4 precursor||EARLY T LYMPHOCYTE ACTIVATION 1||osteopontin/immunoglobulin alpha 1 heavy chain constant region fusion …	6696	NM_000582	NP_001238759	4	4q22.1		molecular function|cytokine activity|IEA|GO:0005125|GOA|na//molecular function|extracellular matrix binding|IEA|GO:0050840|GOA|na//molecular function|protein binding|IPI|GO:0005515|GOA|16189514//biological process|biomineral tissue development|IEA|GO:0031214|GOA|na//biological process|cell adhesion|IEA|GO:0007155|GOA|na//biological process|decidualization|TAS|GO:0046697|GOA|16720713//biological p…	acts as a cytokine involved in enhancing production of interferon-gamma and interleukin-12 and reducing production of interleukin-10 and is essential in the pathway that leads to type i immunity. {eco:0000250}.	secreted.	P10451|A0A024RDE2|A0A024RDJ0|A0A024RDE6|B7Z351|Q3LGB0
PTMA	0.202438	9.87426	0.808002	1	9.76949	9.97192	Hs.459927	prothymosin, alpha	||PTMA||TMSA||Prothymosin, alpha||prothymosin alpha protein||gene sequence 28||prothymosin alpha isoform 1||prothymosin alpha isoform 2||	5757	NM_001099285	NP_002814	2	2q37.1		molecular function|protein binding|IPI|GO:0005515|GOA|15607035//biological process|transcription, DNA-templated|TAS|GO:0006351|GOA|10854063//cellular component|cytoplasm|IDA|GO:0005737|GOA|na//cellular component|extracellular exosome|IDA|GO:0070062|GOA|23376485//cellular component|nucleoplasm|IDA|GO:0005654|GOA|na//cellular component|nucleus|TAS|GO:0005634|GOA|10854063	prothymosin alpha may mediate immune function by conferring resistance to certain opportunistic infections.	nucleus.	P06454|Q53S24
TMBIM6	0.00644951	9.76583	0.993845	1	9.7626	9.76905	Hs.743965	transmembrane BAX inhibitor motif containing 6	||BI-1||TMBIM6||BI1||TEGT||BAXI1||testis-enhanced gene transcript protein||testis enhanced gene transcript||bax inhibitor 1 isoform 2||bax inhibitor 1 isoform 1||transmembrane BAX inhibitor motif containing 6||transmembrane BAX inhibitor motif-containing protein 6||	7009	NM_001098576	NP_003208	12	12q13.12		molecular function|endoribonuclease inhibitor activity|IDA|GO:0060698|GOA|19328063//molecular function|enzyme binding|IPI|GO:0019899|GOA|19328063//molecular function|protein binding|IPI|GO:0005515|GOA|9660918//molecular function|ubiquitin protein ligase binding|IPI|GO:0031625|GOA|21068390//biological process|endoplasmic reticulum calcium ion homeostasis|IEA|GO:0032469|GOA|na//biological process|i…	suppressor of apoptosis. modulates unfolded protein response signaling. modulate er calcium homeostasis by acting as a calcium-leak channel. {eco:0000269|pubmed:21075086, eco:0000269|pubmed:22128171}.	endoplasmic reticulum membrane {eco:0000269|pubmed:21075086, eco:0000269|pubmed:22128171}; multi- pass membrane protein {eco:0000269|pubmed:21075086, eco:0000269|pubmed:22128171}.	P55061|A0A024R0Z5
ADAM12	-1.15262	9.25527	0.171679	1	9.71941	8.56686	Hs.594351	ADAM metallopeptidase domain 12	||ADAM12||ADAM12-OT1||CAR10||MCMPMltna||metalloprotease-disintegrin 12 transmembrane||MELTRIN-ALPHA, MOUSE, HOMOLOG OF||ADAM metallopeptidase domain 12||A DISINTEGRIN AND METALLOPROTEINASE DOMAIN 12||disintegrin and metalloproteinase domain-containing protein 12 isoform 4 preproprotein||disintegrin and metalloproteinase domain-containing protein 12 isoform 3 preproprotein||disintegrin and metallo…	8038	NM_001288973	NP_067673	10	10q26		molecular function|SH3 domain binding|IPI|GO:0017124|GOA|15280379//molecular function|metalloendopeptidase activity|IEA|GO:0004222|GOA|na//molecular function|metallopeptidase activity|TAS|GO:0008237|GOA|9417060//molecular function|protein binding|IPI|GO:0005515|GOA|15574124//molecular function|zinc ion binding|IEA|GO:0008270|GOA|na//biological process|cell adhesion|IEA|GO:0007155|GOA|na//biologic…	involved in skeletal muscle regeneration, specifically at the onset of cell fusion. also involved in macrophage-derived giant cells (mgc) and osteoclast formation from mononuclear precursors (by similarity). {eco:0000250}.	isoform 4: secreted {eco:0000305}.	O43184|U5NE98|A8K6G4
CDH2	-0.497192	9.48945	0.551407	1	9.71674	9.21957	Hs.464829	cadherin 2, type 1, N-cadherin (neuronal)	||CD325||CDw325||NCAD||CDH2||neural-cadherin||CDHN||CADHERIN, NEURONAL||cadherin-2 preproprotein||N-cadherin 1||neural cadherin||cadherin 2, N-cadherin (neuronal)||calcium-dependent adhesion protein, neuronal||cadherin 2, type 1, N-cadherin (neuronal)||	1000	NM_001308176	NP_001783	18	18q11.2		molecular function|alpha-catenin binding|IPI|GO:0045294|GOA|7650039//molecular function|beta-catenin binding|TAS|GO:0008013|GOA|16344550//molecular function|calcium ion binding|IEA|GO:0005509|GOA|na//molecular function|gamma-catenin binding|IPI|GO:0045295|GOA|7650039//molecular function|protein binding|IPI|GO:0005515|GOA|17057644//molecular function|protein phosphatase binding|IEA|GO:0019903|GOA|…	cadherins are calcium-dependent cell adhesion proteins. they preferentially interact with themselves in a homophilic manner in connecting cells; cadherins may thus contribute to the sorting of heterogeneous cell types. acts as a regulator of neural stem cells quiescence by mediating anchorage of neural stem cells to ependymocytes in the adult subependymal zone: upon cleavage by mmp24, cdh2-mediat…	cell membrane; single-pass type i membrane protein.	P19022|A0A024RC42
RPL9	0.113265	9.77156	0.891833	1	9.71382	9.82708	Hs.412370	ribosomal protein L9	||NPC-A-16||RPL9||ribosomal protein L9||60S ribosomal protein L9||	6133	NM_000661	NP_001020092	4	4p13		molecular function|RNA binding|TAS|GO:0003723|GOA|8597601//molecular function|protein binding|IPI|GO:0005515|GOA|16189514//molecular function|rRNA binding|IEA|GO:0019843|GOA|na//molecular function|structural constituent of ribosome|NAS|GO:0003735|GOA|12962325//biological process|SRP-dependent cotranslational protein targeting to membrane|TAS|GO:0006614|GOA|na//biological process|cellular protein …			P32969|Q53Z07
HNRNPC	-0.118338	9.6549	0.887023	1	9.71285	9.59452	Hs.508848	heterogeneous nuclear ribonucleoprotein C (C1/C2)	||SNRPC||HNRNPC||hnRNP C1/C2||heterogeneous nuclear ribonucleoprotein C (C1/C2)||nuclear ribonucleoprotein particle C2 protein||heterogeneous nuclear ribonucleoproteins C1/C2 isoform b||HNRPC NUCLEAR RIBONUCLEOPROTEIN PARTICLE C1 PROTEIN||heterogeneous nuclear ribonucleoproteins C1/C2 isoform a||	3183	NM_001077442	NP_112604	14	14q11.2		molecular function|N6-methyladenosine-containing RNA binding|IDA|GO:1990247|GOA|25719671//molecular function|RNA binding|NAS|GO:0003723|GOA|9731529//molecular function|RNA polymerase II core promoter proximal region sequence-specific DNA binding|IDA|GO:0000978|GOA|16217013//molecular function|RNA polymerase II distal enhancer sequence-specific DNA binding|IDA|GO:0000980|GOA|16217013//molecular fu…	binds pre-mrna and nucleates the assembly of 40s hnrnp particles (pubmed:8264621). specifically recognizes and binds n6- methyladenosine (m6a)-containing rnas, a modification present at internal sites of mrnas that affects mrna splicing, processing and stability. m6a alters the local structure in mrnas and long non- coding rnas (lncrnas) via a mechanism named 'm(6)a-switch' to facilitate binding …	nucleus. note=component of ribonucleosomes.	P07910
P4HB	0.425835	9.93629	0.609698	1	9.70772	10.1335	Hs.464336	prolyl 4-hydroxylase, beta polypeptide	||PO4HB||PROHB||5.3.4.1||P4Hbeta||PO4DB||PDIA1||ERBA2L||DSI||P4HB||GIT||PHDB||protocollagen hydroxylase||glutathione-insulin transhydrogenase||protein disulfide-isomerase precursor||protein disulfide isomerase/oxidoreductase||prolyl 4-hydroxylase subunit beta||PROCOLLAGEN-PROLINE, 2-OXOGLUTARATE-4-DIOXYGENASE, BETA SUBUNIT||PROLYL 4-HYDROXYLASE, BETA SUBUNIT||protein disulfide isomerase-associate…	5034	NM_000918	NP_000909	17	17q25		molecular function|endopeptidase activity|TAS|GO:0004175|GOA|na//molecular function|enzyme binding|IEA|GO:0019899|GOA|na//molecular function|poly(A) RNA binding|IDA|GO:0044822|GOA|22658674//molecular function|procollagen-proline 4-dioxygenase activity|IDA|GO:0004656|GOA|7753822//molecular function|protein binding|IPI|GO:0005515|GOA|12095988//molecular function|protein disulfide isomerase activity…	this multifunctional protein catalyzes the formation, breakage and rearrangement of disulfide bonds. at the cell surface, seems to act as a reductase that cleaves disulfide bonds of proteins attached to the cell. may therefore cause structural modifications of exofacial proteins. inside the cell, seems to form/rearrange disulfide bonds of nascent proteins. at high concentrations, functions as a c…	endoplasmic reticulum lumen. melanosome. cell membrane {eco:0000305}; peripheral membrane protein {eco:0000305}. note=highly abundant. in some cell types, seems to be also secreted or associated with the plasma membrane, where it undergoes constant shedding and replacement from intracellular sources (probable). localizes near cd4-enriched regions on lymphoid cell surfaces. identified by mass spec…	P07237|A0A024R8S5
TAGLN2	0.00592085	9.69265	0.994353	1	9.68968	9.69561	Hs.517168	transgelin 2	||HA1756||TAGLN2||SM22-alpha homolog||Transgelin 2||transgelin-2 isoform a||transgelin-2 isoform b||epididymis tissue protein Li 7e||	8407	NM_001277223	NP_003555	1	1q21-q25		molecular function|actin filament binding|IEA|GO:0051015|GOA|na//molecular function|protein binding|IPI|GO:0005515|GOA|21577206//biological process|epithelial cell differentiation|IDA|GO:0030855|GOA|21492153//cellular component|extracellular exosome|IDA|GO:0070062|GOA|19056867//cellular component|vesicle|IDA|GO:0031982|GOA|19190083			P37802
RPL13	0.0921177	9.73562	0.911939	1	9.68883	9.78094	Hs.410817	ribosomal protein L13	||D16S44E||BBC1||D16S444E||3.6.5.3||RPL13||OK/SW-cl.46||ribosomal protein L13||BREAST BASIC CONSERVED GENE 1||breast basic conserved protein 1||60S ribosomal protein L13 isoform 1||60S ribosomal protein L13 isoform 3||60S ribosomal protein L13 isoform 2||	6137	NM_000977	NP_150254	16	16q24.3		molecular function|RNA binding|TAS|GO:0003723|GOA|9582194//molecular function|poly(A) RNA binding|IDA|GO:0044822|GOA|22658674//molecular function|protein binding|IPI|GO:0005515|GOA|17474147//molecular function|structural constituent of ribosome|NAS|GO:0003735|GOA|12962325//biological process|SRP-dependent cotranslational protein targeting to membrane|TAS|GO:0006614|GOA|na//biological process|cell…			P26373|A8K4C8
PMEPA1	-0.211625	9.5856	0.799483	1	9.68754	9.47592	Hs.517155	prostate transmembrane protein, androgen induced 1	||STAG1||PMEPA1||PROSTATE TRANSMEMBRANE PROTEIN, ANDROGEN-INDUCED||protein TMEPAI isoform d||solid tumor-associated 1 protein||protein TMEPAI isoform a||TRANSMEMBRANE PROSTATE ANDROGEN-INDUCED RNA||protein TMEPAI isoform b||transmembrane, prostate androgen induced RNA||protein TMEPAI isoform c precursor||Prostate transmembrane protein, androgen induced 1||prostate transmembrane protein androgen i…	56937	NM_001255976	NP_954640	20	20q13.31-q13.33		molecular function|R-SMAD binding|IPI|GO:0070412|GOA|20129061//molecular function|WW domain binding|IPI|GO:0050699|GOA|12907594//molecular function|protein binding|IPI|GO:0005515|GOA|24627487//biological process|androgen receptor signaling pathway|NAS|GO:0030521|GOA|10873380//biological process|negative regulation of SMAD protein complex assembly|IDA|GO:0010991|GOA|20129061//biological process|ne…	functions as a negative regulator of tgf-beta signaling and thereby probably plays a role in cell proliferation, differentiation, apoptosis, motility, extracellular matrix production and immunosuppression. in the canonical tgf-beta pathway, zfyve9/sara recruits the intracellular signal transducer and transcriptional modulators smad2 and smad3 to the tgf-beta receptor. phosphorylated by the recept…	early endosome membrane; single-pass membrane protein. golgi apparatus membrane; single-pass membrane protein.	Q969W9|Q5JY37
NRCAM	-0.741582	9.35932	0.375691	1	9.68299	8.94144	Hs.21422	neuronal cell adhesion molecule	||NRCAM||KIAA0343||neuronal surface protein Bravo||NgCAM-related cell adhesion molecule||Neuronal cell adhesion molecule||neuronal cell adhesion molecule isoform A precursor||neuronal cell adhesion molecule isoform F precursor||neuronal cell adhesion molecule isoform E precursor||neuronal cell adhesion molecule isoform D precursor||neuronal cell adhesion molecule isoform B precursor||	4897	NM_001037132	NP_005001	7	7q31		molecular function|ankyrin binding|IDA|GO:0030506|GOA|14602817//molecular function|protein binding|IPI|GO:0005515|GOA|23897819//molecular function|protein binding involved in heterotypic cell-cell adhesion|IEA|GO:0086080|GOA|na//biological process|angiogenesis|IEP|GO:0001525|GOA|11866539//biological process|axon guidance|TAS|GO:0007411|GOA|na//biological process|axonal fasciculation|NAS|GO:000741…	cell adhesion, ankyrin-binding protein involved in neuron-neuron adhesion. may play a role in the molecular assembly of the nodes of ranvier (by similarity). {eco:0000250}.	cell membrane {eco:0000305}; single-pass type i membrane protein {eco:0000305}.	Q92823|C9JYY6|Q14CA1|B7Z670
PLEC	0.516457	9.96186	0.536155	1	9.68065	10.1971	Hs.434248	plectin	||HD1||EBSO||PLTN||PLEC1b||LGMD2Q||EBS1||Plectin||PCN||PLEC||plectin isoform 1e||plectin isoform 1d||plectin isoform 1f||plectin isoform 1b||plectin isoform 1a||plectin isoform 1g||plectin isoform 1c||hemidesmosomal protein 1||plectin 1, intermediate filament binding protein 500kDa||	5339	NM_000445	NP_958786	8	8q24		molecular function|actin binding|IEA|GO:0003779|GOA|na//molecular function|ankyrin binding|IPI|GO:0030506|GOA|21223964//molecular function|poly(A) RNA binding|IDA|GO:0044822|GOA|22658674//molecular function|protein binding|IPI|GO:0005515|GOA|12482924//molecular function|structural constituent of muscle|IMP|GO:0008307|GOA|21109228//molecular function|structural constituent of muscle|TAS|GO:0008307…	interlinks intermediate filaments with microtubules and microfilaments and anchors intermediate filaments to desmosomes or hemidesmosomes. could also bind muscle proteins such as actin to membrane complexes in muscle. may be involved not only in the filaments network, but also in the regulation of their dynamics. structural component of muscle. isoform 9 plays a major role in the maintenance of m…	cytoplasm, cytoskeleton {eco:0000269|pubmed:12482924}. cell junction, hemidesmosome {eco:0000269|pubmed:12482924}.	Q15149
TUBA1C	0.307638	9.8399	0.712048	1	9.6779	9.98553	Hs.652390	tubulin, alpha 1c	||bcm948||TUBA1C||TUBA6||alpha-tubulin 6||tubulin alpha-6 chain||tubulin, alpha 6||tubulin alpha-1C chain||Tubulin, alpha 1c||	84790	NM_001303114	NP_116093	12	12q13.12		molecular function|GTP binding|IEA|GO:0005525|GOA|na//molecular function|GTPase activity|IEA|GO:0003924|GOA|na//molecular function|protein binding|IPI|GO:0005515|GOA|22720776//molecular function|structural constituent of cytoskeleton|IEA|GO:0005200|GOA|na//molecular function|structural molecule activity|TAS|GO:0005198|GOA|12090300//biological process|'de novo' posttranslational protein folding|TA…	tubulin is the major constituent of microtubules. it binds two moles of gtp, one at an exchangeable site on the beta chain and one at a non-exchangeable site on the alpha chain.	cytoplasm, cytoskeleton.	F5H5D3|B7Z1K5|Q9BQE3
FLNC	0.0472309	9.68536	0.954792	1	9.66155	9.70878	Hs.58414	filamin C, gamma	||FLN2||FLNC||MFM5||ABP280A||filamin-2||ABPL||ABPA||MPD4||ABP-280-like protein||ACTIN-BINDING PROTEIN-LIKE||FILAMIN 2||FILAMIN, GAMMA||filamin-C isoform a||filamin C, gamma||filamin-C isoform b||ABP-L, gamma filamin||actin binding protein 280||ACTIN-BINDING PROTEIN 280, AUTOSOMAL FORM||	2318	NM_001127487	NP_001449	7	7q32-q35		molecular function|actin filament binding|IEA|GO:0051015|GOA|na//molecular function|ankyrin binding|IPI|GO:0030506|GOA|21223964//molecular function|cytoskeletal protein binding|IPI|GO:0008092|GOA|17987659//molecular function|protein binding|IPI|GO:0005515|GOA|11038172//biological process|cell junction assembly|TAS|GO:0034329|GOA|na//biological process|muscle fiber development|IEA|GO:0048747|GOA|n…	muscle-specific filamin, which plays a central role in muscle cells, probably by functioning as a large actin-cross- linking protein. may be involved in reorganizing the actin cytoskeleton in response to signaling events, and may also display structural functions at the z lines in muscle cells. critical for normal myogenesis and for maintaining the structural integrity of the muscle fibers.	cytoplasm {eco:0000269|pubmed:11038172}. membrane {eco:0000269|pubmed:11038172}; peripheral membrane protein {eco:0000269|pubmed:11038172}. cytoplasm, cytoskeleton {eco:0000269|pubmed:11038172}. cytoplasm, myofibril, sarcomere, z line {eco:0000269|pubmed:11038172}. note=a small amount localizes at membranes. in striated muscle cells, it predominantly localizes in myofibrillar z lines, while a min…	Q14315|Q59H94
RPL10	0.338877	9.83393	0.684367	1	9.65456	9.99343	Hs.534404	ribosomal protein L10	||RPL10||AUTSX5||NOV||DXS648E||QM GENE||Wilms tumor-related protein||ribosomal protein L10||tumor suppressor QM||laminin receptor homolog||60S ribosomal protein L10 isoform c||60S ribosomal protein L10 isoform b||60S ribosomal protein L10 isoform a||	6134	NM_001256577	NP_006004	X	Xq28		molecular function|poly(A) RNA binding|IDA|GO:0044822|GOA|22658674//molecular function|protein binding|IPI|GO:0005515|GOA|16741966//molecular function|structural constituent of ribosome|IDA|GO:0003735|GOA|9443083//molecular function|structural constituent of ribosome|NAS|GO:0003735|GOA|12962325//biological process|SRP-dependent cotranslational protein targeting to membrane|TAS|GO:0006614|GOA|na//…			P27635|X5D2T3
SCD	-0.728875	9.33482	0.383843	1	9.65372	8.92488	Hs.558396	stearoyl-CoA desaturase (delta-9-desaturase)	||MSTP008||delta(9)-desaturase||SCD1||1.14.19.1||SCD||SCDOS||FADS5||delta-9 desaturase||acyl-CoA desaturase||fatty acid desaturase||stearoyl-CoA desaturase (delta-9-desaturase)||predicted protein of HQ0998||stearoyl-CoA desaturase opposite strand||	6319	NM_005063	NP_005054	10	10q24.31		molecular function|stearoyl-CoA 9-desaturase activity|IEA|GO:0004768|GOA|na//biological process|fatty acid biosynthetic process|IEA|GO:0006633|GOA|na//biological process|oxidation-reduction process|IEA|GO:0055114|GOA|na//cellular component|endoplasmic reticulum|IDA|GO:0005783|GOA|na//cellular component|endoplasmic reticulum membrane|IEA|GO:0005789|GOA|na//cellular component|integral component of …	terminal component of the liver microsomal stearyl-coa desaturase system, that utilizes o(2) and electrons from reduced cytochrome b5 to catalyze the insertion of a double bond into a spectrum of fatty acyl-coa substrates including palmitoyl-coa and stearoyl-coa.	endoplasmic reticulum membrane {eco:0000305}; multi-pass membrane protein {eco:0000305}.	O00767
HMGA1	0.695231	10.0314	0.405941	1	9.64233	10.3375	Hs.518805	high mobility group AT-hook 1	||HMGA1||HMGA1C||HMGA1B||HMGIY||HMGA1A||HMG-R||HMG-I(Y)||high mobility group AT-hook 1||HIGH MOBILITY GROUP PROTEIN Ia||HIGH MOBILITY GROUP PROTEIN Y||HIGH MOBILITY GROUP PROTEIN Ic||high mobility group protein R||high mobility group protein A1||nonhistone chromosomal high-mobility group protein HMG-I/HMG-Y||high mobility group protein HMG-I/HMG-Y isoform a||high mobility group protein HMG-I/HMG-…	3159	NM_002131	NP_665912	6	6p21		molecular function|5'-deoxyribose-5-phosphate lyase activity|IDA|GO:0051575|GOA|19465398//molecular function|AT DNA binding|TAS|GO:0003680|GOA|10428834//molecular function|DNA binding|TAS|GO:0003677|GOA|10871404//molecular function|DNA-(apurinic or apyrimidinic site) lyase activity|IDA|GO:0003906|GOA|19465398//molecular function|enzyme binding|IPI|GO:0019899|GOA|16157300//molecular function|ligan…	hmg-i/y bind preferentially to the minor groove of a+t rich regions in double-stranded dna. it is suggested that these proteins could function in nucleosome phasing and in the 3'-end processing of mrna transcripts. they are also involved in the transcription regulation of genes containing, or in close proximity to a+t-rich regions.	nucleus. chromosome.	P17096|Q5T6U8
NF2	-0.230831	9.52568	0.781743	1	9.63649	9.40566	Hs.187898	neurofibromin 2 (merlin)	||schwannomin||ACN||neurofibromin-2||BANF||schwannomerlin||NF2||moesin-ezrin-radixin like||moesin-ezrin-radizin-like protein||moesin-ezrin-radixin-like protein||merlin isoform 8||merlin isoform 7||Neurofibromin 2 (merlin)||merlin isoform 1||merlin isoform 2||merlin isoform 5||merlin isoform 6||neurofibromin 2 (bilateral acoustic neuroma)||	4771	NM_000268	NP_861971	22	22q12.2		molecular function|actin binding|IEA|GO:0003779|GOA|na//molecular function|protein binding|IPI|GO:0005515|GOA|10669747//biological process|Schwann cell proliferation|IMP|GO:0014010|GOA|17353411//biological process|actin cytoskeleton organization|IMP|GO:0030036|GOA|9537418//biological process|cell-cell junction organization|IEA|GO:0045216|GOA|na//biological process|ectoderm development|IEA|GO:0007…	probable regulator of the hippo/swh (sav/wts/hpo) signaling pathway, a signaling pathway that plays a pivotal role in tumor suppression by restricting proliferation and promoting apoptosis. along with wwc1 can synergistically induce the phosphorylation of lats1 and lats2 and can probably function in the regulation of the hippo/swh (sav/wts/hpo) signaling pathway. may act as a membrane stabilizing…	isoform 10: nucleus. cell projection, filopodium membrane; peripheral membrane protein; cytoplasmic side. cell projection, ruffle membrane; peripheral membrane protein; cytoplasmic side. cytoplasm, perinuclear region. cytoplasmic granule. cytoplasm, cytoskeleton. note=in a fibroblastic cell line, isoform 10 is found homogeneously distributed over the entire cell, with a particularly strong staini…	P35240|A0A024R1J9|A0A024R1I0|A0A024R1F6|A0A024R1J8|A0A024R1D9
HNRNPK	-0.085824	9.59141	0.917937	1	9.63369	9.54787	Hs.522257	heterogeneous nuclear ribonucleoprotein K	||CSBP||TUNP||HNRNPK||HNRPK||dC-stretch binding protein||heterogeneous nuclear ribonucleoprotein K||transformation upregulated nuclear protein||heterogeneous nuclear ribonucleoprotein K isoform a||heterogeneous nuclear ribonucleoprotein K isoform b||	3190	NM_002140	NP_112553	9	9q21.32-q21.33		molecular function|RNA binding|TAS|GO:0003723|GOA|8107114//molecular function|RNA polymerase II core promoter proximal region sequence-specific DNA binding|IMP|GO:0000978|GOA|20371611//molecular function|RNA polymerase II core promoter proximal region sequence-specific DNA binding transcription factor activity involved in positive regulation of transcription|IMP|GO:0001077|GOA|20371611//molecular…	one of the major pre-mrna-binding proteins. binds tenaciously to poly(c) sequences. likely to play a role in the nuclear metabolism of hnrnas, particularly for pre-mrnas that contain cytidine-rich sequences. can also bind poly(c) single- stranded dna. plays an important role in p53/tp53 response to dna damage, acting at the level of both transcription activation and repression. when sumoylated, a…	cytoplasm. nucleus, nucleoplasm. cell projection, podosome. note=recruited to p53/tp53-responsive promoters, in the presence of functional p53/tp53. in case of asfv infection, there is a shift in the localization which becomes predominantly nuclear.	P61978|Q6IBN1|B4DUQ1
LGALS1	0.207071	9.74033	0.803703	1	9.63308	9.84014	Hs.445351	lectin, galactoside-binding, soluble, 1	||gal-1||HLBP14||GBP||galectin-1||GAL1||HBL||HPL||galaptin||LGALS1||galectin 1||14 kDa lectin||beta-galactoside-binding lectin L-14-I||S-Lac lectin 1||lactose-binding lectin 1||beta-galactoside-binding protein 14kDa||putative MAPK-activating protein PM12||Lectin, galactoside-binding, soluble, 1||14 kDa laminin-binding protein||	3956	NM_002305	NP_002296	22	22q13.1		molecular function|galactoside binding|IEA|GO:0016936|GOA|na//molecular function|glycoprotein binding|IEA|GO:0001948|GOA|na//molecular function|lactose binding|IEA|GO:0030395|GOA|na//molecular function|laminin binding|IEA|GO:0043236|GOA|na//molecular function|poly(A) RNA binding|IDA|GO:0044822|GOA|22658674//molecular function|protein binding|IPI|GO:0005515|GOA|10369126//molecular function|protein…	may regulate apoptosis, cell proliferation and cell differentiation. binds beta-galactoside and a wide array of complex carbohydrates. inhibits cd45 protein phosphatase activity and therefore the dephosphorylation of lyn kinase. strong inducer of t-cell apoptosis. {eco:0000269|pubmed:14617626, eco:0000269|pubmed:18796645, eco:0000269|pubmed:19497882}.	secreted, extracellular space, extracellular matrix {eco:0000269|pubmed:14617626}.	P09382
CAP1	-0.0740446	9.59155	0.929171	1	9.6281	9.55406	Hs.370581	CAP, adenylate cyclase-associated protein 1 (yeast)	||CAP1-PEN||CAP1||CAP 1||adenylyl cyclase-associated protein 1||CAP, adenylate cyclase-associated protein 1 (yeast)||	10487	NM_001105530	NP_006358	1	1p34.2		molecular function|actin binding|IEA|GO:0003779|GOA|na//biological process|actin cytoskeleton organization|IEA|GO:0030036|GOA|na//biological process|activation of adenylate cyclase activity|TAS|GO:0007190|GOA|7962207//biological process|ameboidal-type cell migration|IEA|GO:0001667|GOA|na//biological process|axon guidance|TAS|GO:0007411|GOA|na//biological process|blood coagulation|TAS|GO:0007596|G…	directly regulates filament dynamics and has been implicated in a number of complex developmental and morphological processes, including mrna localization and the establishment of cell polarity.	cell membrane {eco:0000250}; peripheral membrane protein {eco:0000250}.	Q01518|D3DPU2
HDLBP	0.0538487	9.65281	0.948464	1	9.62563	9.67948	Hs.471851	high density lipoprotein binding protein	||PRO2900||VGL||HDLBP||HBP||HDL-binding protein||vigilin isoform b||vigilin isoform a||high density lipoprotein-binding protein||High density lipoprotein binding protein||	3069	NM_001243900	NP_976221	2	2q37.3		molecular function|lipid binding|TAS|GO:0008289|GOA|1318310//molecular function|poly(A) RNA binding|IDA|GO:0044822|GOA|22658674//molecular function|protein binding|IPI|GO:0005515|GOA|24725430//biological process|cholesterol metabolic process|IEA|GO:0008203|GOA|na//biological process|lipid transport|IEA|GO:0006869|GOA|na//cellular component|cytoplasm|IDA|GO:0005737|GOA|na//cellular component|high-…	appears to play a role in cell sterol metabolism. it may function to protect cells from over-accumulation of cholesterol.	cytoplasm {eco:0000269|pubmed:8605996}. nucleus {eco:0000269|pubmed:8605996}.	A0A024R4E5|Q00341
MMP14	0.395185	9.8099	0.635593	1	9.59882	9.99399	Hs.2399	matrix metallopeptidase 14 (membrane-inserted)	||MTMMP1||MT1-MMP||MT1MMP||MMP-14||3.4.24.80||MMP14||WNCHRS||MMP-X1||MT-MMP 1||matrix metalloproteinase-14 preproprotein||membrane-type-1 matrix metalloproteinase||membrane type 1 metalloprotease||Matrix metallopeptidase 14 (membrane-inserted)||MATRIX METALLOPROTEINASE 14, MEMBRANE-TYPE||MEMBRANE-TYPE MATRIX METALLOPROTEINASE 1||	4323	NM_004995	NP_004986	14	14q11.2		molecular function|calcium ion binding|IEA|GO:0005509|GOA|na//molecular function|integrin binding|IEA|GO:0005178|GOA|na//molecular function|metalloendopeptidase activity|IEA|GO:0004222|GOA|na//molecular function|peptidase activator activity|IEA|GO:0016504|GOA|na//molecular function|protein binding|IPI|GO:0005515|GOA|14718544//molecular function|sequence-specific DNA binding transcription factor a…	seems to specifically activate progelatinase a. may thus trigger invasion by tumor cells by activating progelatinase a on the tumor cell surface. may be involved in actin cytoskeleton reorganization by cleaving ptk7. acts as a positive regulator of cell growth and migration via activation of mmp15. involved in the formation of the fibrovascular tissues in association with pro- mmp2. {eco:0000269|…	membrane {eco:0000305}; single-pass type i membrane protein {eco:0000305}. melanosome. cytoplasm. note=identified by mass spectrometry in melanosome fractions from stage i to stage iv. forms a complex with bst2 and localizes to the cytoplasm.	P50281
GALNT10	-0.172807	9.50666	0.835663	1	9.59047	9.41767	Hs.631797	polypeptide N-acetylgalactosaminyltransferase 10	||PPGALNACT10||GALNT10||2.4.1.41||PPGANTASE10||GalNAc TRANSFERASE 10||UDP-GalNAc:polypeptide N-acetylgalactosaminyltransferase 10||UDP-N-acetyl-alpha-D-galactosamine:polypeptide N-acetylgalactosaminyltransferase 10 (GalNAc-T10)||	55568	NM_198321	NP_938080	5	5q33.2		molecular function|carbohydrate binding|IEA|GO:0030246|GOA|na//molecular function|metal ion binding|IEA|GO:0046872|GOA|na//molecular function|polypeptide N-acetylgalactosaminyltransferase activity|IDA|GO:0004653|GOA|12417297//biological process|O-glycan processing|IDA|GO:0016266|GOA|18562306//biological process|O-glycan processing|TAS|GO:0016266|GOA|na//biological process|cellular protein metabol…	catalyzes the initial reaction in o-linked oligosaccharide biosynthesis, the transfer of an n-acetyl-d- galactosamine residue to a serine or threonine residue on the protein receptor. has activity toward muc5ac and ea2 peptide substrates.	golgi apparatus membrane {eco:0000250}; single-pass type ii membrane protein {eco:0000250}.	Q86SR1
EIF3C	0.205798	9.6956	0.804885	1	9.58903	9.79482	Hs.567374	eukaryotic translation initiation factor 3, subunit C	||EIF3CL||EIF3C||EIF3-p110||EIF3S8, FORMERLY||eIF3 p110||cell migration-inducing protein 17||eukaryotic translation initiation factor 3, subunit C||eukaryotic translation initiation factor 3 subunit 8||eukaryotic translation initiation factor 3, subunit 8 (110kD)||EUKARYOTIC TRANSLATION INITIATION FACTOR 3, SUBUNIT 8, FORMERLY||eukaryotic translation initiation factor 3, subunit 8, 110kDa||eukary…	8663	NM_001037808	NP_003743	16	16p11.2		molecular function|poly(A) RNA binding|IDA|GO:0044822|GOA|22658674//molecular function|protein binding|IPI|GO:0005515|GOA|18628297//molecular function|translation initiation factor activity|IC|GO:0003743|GOA|17322308//molecular function|translation initiation factor activity|IDA|GO:0003743|GOA|17581632//molecular function|translation initiation factor binding|IEA|GO:0031369|GOA|na//biological pro…	component of the eukaryotic translation initiation factor 3 (eif-3) complex, which is required for several steps in the initiation of protein synthesis. the eif-3 complex associates with the 40s ribosome and facilitates the recruitment of eif-1, eif-1a, eif-2:gtp:methionyl-trnai and eif-5 to form the 43s preinitiation complex (43s pic). the eif-3 complex stimulates mrna recruitment to the 43s pic…	cytoplasm {eco:0000255|hamap-rule:mf_03002}.	Q99613|A0A024QYU9
HSP90B1	0.101339	9.63947	0.903167	1	9.58791	9.68925	Hs.192374	heat shock protein 90kDa beta (Grp94), member 1	||HEL-S-125m||HSP90B1||HEL35||ECGP||TRA1||endoplasmin precursor||GLUCOSE-REGULATED PROTEIN, 94-KD||endothelial cell (HBMEC) glycoprotein||94 kDa glucose-regulated protein||epididymis luminal protein 35||tumor rejection antigen 1||HEAT-SHOCK PROTEIN, 90-KD, BETA, 1||stress-inducible tumor rejection antigen gp96||tumor rejection antigen (gp96) 1||epididymis secretory sperm binding protein Li 125m||…	7184	NM_003299	NP_003290	12	12q24.2-q24.3		molecular function|ATP binding|IEA|GO:0005524|GOA|na//molecular function|RNA binding|IDA|GO:0003723|GOA|11958450//molecular function|calcium ion binding|TAS|GO:0005509|GOA|10497210//molecular function|low-density lipoprotein particle receptor binding|IDA|GO:0050750|GOA|15082773//molecular function|protein binding|IPI|GO:0005515|GOA|11907036//molecular function|protein phosphatase binding|IDA|GO:0…	molecular chaperone that functions in the processing and transport of secreted proteins. when associated with cnpy3, required for proper folding of toll-like receptors (by similarity). functions in endoplasmic reticulum associated degradation (erad). has atpase activity. {eco:0000250, eco:0000269|pubmed:18264092}.	endoplasmic reticulum lumen. melanosome. note=identified by mass spectrometry in melanosome fractions from stage i to stage iv.	P14625|V9HWP2
PLXND1	-0.0577602	9.55593	0.944725	1	9.58452	9.52676	In multiple Geneids
RPL27A	-0.0215152	9.56212	0.979414	1	9.57283	9.55132	Hs.523463	ribosomal protein L27a	||RPL27A||RIBOSOMAL PROTEIN L27a||60S ribosomal protein L27a||	6157	NM_000990	NP_000981	11	11p15		molecular function|RNA binding|TAS|GO:0003723|GOA|7772601//molecular function|poly(A) RNA binding|IDA|GO:0044822|GOA|22681889//molecular function|protein binding|IPI|GO:0005515|GOA|20195357//molecular function|structural constituent of ribosome|NAS|GO:0003735|GOA|12962325//biological process|SRP-dependent cotranslational protein targeting to membrane|TAS|GO:0006614|GOA|na//biological process|cell…			P46776
MALAT1	-1.28709	9.05503	0.128093	1	9.55958	8.27257	Hs.621695	metastasis associated lung adenocarcinoma transcript 1 (non-protein coding)	||MALAT-1||NEAT2||mascRNA||MALAT1||PRO1073||HCN||LINC00047||PRO2853||ALPHA GENE||NONCODING RNA 47||NCRNA00047 ALPHA/TFEB FUSION GENE||MALAT1-ASSOCIATED SMALL CYTOPLASMIC RNA||NONCODING NUCLEAR-ENRICHED ABUNDANT TRANSCRIPT 2||METASTASIS-ASSOCIATED LUNG ADENOCARCINOMA TRANSCRIPT 1||Metastasis associated lung adenocarcinoma transcript 1 (non-protein coding)||	378938			11	11q13.1
RHOA	0.398464	9.77007	0.632801	1	9.55713	9.95558	Hs.247077	ras homolog family member A	||RHO12||RHOA||ARHA||ARH12||RHOH12||oncogene RHO H12||transforming protein RhoA precursor||Aplysia ras-related homolog 12||rho cDNA clone 12||small GTP binding protein RhoA||ras homolog family member A||ras homolog gene family, member A||	387	NM_001664	NP_001655	3	3p21.3		molecular function|GTP binding|IEA|GO:0005525|GOA|na//molecular function|GTPase activity|TAS|GO:0003924|GOA|10436159//molecular function|myosin binding|IPI|GO:0017022|GOA|15644318//molecular function|protein binding|IPI|GO:0005515|GOA|10051605//biological process|Rho protein signal transduction|TAS|GO:0007266|GOA|10436159//biological process|actin cytoskeleton organization|TAS|GO:0030036|GOA|1043…	regulates a signal transduction pathway linking plasma membrane receptors to the assembly of focal adhesions and actin stress fibers. involved in a microtubule-dependent signal that is required for the myosin contractile ring formation during cell cycle cytokinesis. plays an essential role in cleavage furrow formation. required for the apical junction formation of keratinocyte cell-cell adhesion.…	cell membrane; lipid-anchor; cytoplasmic side. cytoplasm, cytoskeleton. cleavage furrow. cytoplasm, cell cortex {eco:0000269|pubmed:9635436}. midbody. cell projection, lamellipodium {eco:0000250}. note=localized to cell-cell contacts in calcium-treated keratinocytes (by similarity). translocates to the equatorial region before furrow formation in a ect2-dependent manner. localizes to the equatori…	P61586|A0A024R324|Q9BVT0
CLU	0.459491	9.7967	0.581847	1	9.54874	10.0082	Hs.436657	clusterin	||Clusterin||CLU||SGP2||CLI||APOJ||SGP-2||KUB1||CLU2||CLU1||NA1/NA2||AAG4||APO-J||TRPM-2||TRPM2||clusterin preproprotein||apolipoprotein J||complement lysis inhibitor||complement-associated protein SP-40,40||complement cytolysis inhibitor||sulfated glycoprotein 2||ku70-binding protein 1||aging-associated protein 4||testosterone-repressed prostate message 2||	1191	NM_001831	NP_001822	8	8p21-p12		molecular function|ATPase activity|IDA|GO:0016887|GOA|11123922//molecular function|chaperone binding|ISS|GO:0051087|GOA|na//molecular function|misfolded protein binding|IDA|GO:0051787|GOA|11123922//molecular function|misfolded protein binding|IPI|GO:0051787|GOA|19996109//molecular function|protein binding|IPI|GO:0005515|GOA|16113678//molecular function|ubiquitin protein ligase binding|IDA|GO:0031…	isoform 1 functions as extracellular chaperone that prevents aggregation of nonnative proteins. prevents stress- induced aggregation of blood plasma proteins. inhibits formation of amyloid fibrils by app, apoc2, b2m, calca, csn3, snca and aggregation-prone lyz variants (in vitro). does not require atp. maintains partially unfolded proteins in a state appropriate for subsequent refolding by other …	nucleus. cytoplasm. mitochondrion membrane; peripheral membrane protein; cytoplasmic side. cytoplasm, cytosol. microsome. endoplasmic reticulum. cytoplasmic vesicle, secretory vesicle, chromaffin granule {eco:0000250}. note=isoforms lacking the n-terminal signal sequence have been shown to be cytoplasmic and/or nuclear. secreted isoforms can retrotranslocate from the secretory compartments to the…	P10909
UBB	0.322638	9.71181	0.698708	1	9.54149	9.86411	Hs.356190	ubiquitin B	||UBB||ubiquitin B||polyubiquitin B||polyubiquitin-B precursor||	7314	NM_001281716	NP_061828	17	17p12-p11.2		molecular function|protein binding|IPI|GO:0005515|GOA|14755250//biological process|DNA damage response, detection of DNA damage|TAS|GO:0042769|GOA|na//biological process|DNA damage response, signal transduction by p53 class mediator resulting in cell cycle arrest|TAS|GO:0006977|GOA|na//biological process|DNA repair|TAS|GO:0006281|GOA|na//biological process|Fc-epsilon receptor signaling pathway|TA…	ubiquitin: exists either covalently attached to another protein, or free (unanchored). when covalently bound, it is conjugated to target proteins via an isopeptide bond either as a monomer (monoubiquitin), a polymer linked via different lys residues of the ubiquitin (polyubiquitin chains) or a linear polymer linked via the initiator met of the ubiquitin (linear polyubiquitin chains). polyubiquiti…	ubiquitin: cytoplasm {eco:0000250}. nucleus {eco:0000250}.	Q5U5U6|P0CG47
EIF4G1	0.194705	9.64083	0.815201	1	9.5402	9.73489	Hs.433750	eukaryotic translation initiation factor 4 gamma, 1	||EIF4-gamma||EIF-4G1||EIF4GI||PARK18||P220||EIF4G1||EIF4F||eIF-4-gamma 1||eucaryotic translation initiation factor 4G||EUKARYOTIC TRANSLATION INITIATION FACTOR 4G||EUKARYOTIC TRANSLATION INITIATION FACTOR 4-GAMMA, 1||Eukaryotic translation initiation factor 4 gamma, 1||eukaryotic translation initiation factor 4 gamma 1 isoform 2||eukaryotic translation initiation factor 4 gamma 1 isoform 5||euka…	1981	NM_001194946	NP_937887	3	3q27.1		molecular function|poly(A) RNA binding|IDA|GO:0044822|GOA|22658674//molecular function|protein binding|IPI|GO:0005515|GOA|10523622//molecular function|translation factor activity, RNA binding|TAS|GO:0008135|GOA|10880459//molecular function|translation initiation factor activity|TAS|GO:0003743|GOA|8961935//biological process|cellular protein metabolic process|TAS|GO:0044267|GOA|na//biological proc…	component of the protein complex eif4f, which is involved in the recognition of the mrna cap, atp-dependent unwinding of 5'-terminal secondary structure and recruitment of mrna to the ribosome.		Q04637|Q96I65|B2RU06|O95065|B4DSI9|B2RU10
CTNNB1	-0.0333146	9.51419	0.968114	1	9.53075	9.49743	Hs.476018	catenin (cadherin-associated protein), beta 1, 88kDa	||MRD19||CTNNB1||armadillo||catenin beta-1||CATENIN, BETA-1||CADHERIN-ASSOCIATED PROTEIN, BETA||catenin (cadherin-associated protein), beta 1, 88kDa||	1499	NM_001098209	NP_001895	3	3p21		molecular function|I-SMAD binding|IPI|GO:0070411|GOA|18593713//molecular function|R-SMAD binding|IPI|GO:0070412|GOA|20097766//molecular function|RNA polymerase II activating transcription factor binding|IPI|GO:0001102|GOA|19443654//molecular function|SMAD binding|IPI|GO:0046332|GOA|18593713//molecular function|alpha-catenin binding|IPI|GO:0045294|GOA|23136403//molecular function|androgen receptor…	key downstream component of the canonical wnt signaling pathway. in the absence of wnt, forms a complex with axin1, axin2, apc, csnk1a1 and gsk3b that promotes phosphorylation on n-terminal ser and thr residues and ubiquitination of ctnnb1 via btrc and its subsequent degradation by the proteasome. in the presence of wnt ligand, ctnnb1 is not ubiquitinated and accumulates in the nucleus, where it …	cytoplasm. nucleus {eco:0000269|pubmed:24342833}. cytoplasm, cytoskeleton. cell junction, adherens junction. cell junction. cell membrane {eco:0000269|pubmed:24342833}. cytoplasm, cytoskeleton, microtubule organizing center, centrosome. cytoplasm, cytoskeleton, spindle pole. note=colocalized with rapgef2 and tjp1 at cell-cell contacts (by similarity). cytoplasmic when it is unstabilized (high lev…	P35222|A0A024R2Q3|B4DGU4
MFGE8	0.0185312	9.53984	0.982274	1	9.53054	9.54907	Hs.3745	milk fat globule-EGF factor 8 protein	||HsT19888||MFGE8||OAcGD3S||HMFG||MFGM||MFG-E8||EDIL1||SPAG10||SED1 MEDIN||O-acetyl disialoganglioside synthase||lactadherin isoform b precursor||breast epithelial antigen BA46||sperm associated antigen 10||sperm surface protein hP47||lactadherin isoform a preproprotein||milk fat globule-EGF factor 8 protein||SECRETED EGF REPEAT AND DISCOIDIN DOMAINS-CONTAINING PROTEIN 1||	4240	NM_001114614	NP_005919	15	15q25		molecular function|integrin binding|IEA|GO:0005178|GOA|na//molecular function|phosphatidylethanolamine binding|IEA|GO:0008429|GOA|na//molecular function|phosphatidylserine binding|IEA|GO:0001786|GOA|na//biological process|angiogenesis|IEA|GO:0001525|GOA|na//biological process|cell adhesion|IEA|GO:0007155|GOA|na//biological process|phagocytosis, engulfment|IEA|GO:0006911|GOA|na//biological process…	medin is the main constituent of aortic medial amyloid. {eco:0000269|pubmed:19204935}.	membrane {eco:0000269|pubmed:19204935}; peripheral membrane protein {eco:0000269|pubmed:19204935}. secreted {eco:0000269|pubmed:19204935}.	Q08431|X6R3G6
ALDOA	0.47261	9.77963	0.57116	1	9.52406	9.99665	Hs.513490	aldolase A, fructose-bisphosphate	||GSD12||ALDOA||ALDA||HEL-S-87p||4.1.2.13||fructose-1,6-bisphosphate triosephosphate-lyase||FRUCTOALDOLASE A||ALDOLASE 1||muscle-type aldolase||aldolase A, fructose-bisphosphate||FRUCTOSE-1,6-BISPHOSPHATE ALDOLASE A||lung cancer antigen NY-LU-1||fructose-bisphosphate aldolase A isoform 1||fructose-bisphosphate aldolase A isoform 2||epididymis secretory sperm binding protein Li 87p||	226	NM_000034	NP_908932	16	16p11.2		molecular function|actin binding|TAS|GO:0003779|GOA|1008835//molecular function|cytoskeletal protein binding|IDA|GO:0008092|GOA|9244396//molecular function|fructose binding|IDA|GO:0070061|GOA|10048322//molecular function|fructose-bisphosphate aldolase activity|IDA|GO:0004332|GOA|14766013//molecular function|identical protein binding|TAS|GO:0042802|GOA|14766013//molecular function|poly(A) RNA bind…	plays a key role in glycolysis and gluconeogenesis. in addition, may also function as scaffolding protein (by similarity). {eco:0000250}.	cytoplasm, myofibril, sarcomere, i band. cytoplasm, myofibril, sarcomere, m line. note=in skeletal muscle, accumulates around the m line and within the i band, colocalizing with fbp2 on both sides of the z line in the absence of ca(2+). {eco:0000250}.	P04075|V9HWN7
PDIA3	0.238832	9.64714	0.774385	1	9.52279	9.76161	Hs.591095	protein disulfide isomerase family A, member 3	||ERp57||GRP57||ER60||ERp60||5.3.4.1||HEL-S-93n||HsT17083||HEL-S-269||GRP58||PDIA3||ERp61||PI-PLC||phospholipase C-alpha||endoplasmic reticulum P58||ER protein 57||GLUCOSE-REGULATED PROTEIN, 58-KD||disulfide isomerase ER-60||ER protein 60||protein disulfide isomerase-associated 3||58 kDa glucose-regulated protein||protein disulfide-isomerase A3 precursor||58 kDa microsomal protein||glucose regula…	2923	NM_005313	NP_005304	15	15q15		molecular function|cysteine-type endopeptidase activity|TAS|GO:0004197|GOA|9399589//molecular function|disulfide oxidoreductase activity|TAS|GO:0015036|GOA|22013210//molecular function|phospholipase C activity|TAS|GO:0004629|GOA|3398923//molecular function|poly(A) RNA binding|IDA|GO:0044822|GOA|22658674//molecular function|protein binding|IPI|GO:0005515|GOA|15896298//molecular function|protein di…		endoplasmic reticulum. endoplasmic reticulum lumen {eco:0000250}. melanosome. note=identified by mass spectrometry in melanosome fractions from stage i to stage iv.	P30101|V9HVY3
RPS8	0.111549	9.57699	0.893467	1	9.52013	9.63168	Hs.512675	ribosomal protein S8	||OK/SW-cl.83||RPS8||ribosomal protein S8||40S ribosomal protein S8||	6202	NM_001012	NP_001003	1	1p34.1-p32		molecular function|poly(A) RNA binding|IDA|GO:0044822|GOA|22658674//molecular function|structural constituent of ribosome|IBA|GO:0003735|GOA|na//biological process|SRP-dependent cotranslational protein targeting to membrane|TAS|GO:0006614|GOA|na//biological process|cellular protein metabolic process|TAS|GO:0044267|GOA|na//biological process|gene expression|TAS|GO:0010467|GOA|na//biological proces…		cytoplasm {eco:0000269|pubmed:17289661}. note=localized in cytoplasmic mrnp granules containing untranslated mrnas.	Q5JR94|P62241
SPTBN1	-0.181661	9.42386	0.827379	1	9.51184	9.33018	Hs.503178	spectrin, beta, non-erythrocytic 1	||HEL102||ELF||betaSpII||SPTB2||SPTBN1||beta-G spectrin||beta-II spectrin||beta-spectrin 2||beta-spectrin II||FODRIN, BETA||SPECTRIN, BETA-II||fodrin beta chain||BETA-SPECTRIN, GENERAL FORM||beta-spectrin non-erythrocytic 1||embryonic liver beta-fodrin||SPECTRIN, NONERYTHROID, BETA SUBUNIT||epididymis luminal protein 102||Spectrin, beta, non-erythrocytic 1||SPECTRIN, BETA, NONERYTHROCYTIC, 1||spe…	6711	NM_003128	NP_842565	2	2p21		molecular function|GTPase binding|IPI|GO:0051020|GOA|24337748//molecular function|actin binding|IEA|GO:0003779|GOA|na//molecular function|ankyrin binding|IPI|GO:0030506|GOA|15262991//molecular function|ankyrin binding|NAS|GO:0030506|GOA|17620337//molecular function|calmodulin binding|IEA|GO:0005516|GOA|na//molecular function|phospholipid binding|IEA|GO:0005543|GOA|na//molecular function|poly(A) R…	fodrin, which seems to be involved in secretion, interacts with calmodulin in a calcium-dependent manner and is thus candidate for the calcium-dependent movement of the cytoskeleton at the membrane.	isoform 2: cell membrane {eco:0000250}; peripheral membrane protein {eco:0000250}; cytoplasmic side {eco:0000250}.	B2ZZ89|Q01082
HSPG2	-0.0184422	9.5023	0.982359	1	9.51149	9.49305	Hs.562227	heparan sulfate proteoglycan 2	||PRCAN||SJS1||HSPG2||PLC||SJA||perlecan proteoglycan||Heparan sulfate proteoglycan 2||endorepellin (domain V region)||HEPARAN SULFATE PROTEOGLYCAN OF BASEMENT MEMBRANE||basement membrane-specific heparan sulfate proteoglycan core protein isoform a precursor||basement membrane-specific heparan sulfate proteoglycan core protein isoform b precursor||	3339	NM_001291860	NP_005520	1	1p36.1-p34		molecular function|metal ion binding|IEA|GO:0046872|GOA|na//molecular function|protein C-terminus binding|IPI|GO:0008022|GOA|12604605//molecular function|protein binding|IPI|GO:0005515|GOA|11956183//biological process|angiogenesis|IEA|GO:0001525|GOA|na//biological process|brain development|IEA|GO:0007420|GOA|na//biological process|carbohydrate metabolic process|TAS|GO:0005975|GOA|na//biological p…	the lg3 peptide has anti-angiogenic properties that require binding of calcium ions for full activity.	secreted, extracellular space, extracellular matrix, basement membrane.	P98160
ATP5B	0.275687	9.65435	0.740779	1	9.50993	9.78561	Hs.406510	ATP synthase, H+ transporting, mitochondrial F1 complex, beta polypeptide	||3.6.3.14||ATPSB||ATP5B||HEL-S-271||ATPMB||mitochondrial ATP synthase beta subunit||mitochondrial ATP synthetase, beta subunit||epididymis secretory protein Li 271||MITOCHONDRIAL ATP SYNTHASE, BETA SUBUNIT||ATP synthase subunit beta, mitochondrial precursor||ATP synthase, H+ transporting, mitochondrial F1 complex, beta polypeptide||ATP SYNTHASE, H+ TRANSPORTING, MITOCHONDRIAL F1 COMPLEX, BETA SU…	506	NM_001686	NP_001677	12	12q13.13		molecular function|ATP binding|IEA|GO:0005524|GOA|na//molecular function|ATPase activity|IDA|GO:0016887|GOA|12110673//molecular function|MHC class I protein binding|IDA|GO:0042288|GOA|17643490//molecular function|protein binding|IPI|GO:0005515|GOA|10077593//molecular function|proton-transporting ATP synthase activity, rotational mechanism|IEA|GO:0046933|GOA|na//molecular function|proton-transport…	mitochondrial membrane atp synthase (f(1)f(0) atp synthase or complex v) produces atp from adp in the presence of a proton gradient across the membrane which is generated by electron transport complexes of the respiratory chain. f-type atpases consist of two structural domains, f(1) - containing the extramembraneous catalytic core, and f(0) - containing the membrane proton channel, linked togethe…	mitochondrion. mitochondrion inner membrane. note=peripheral membrane protein.	P06576|V9HW31
PRKDC	-0.424944	9.31054	0.610463	1	9.50743	9.0825	Hs.491682	protein kinase, DNA-activated, catalytic polypeptide	||XRCC7||DNPK1||HYRC1||2.7.11.1||p350||DNAPK||IMD26||DNA-PKcs||PRKDC||p460||DNA-PK catalytic subunit||DNA-DEPENDENT PROTEIN KINASE, CATALYTIC SUBUNIT||protein kinase, DNA-activated, catalytic polypeptide||PROTEIN KINASE, DNA-ACTIVATED, CATALYTIC SUBUNIT||HYPERRADIOSENSITIVITY COMPLEMENTING 1, MOUSE, HOMOLOG OF||DNA-dependent protein kinase catalytic subunit isoform 2||hyper-radiosensitivity of mu…	5591	NM_001081640	NP_008835	8	8q11		molecular function|ATP binding|IEA|GO:0005524|GOA|na//molecular function|DNA binding|IEA|GO:0003677|GOA|na//molecular function|DNA-dependent protein kinase activity|IDA|GO:0004677|GOA|15194694//molecular function|enzyme binding|IEA|GO:0019899|GOA|na//molecular function|poly(A) RNA binding|IDA|GO:0044822|GOA|22658674//molecular function|protein binding|IPI|GO:0005515|GOA|17308091//molecular functi…	serine/threonine-protein kinase that acts as a molecular sensor for dna damage. involved in dna non-homologous end joining (nhej) required for double-strand break (dsb) repair and v(d)j recombination. must be bound to dna to express its catalytic properties. promotes processing of hairpin dna structures in v(d)j recombination by activation of the hairpin endonuclease artemis (dclre1c). the assemb…	nucleus. nucleus, nucleolus.	P78527
FTL	0.229771	9.60756	0.782719	1	9.4881	9.71786	Hs.433670	ferritin, light polypeptide	||NBIA3||LFTD||FTL||ferritin L-chain||ferritin light chain||ferritin L subunit||Ferritin, light polypeptide||ferritin light polypeptide-like 3||	2512	NM_000146	NP_000137	19	19q13.33		molecular function|ferric iron binding|IEA|GO:0008199|GOA|na//molecular function|identical protein binding|IPI|GO:0042802|GOA|16169070//molecular function|iron ion binding|IDA|GO:0005506|GOA|19923220//molecular function|protein binding|IPI|GO:0005515|GOA|16169070//biological process|cellular iron ion homeostasis|TAS|GO:0006879|GOA|na//biological process|iron ion homeostasis|TAS|GO:0055072|GOA|199…	stores iron in a soluble, non-toxic, readily available form. important for iron homeostasis. iron is taken up in the ferrous form and deposited as ferric hydroxides after oxidation. also plays a role in delivery of iron to cells. mediates iron uptake in capsule cells of the developing kidney (by similarity). {eco:0000250}.		P02792
LDHA	0.253916	9.6129	0.760574	1	9.48036	9.73427	Hs.2795	lactate dehydrogenase A	||LDHA||LDH1||1.1.1.27||LDH-A||HEL-S-133P||LDHM||LDH-M||PIG19||GSD11||LDH, SUBUNIT M||lactate dehydrogenase A||LDH muscle subunit||lactate dehydrogenase M||renal carcinoma antigen NY-REN-59||cell proliferation-inducing gene 19 protein||L-lactate dehydrogenase A chain isoform 1||L-lactate dehydrogenase A chain isoform 3||L-lactate dehydrogenase A chain isoform 5||L-lactate dehydrogenase A chain is…	3939	NM_001135239	NP_005557	11	11p15.4		molecular function|L-lactate dehydrogenase activity|NAS|GO:0004459|GOA|1953713//molecular function|protein binding|IPI|GO:0005515|GOA|23523103//biological process|cellular metabolic process|TAS|GO:0044237|GOA|na//biological process|cellular response to extracellular stimulus|IEA|GO:0031668|GOA|na//biological process|glycolytic process|NAS|GO:0006096|GOA|1953713//biological process|oxidation-reduc…		cytoplasm.	P00338|V9HWB9
PTRF	0.331793	9.64432	0.690614	1	9.4689	9.80069	In multiple Geneids
RPLP1	0.125062	9.52193	0.880655	1	9.45804	9.5831	Hs.356502	ribosomal protein, large, P1	||RPLP1||RPP1||ribosomal protein, large, P1||RIBOSOMAL PHOSPHOPROTEIN, ACIDIC, P1||RIBOSOMAL PHOSPHOPROTEIN, LARGE, P1||acidic ribosomal phosphoprotein P1||60S acidic ribosomal protein P1 isoform 2||60S acidic ribosomal protein P1 isoform 1||	6176	NM_001003	NP_998890	15	15q22		molecular function|RNA binding|TAS|GO:0003723|GOA|3323886//molecular function|protein binding|IPI|GO:0005515|GOA|12054647//molecular function|structural constituent of ribosome|NAS|GO:0003735|GOA|12962325//biological process|SRP-dependent cotranslational protein targeting to membrane|TAS|GO:0006614|GOA|na//biological process|cellular protein metabolic process|TAS|GO:0044267|GOA|na//biological pro…	plays an important role in the elongation step of protein synthesis.		P05386|A0A024R608
NPM1	0.150719	9.53458	0.856418	1	9.45725	9.60796	Hs.557550	nucleophosmin (nucleolar phosphoprotein B23, numatrin)	||NPM1||nucleophosmin isoform 2||nucleolar protein NO38||nucleophosmin isoform 3||nucleophosmin isoform 1||nucleophosmin/nucleoplasmin family, member 1||NUMATRIN NPM1/ALK FUSION GENE||nucleophosmin (nucleolar phosphoprotein B23, numatrin)||	4869	NM_001037738	NP_954654	5	5q35.1		molecular function|NF-kappaB binding|IDA|GO:0051059|GOA|15087454//molecular function|NF-kappaB binding|ISS|GO:0051059|GOA|na//molecular function|RNA binding|IDA|GO:0003723|GOA|12058066//molecular function|Tat protein binding|IDA|GO:0030957|GOA|9094689//molecular function|histone binding|IDA|GO:0042393|GOA|11602260//molecular function|poly(A) RNA binding|IDA|GO:0044822|GOA|22658674//molecular func…	involved in diverse cellular processes such as ribosome biogenesis, centrosome duplication, protein chaperoning, histone assembly, cell proliferation, and regulation of tumor suppressors p53/tp53 and arf. binds ribosome presumably to drive ribosome nuclear export. associated with nucleolar ribonucleoprotein structures and bind single-stranded nucleic acids. acts as a chaperonin for the core histo…	nucleus, nucleolus. nucleus, nucleoplasm. cytoplasm, cytoskeleton, microtubule organizing center, centrosome. note=generally nucleolar, but is translocated to the nucleoplasm in case of serum starvation or treatment with anticancer drugs. has been found in the cytoplasm in patients with primary acute myelogenous leukemia (aml), but not with secondary aml. can shuttle between cytoplasm and nucleus…	P06748
MMP2	-0.110802	9.40255	0.89418	1	9.45689	9.34609	Hs.513617	matrix metallopeptidase 2	||TBE-1||MMP2||3.4.24.24||CLG4A||MMP-II||MONA||MMP-2||matrix metalloproteinase-2||neutrophil gelatinase||matrix metalloproteinase-II||GELATINASE, 72-KD||GELATINASE, NEUTROPHIL||collagenase type IV-A||MATRIX METALLOPROTEINASE 2||COLLAGENASE TYPE IV, 72-KD||72 kDa type IV collagenase isoform 2||72 kDa type IV collagenase isoform 3||72 kDa type IV collagenase isoform 1 preproprotein||matrix metallop…	4313	NM_001127891	NP_004521	16	16q12.2		molecular function|metalloendopeptidase activity|IEA|GO:0004222|GOA|na//molecular function|metallopeptidase activity|IDA|GO:0008237|GOA|24236012//molecular function|protein binding|IPI|GO:0005515|GOA|21441952//molecular function|serine-type endopeptidase activity|TAS|GO:0004252|GOA|na//molecular function|zinc ion binding|IEA|GO:0008270|GOA|na//biological process|angiogenesis|IEA|GO:0001525|GOA|na…	isoform 2: mediates the proteolysis of chuk/ikka and initiates a primary innate immune response by inducing mitochondrial-nuclear stress signaling with activation of the pro- inflammatory nf-kappab, nfat and irf transcriptional pathways.	isoform 2: cytoplasm. mitochondrion.	P08253|A0A024R6R4
MACF1	-0.693517	9.14541	0.407118	1	9.4509	8.75742	Hs.472475	microtubule-actin crosslinking factor 1	||KIAA1251||MACF1||ACF7||OFC4||ABP620||trabeculin-alpha||macrophin 1||Microtubule-actin crosslinking factor 1||ACTIN CROSS-LINKING FACTOR 7||microtubule-actin cross-linking factor 1||actin cross-linking family protein 7||620 kDa actin binding protein||	23499	NM_012090	NP_036222	1	1p32-p31		molecular function|ATPase activity|ISS|GO:0016887|GOA|na//molecular function|actin binding|IDA|GO:0003779|GOA|10559237//molecular function|actin filament binding|NAS|GO:0051015|GOA|10529403//molecular function|calcium ion binding|IEA|GO:0005509|GOA|na//molecular function|microtubule binding|IEA|GO:0008017|GOA|na//molecular function|poly(A) RNA binding|IDA|GO:0044822|GOA|22681889//molecular functi…	isoform 2 is a f-actin-binding protein which may play a role in cross-linking actin to other cytoskeletal proteins and also binds to microtubules. plays an important role in erbb2- dependent stabilization of microtubules at the cell cortex. acts as a positive regulator of wnt receptor signaling pathway and is involved in the translocation of axin1 and its associated complex (composed of apc, ctnn…	isoform 1: cytoplasm. golgi apparatus. note=localizes to the tips of microtubules.	Q9UPN3|Q6ZSD7
CNN2	-0.0198632	9.43836	0.980999	1	9.44825	9.42839	Hs.651512	calponin 2	||CNN2||Calponin 2||neutral calponin||calponin-2 isoform a||calponin-2 isoform b||calponin H2, smooth muscle||CALPONIN, NEUTRAL, NON-SMOOTH MUSCLE||CALPONIN H2, MOUSE, HOMOLOG OF||	1265	NM_001303499	NP_958434	19	19p13.3		molecular function|actin binding|IEA|GO:0003779|GOA|na//molecular function|calmodulin binding|IEA|GO:0005516|GOA|na//biological process|actomyosin structure organization|IEA|GO:0031032|GOA|na//biological process|cellular response to mechanical stimulus|IDA|GO:0071260|GOA|16236705//biological process|cytoskeleton organization|TAS|GO:0007010|GOA|8889829//biological process|hemopoiesis|IEA|GO:003009…	thin filament-associated protein that is implicated in the regulation and modulation of smooth muscle contraction. it is capable of binding to actin, calmodulin, troponin c and tropomyosin. the interaction of calponin with actin inhibits the actomyosin mg-atpase activity.		Q99439
RPS17	0.167496	9.53422	0.840643	1	9.44804	9.61553
RPL7	-0.0493601	9.41994	0.95276	1	9.44441	9.39505	Hs.421257	ribosomal protein L7	||humL7-1||RPL7||ribosomal protein L7||60S ribosomal protein L7||	6129	NM_000971	NP_000962	8	8q21.11		molecular function|DNA binding|IDA|GO:0003677|GOA|8441630//molecular function|RNA binding|TAS|GO:0003723|GOA|8441630//molecular function|mRNA binding|IDA|GO:0003729|GOA|8441630//molecular function|poly(A) RNA binding|IDA|GO:0044822|GOA|22658674//molecular function|protein binding|IPI|GO:0005515|GOA|18274552//molecular function|protein homodimerization activity|IPI|GO:0042803|GOA|8441630//molecula…	binds to g-rich structures in 28s rrna and in mrnas. plays a regulatory role in the translation apparatus; inhibits cell-free translation of mrnas.		P18124|A8MUD9
LAMB1	-0.107435	9.38958	0.897378	1	9.4423	9.33487	Hs.650585	laminin, beta 1	||CLM||LAMB1||LIS5||LAMININ, BETA-1||Laminin, beta 1||laminin B1 chain||laminin subunit beta-1 precursor||	3912	NM_002291	NP_002282	7	7q22		molecular function|enzyme binding|IEA|GO:0019899|GOA|na//molecular function|extracellular matrix structural constituent|IDA|GO:0005201|GOA|16289578//molecular function|glycosphingolipid binding|IEA|GO:0043208|GOA|na//molecular function|integrin binding|IEA|GO:0005178|GOA|na//molecular function|structural molecule activity|NAS|GO:0005198|GOA|10842354//biological process|axon guidance|TAS|GO:000741…	binding to cells via a high affinity receptor, laminin is thought to mediate the attachment, migration and organization of cells into tissues during embryonic development by interacting with other extracellular matrix components. involved in the organization of the laminar architecture of cerebral cortex. it is probably required for the integrity of the basement membrane/glia limitans that serves…	secreted, extracellular space, extracellular matrix, basement membrane. note=major component.	P07942|Q8TAS6
SEC61A1	0.180383	9.52973	0.828572	1	9.43672	9.6171	Hs.518236	Sec61 alpha 1 subunit (S. cerevisiae)	||SEC61A1||HSEC61||Sec61 alpha-1||sec61 homolog||SEC61 COMPLEX, ALPHA-1 SUBUNIT||SEC61, S. CEREVISIAE, HOMOLOG OF||protein transport protein SEC61 alpha subunit||Sec61 alpha 1 subunit (S. cerevisiae)||protein transport protein Sec61 subunit alpha isoform 1||	29927	NM_013336	NP_037468	3	3q21.3		molecular function|protein binding|IPI|GO:0005515|GOA|22314232//molecular function|ribosome binding|ISS|GO:0043022|GOA|na//biological process|IRE1-mediated unfolded protein response|TAS|GO:0036498|GOA|na//biological process|SRP-dependent cotranslational protein targeting to membrane|IMP|GO:0006614|GOA|22375059//biological process|antigen processing and presentation of exogenous peptide antigen vi…	plays a crucial role in the insertion of secretory and membrane polypeptides into the er. required for assembly of membrane and secretory proteins. tightly associated with membrane- bound ribosomes, either directly or through adapter proteins.	endoplasmic reticulum membrane; multi-pass membrane protein.	B3KNF6|B3KME8|P61619
ACLY	-0.0208473	9.42374	0.980056	1	9.43413	9.41328	Hs.387567	ATP citrate lyase	||CLATP||2.3.3.8||ATPCL||ACLY||ATP-citrate (pro-S-)-lyase||citrate cleavage enzyme||ATP citrate synthase||ATP citrate lyase||ATP-citrate synthase isoform 2||ATP-citrate synthase isoform 1||	47	NM_001096	NP_942127	17	17q21.2		molecular function|ATP binding|IEA|GO:0005524|GOA|na//molecular function|ATP citrate synthase activity|TAS|GO:0003878|GOA|23932781//molecular function|cofactor binding|IEA|GO:0048037|GOA|na//molecular function|metal ion binding|IEA|GO:0046872|GOA|na//molecular function|protein binding|IPI|GO:0005515|GOA|23932781//molecular function|succinate-CoA ligase (ADP-forming) activity|IEA|GO:0004775|GOA|na…	atp citrate-lyase is the primary enzyme responsible for the synthesis of cytosolic acetyl-coa in many tissues. has a central role in de novo lipid synthesis. in nervous tissue it may be involved in the biosynthesis of acetylcholine. {eco:0000269|pubmed:23932781}.	cytoplasm.	P53396|A0A024R1Y2|A0A024R1T9|Q4LE36
FAT1	-0.451592	9.22215	0.588348	1	9.43035	8.97878	Hs.481371	FAT atypical cadherin 1	||hFat1||CDHF7||FAT1||CDHR8||cadherin ME5||protein fat homolog||FAT atypical cadherin 1||cadherin-related tumor suppressor homolog||FAT tumor suppressor 1||cadherin-related family member 8||protocadherin Fat 1 precursor||cadherin family member 7||FAT tumor suppressor homolog 1 (Drosophila)||FAT TUMOR SUPPRESSOR, DROSOPHILA, HOMOLOG OF, 1||	2195	NM_005245	NP_005236	4	4q35		molecular function|calcium ion binding|IEA|GO:0005509|GOA|na//molecular function|protein binding|IPI|GO:0005515|GOA|16979624//biological process|actin filament organization|ISS|GO:0007015|GOA|na//biological process|anatomical structure morphogenesis|TAS|GO:0009653|GOA|8586420//biological process|cell adhesion|TAS|GO:0007155|GOA|8586420//biological process|cell migration|ISS|GO:0016477|GOA|na//bio…	plays an essential role for cellular polarization, directed cell migration and modulating cell-cell contact. {eco:0000250}.	cell membrane {eco:0000269|pubmed:15922730}; single-pass type i membrane protein {eco:0000269|pubmed:15922730}. nucleus {eco:0000269|pubmed:15922730}. cytoplasm, perinuclear region {eco:0000269|pubmed:15922730}.	Q14517
FBN1	-0.317545	9.2718	0.703242	1	9.42185	9.10432	Hs.591133	fibrillin 1	||GPHYSD2||SSKS||ACMICD||WMS2||FBN1||ECTOL1||OCTD||MASS||SGS||MFS1||Fibrillin 1||fibrillin 15||fibrillin-1 precursor||	2200	NM_000138	NP_000129	15	15q21.1		molecular function|calcium ion binding|IDA|GO:0005509|GOA|15062093//molecular function|extracellular matrix structural constituent|IDA|GO:0005201|GOA|3536967//molecular function|integrin binding|IPI|GO:0005178|GOA|15062093//molecular function|protein binding|IPI|GO:0005515|GOA|12429738//molecular function|protein complex binding|IPI|GO:0032403|GOA|15062093//biological process|anatomical structure…	fibrillins are structural components of 10-12 nm extracellular calcium-binding microfibrils, which occur either in association with elastin or in elastin-free bundles. fibrillin-1- containing microfibrils provide long-term force bearing structural support. regulates osteoblast maturation by controlling tgf-beta bioavailability and calibrating tgf-beta and bmp levels, respectively. {eco:0000269|pu…	secreted, extracellular space, extracellular matrix {eco:0000269|pubmed:21989719}.	P35555
NCL	-0.0610568	9.38999	0.941578	1	9.42019	9.35914	Hs.79110	nucleolin	||Nucleolin||NCL||C23||	4691	NM_005381	NP_005372	2	2q37.1		molecular function|RNA binding|IDA|GO:0003723|GOA|8321232//molecular function|identical protein binding|IPI|GO:0042802|GOA|21575138//molecular function|nucleotide binding|IEA|GO:0000166|GOA|na//molecular function|poly(A) RNA binding|IDA|GO:0044822|GOA|22658674//molecular function|protein C-terminus binding|IPI|GO:0008022|GOA|16403913//molecular function|protein binding|IPI|GO:0005515|GOA|12427757…	nucleolin is the major nucleolar protein of growing eukaryotic cells. it is found associated with intranucleolar chromatin and pre-ribosomal particles. it induces chromatin decondensation by binding to histone h1. it is thought to play a role in pre-rrna transcription and ribosome assembly. may play a role in the process of transcriptional elongation. binds rna oligonucleotides with 5'-uuaggg-3' …	nucleus, nucleolus. cytoplasm. note=localized in cytoplasmic mrnp granules containing untranslated mrnas.	P19338|A0A024R4A0|B3KM80
42249	-0.322281	9.2607	0.699039	1	9.41286	9.09059	Data not found
ATP2B4	-0.589128	9.14767	0.480749	1	9.41238	8.82328	Hs.343522	ATPase, Ca++ transporting, plasma membrane 4	||3.6.3.8||PMCA4b||ATP2B4||PMCA4x||MXRA1||ATP2B2, FORMERLY||matrix-remodeling-associated protein 1||sarcolemmal calcium pump||PLASMA MEMBRANE Ca(2+)-ATPase, TYPE 4||ATPase, Ca(2+)-TRANSPORTING, PLASMA MEMBRANE, 4||ATPase, Ca++ transporting, plasma membrane 4||plasma membrane calcium-transporting ATPase 4 isoform 4a||plasma membrane calcium-transporting ATPase 4 isoform 4b||	493	NM_001001396	NP_001675	1	1q32.1		molecular function|ATP binding|IEA|GO:0005524|GOA|na//molecular function|calcium-transporting ATPase activity|IMP|GO:0005388|GOA|8530416//molecular function|calmodulin binding|IDA|GO:0005516|GOA|8530416//molecular function|metal ion binding|IEA|GO:0046872|GOA|na//molecular function|nitric-oxide synthase binding|IPI|GO:0050998|GOA|11591728//molecular function|nitric-oxide synthase inhibitor activi…	this magnesium-dependent enzyme catalyzes the hydrolysis of atp coupled with the transport of calcium out of the cell.	cell membrane; multi-pass membrane protein.	P23634|A0A024R968
GANAB	0.336718	9.58577	0.686275	1	9.40761	9.74432	In multiple Geneids
NONO	0.208033	9.51403	0.802816	1	9.40627	9.61429	Hs.533282	non-POU domain containing, octamer-binding	||NRB54||NMT55||NONO||p54NRB||PPP1R114||p54(NRB) NONO/TFE3 FUSION GENE||55 kDa nuclear protein||non-POU domain containing, octamer-binding||NUCLEAR RNA-BINDING PROTEIN, 54-KD||non-POU domain-containing octamer-binding protein isoform 1||non-POU domain-containing octamer (ATGCAAAT) binding protein||non-POU domain-containing octamer-binding protein isoform 2||protein phosphatase 1, regulatory subun…	4841	NM_001145408	NP_031389	X	Xq13.1		molecular function|core promoter binding|ISS|GO:0001047|GOA|na//molecular function|identical protein binding|IPI|GO:0042802|GOA|16148043//molecular function|nucleotide binding|IEA|GO:0000166|GOA|na//molecular function|poly(A) RNA binding|IDA|GO:0044822|GOA|22658674//molecular function|protein binding|IPI|GO:0005515|GOA|15790595//biological process|DNA recombination|IEA|GO:0006310|GOA|na//biologic…	dna- and rna binding protein, involved in several nuclear processes. binds the conventional octamer sequence in double-stranded dna. also binds single-stranded dna and rna at a site independent of the duplex site. involved in pre-mrna splicing, probably as a heterodimer with sfpq. interacts with u5 snrna, probably by binding to a purine-rich sequence located on the 3' side of u5 snrna stem 1b. to…	nucleus. nucleus, nucleolus. nucleus speckle. note=detected in punctate subnuclear structures often located adjacent to splicing speckles, called paraspeckles.	Q15233
SERPINH1	0.568649	9.71211	0.496014	1	9.39995	9.96858	Hs.596449	serpin peptidase inhibitor, clade H (heat shock protein 47), member 1, (collagen binding protein 1)	||OI10||gp46||colligin-2||AsTP3||SERPINH2||HSP47||SERPINH1||PIG14||colligin-1||PPROM||CBP2||COLLIGIN 2||RA-A47 CBP1||HEAT-SHOCK PROTEIN 47||serpin H1 precursor||RHEUMATOID ARTHRITIS ANTIGEN-A47||arsenic-transactivated protein 3||rheumatoid arthritis antigen A-47||rheumatoid arthritis-related antigen RA-A47||cell proliferation-inducing gene 14 protein||47 kDa heat shock protein||SERPIN PEPTIDASE I…	871	NM_001207014	NP_001226	11	11q13.5		molecular function|collagen binding|IBA|GO:0005518|GOA|na//molecular function|collagen binding|NAS|GO:0005518|GOA|7656593//molecular function|poly(A) RNA binding|IDA|GO:0044822|GOA|22658674//molecular function|serine-type endopeptidase inhibitor activity|TAS|GO:0004867|GOA|1309665//molecular function|unfolded protein binding|IEA|GO:0051082|GOA|na//biological process|chondrocyte development involv…	binds specifically to collagen. could be involved as a chaperone in the biosynthetic pathway of collagen.	endoplasmic reticulum lumen.	A0A024R5K8|A8K259|P50454
RPS3	0.181516	9.46216	0.827515	1	9.36855	9.55006	Hs.546286	ribosomal protein S3	||RPS3||4.2.99.18||ribosomal protein S3||IMR-90 ribosomal protein S3||40S ribosomal protein S3 isoform 2||40S ribosomal protein S3 isoform 3||40S ribosomal protein S3 isoform 1||	6188	NM_001005	NP_001247436	11	11q13.3-q13.5		molecular function|DNA-(apurinic or apyrimidinic site) lyase activity|IDA|GO:0003906|GOA|16737853//molecular function|NF-kappaB binding|IPI|GO:0051059|GOA|18045535//molecular function|damaged DNA binding|IDA|GO:0003684|GOA|16737853//molecular function|enzyme binding|IPI|GO:0019899|GOA|15518571//molecular function|iron-sulfur cluster binding|NAS|GO:0051536|GOA|11911468//molecular function|mRNA bin…	involved in translation as a component of the 40s small ribosomal subunit (pubmed:8706699). has endonuclease activity and plays a role in repair of damaged dna (pubmed:7775413). cleaves phosphodiester bonds of dnas containing altered bases with broad specificity and cleaves supercoiled dna more efficiently than relaxed dna (pubmed:15707971). displays high binding affinity for 7,8-dihydro-8-oxogua…	cytoplasm {eco:0000269|pubmed:16314389, eco:0000269|pubmed:17289661, eco:0000269|pubmed:17560175, eco:0000269|pubmed:18045535, eco:0000269|pubmed:20217897, eco:0000269|pubmed:21871177}. nucleus {eco:0000269|pubmed:17560175, eco:0000269|pubmed:18045535, eco:0000269|pubmed:19460357, eco:0000269|pubmed:20217897, eco:0000269|pubmed:21871177}. nucleus, nucleolus {eco:0000269|pubmed:16314389, eco:00002…	P23396
MYOF	-0.0334711	9.35103	0.967968	1	9.36767	9.3342	Hs.602086	myoferlin	||FER1L3||Myoferlin||MYOF||fer-1-like 3, myoferlin||myoferlin isoform a||fer-1-like protein 3||myoferlin isoform b||fer-1-like family member 3||FER-1, C. ELEGANS, HOMOLOG-LIKE 3||	26509	NM_013451	NP_579899	10	10q24		molecular function|phospholipid binding|IDA|GO:0005543|GOA|11959863//molecular function|phospholipid binding|ISS|GO:0005543|GOA|na//molecular function|protein binding|IPI|GO:0005515|GOA|17185750//biological process|blood circulation|TAS|GO:0008015|GOA|10607832//biological process|cellular response to heat|IEA|GO:0034605|GOA|na//biological process|muscle contraction|TAS|GO:0006936|GOA|10607832//bi…	calcium/phospholipid-binding protein that plays a role in the plasmalemma repair mechanism of endothelial cells that permits rapid resealing of membranes disrupted by mechanical stress. involved in endocytic recycling. implicated in vegf signal transduction by regulating the levels of the receptor kdr (by similarity). {eco:0000250}.	cell membrane; single-pass type ii membrane protein. nucleus membrane; single-pass type ii membrane protein. cytoplasmic vesicle membrane; single-pass type ii membrane protein. note=concentrated at the membrane sites of both myoblast- myoblast and myoblast-myotube fusions. detected at the plasmalemma in endothelial cells lining intact blood vessels (by similarity). found at nuclear and plasma mem…	Q9NZM1
SPOCK1	-0.672051	9.07008	0.421666	1	9.36733	8.69531	Hs.596136	sparc/osteonectin, cwcv and kazal-like domains proteoglycan (testican) 1	||TIC1||SPOCK1||testican-1 precursor||SPARC/OSTEONECTIN, CWCV, AND KAZAL-LIKE DOMAINS PROTEOGLYCAN||Sparc/osteonectin, cwcv and kazal-like domains proteoglycan (testican) 1||	6695	NM_004598	NP_004589	5	5q31.2		molecular function|calcium ion binding|IDA|GO:0005509|GOA|9323035//molecular function|cysteine-type endopeptidase inhibitor activity|IDA|GO:0004869|GOA|14511383//molecular function|metalloendopeptidase inhibitor activity|IDA|GO:0008191|GOA|11751414//molecular function|serine-type endopeptidase inhibitor activity|NAS|GO:0004867|GOA|14511383//biological process|cell adhesion|NAS|GO:0007155|GOA|8389…	may play a role in cell-cell and cell-matrix interactions. may contribute to various neuronal mechanisms in the central nervous system.	secreted, extracellular space, extracellular matrix.	Q08629
RPS24	0.13025	9.424	0.875747	1	9.3574	9.48765	Hs.280130	ribosomal protein S24	||RPS24||DBA3||ribosomal protein S24||40S ribosomal protein S24 isoform a||40S ribosomal protein S24 isoform e||40S ribosomal protein S24 isoform c||40S ribosomal protein S24 isoform d||40S ribosomal protein S24 isoform b||	6229	NM_001026	NP_148982	10	10q22		molecular function|nucleotide binding|IEA|GO:0000166|GOA|na//molecular function|poly(A) RNA binding|IDA|GO:0044822|GOA|22658674//molecular function|structural constituent of ribosome|NAS|GO:0003735|GOA|18412286//molecular function|translation initiation factor binding|ISS|GO:0031369|GOA|na//biological process|SRP-dependent cotranslational protein targeting to membrane|TAS|GO:0006614|GOA|na//biolo…	required for processing of pre-rrna and maturation of 40s ribosomal subunits. {eco:0000269|pubmed:18230666}.		P62847
NRP2	0.072006	9.38387	0.931122	1	9.34741	9.41942	Hs.471200	neuropilin 2	||NPN2||neuropilin-2b(0)||neuropilin-2a(22)||PRO2714||VEGF165R2||neuropilin-2a(17)||NP2||NRP2||Neuropilin 2||neuropilin-2 isoform 6 precursor||neuropilin-2 isoform 2 precursor||neuropilin-2 isoform 4 precursor||neuropilin-2 isoform 1 precursor||neuropilin-2 isoform 5 precursor||neuropilin-2 isoform 3 precursor||receptor for VEGF165 and semaphorins class3||VASCULAR ENDOTHELIAL GROWTH FACTOR-165 RE…	8828	NM_003872	NP_958436	2	2q33.3		molecular function|cytokine binding|NAS|GO:0019955|GOA|19909241//molecular function|growth factor binding|TAS|GO:0019838|GOA|21245381//molecular function|heparin binding|IEA|GO:0008201|GOA|na//molecular function|metal ion binding|IEA|GO:0046872|GOA|na//molecular function|receptor activity|TAS|GO:0004872|GOA|9288754//molecular function|semaphorin receptor activity|NAS|GO:0017154|GOA|11112349//mole…	high affinity receptor for semaphorins 3c, 3f, vegf-165 and vegf-145 isoforms of vegf, and the plgf-2 isoform of pgf.	isoform s9: secreted {eco:0000269|pubmed:11112349}.	O60462|A0A024R412|Q7LBX6|A0A024R3W6|X5D2Q8|Q7Z3T9
HNRNPA2B1	-0.366498	9.16602	0.660275	1	9.33767	8.97119	Hs.487774	heterogeneous nuclear ribonucleoprotein A2/B1	||HNRPB1||IBMPFD2||SNRPB1||HNRNPA2B1||HNRNPB1||HETEROGENEOUS NUCLEAR RIBONUCLEOPROTEIN B1||heterogeneous nuclear ribonucleoprotein A2/B1||nuclear ribonucleoprotein particle A2 protein||HNRPA2B1 HETEROGENEOUS NUCLEAR RIBONUCLEOPROTEIN A2||hnRNP A2 / hnRNP B1||heterogeneous nuclear ribonucleoproteins A2/B1 isoform B1||heterogeneous nuclear ribonucleoproteins A2/B1 isoform A2||	3181	NM_002137	NP_112533	7	7p15		molecular function|RNA binding|IDA|GO:0003723|GOA|15659580//molecular function|nucleotide binding|IEA|GO:0000166|GOA|na//molecular function|poly(A) RNA binding|IDA|GO:0044822|GOA|22658674//molecular function|pre-mRNA intronic binding|IEA|GO:0097157|GOA|na//molecular function|protein binding|IPI|GO:0005515|GOA|15703215//molecular function|single-stranded telomeric DNA binding|IDA|GO:0043047|GOA|15…	involved with pre-mrna processing. forms complexes (ribonucleosomes) with at least 20 other different hnrnp and heterogeneous nuclear rna in the nucleus.	nucleus, nucleoplasm {eco:0000269|pubmed:17289661}. cytoplasm {eco:0000269|pubmed:17289661}. note=localized in cytoplasmic mrnp granules containing untranslated mrnas. component of ribonucleosomes. predominantly nucleoplasmic, however isoform a2 is also found in the cytoplasm of cells in some tissues. not found in the nucleolus.	P22626|A0A024RA61|A0A024RA27
CTSB	0.529775	9.62341	0.525761	1	9.33434	9.86409	Hs.520898	cathepsin B	||CPSB||APPS||CTSB||3.4.22.1||CATB||cathepsin B||APP secretase||cysteine protease||cathepsin B1||cathepsin B preproprotein||amyloid precursor protein secretase||	1508	NM_001908	NP_680093	8	8p22		molecular function|collagen binding|IDA|GO:0005518|GOA|22952693//molecular function|cysteine-type endopeptidase activity|IDA|GO:0004197|GOA|22952693//molecular function|cysteine-type peptidase activity|IDA|GO:0008234|GOA|8612130//molecular function|peptidase activity|IDA|GO:0008233|GOA|7890620//molecular function|protein binding|IPI|GO:0005515|GOA|16237761//molecular function|proteoglycan binding…	thiol protease which is believed to participate in intracellular degradation and turnover of proteins. has also been implicated in tumor invasion and metastasis.	lysosome. melanosome. secreted, extracellular space {eco:0000250}. note=identified by mass spectrometry in melanosome fractions from stage i to stage iv.	P07858|A0A024R374
RPL5	0.0558253	9.34845	0.946581	1	9.32027	9.37609	Hs.532359	ribosomal protein L5	||PPP1R135||DBA6||MSTP030||RPL5||ribosomal protein L5||60S ribosomal protein L5||protein phosphatase 1, regulatory subunit 135||	6125	NM_000969	NP_000960	1	1p22.1		molecular function|5S rRNA binding|IEA|GO:0008097|GOA|na//molecular function|RNA binding|TAS|GO:0003723|GOA|7772601//molecular function|poly(A) RNA binding|IDA|GO:0044822|GOA|22658674//molecular function|protein binding|IPI|GO:0005515|GOA|12054647//molecular function|structural constituent of ribosome|NAS|GO:0003735|GOA|12962325//biological process|SRP-dependent cotranslational protein targeting …	required for rrna maturation and formation of the 60s ribosomal subunits. this protein binds 5s rna. {eco:0000269|pubmed:19061985}.	cytoplasm {eco:0000269|ref.7}. nucleus, nucleolus {eco:0000269|ref.7}.	P46777|A2RUM7
CLTC	-0.453084	9.11033	0.587126	1	9.31916	8.8661	Hs.491351	clathrin, heavy chain (Hc)	||CHC17||CLTC||CLTCL2||CLH-17||CLTC/ALK FUSION GENE||CHC CLTC/TFE3 FUSION GENE||clathrin, heavy polypeptide-like 2||clathrin, heavy polypeptide (Hc)||clathrin, heavy chain (Hc)||clathrin heavy chain on chromosome 17||clathrin heavy chain 1 isoform 1||clathrin heavy chain 1 isoform 2||	1213	NM_001288653	NP_004850	17	17q23.1		molecular function|clathrin light chain binding|IPI|GO:0032051|GOA|4066749//molecular function|double-stranded RNA binding|IDA|GO:0003725|GOA|21266579//molecular function|poly(A) RNA binding|IDA|GO:0044822|GOA|22681889//molecular function|protein binding|IPI|GO:0005515|GOA|12429846//molecular function|protein kinase binding|ISS|GO:0019901|GOA|na//molecular function|structural molecule activity|NA…	clathrin is the major protein of the polyhedral coat of coated pits and vesicles. two different adapter protein complexes link the clathrin lattice either to the plasma membrane or to the trans-golgi network.	cytoplasmic vesicle membrane {eco:0000269|pubmed:17081065}; peripheral membrane protein {eco:0000269|pubmed:17081065}; cytoplasmic side {eco:0000269|pubmed:17081065}. membrane, coated pit {eco:0000269|pubmed:17081065}; peripheral membrane protein {eco:0000269|pubmed:17081065}; cytoplasmic side {eco:0000269|pubmed:17081065}. melanosome {eco:0000269|pubmed:17081065}. note=cytoplasmic face of coated…	Q00610|A0A087WVQ6
CLIC4	-0.942571	8.91365	0.261732	1	9.3093	8.36679	Hs.440544	chloride intracellular channel 4	||CLIC4L||MTCLIC||CLIC4||huH1||CHLORIDE INTRACELLULAR CHANNEL, MITOCHONDRIAL||Chloride intracellular channel 4||chloride intracellular channel 4 like||chloride intracellular channel protein 4||intracellular chloride ion channel protein p64H1||	25932	NM_013943	NP_039234	1	1p36.11		molecular function|chloride channel activity|IEA|GO:0005254|GOA|na//molecular function|protein binding|IPI|GO:0005515|GOA|10793131//molecular function|voltage-gated ion channel activity|IEA|GO:0005244|GOA|na//biological process|angiogenesis|IEA|GO:0001525|GOA|na//biological process|apoptotic process|IEA|GO:0006915|GOA|na//biological process|branching morphogenesis of an epithelial tube|IEA|GO:004…	can insert into membranes and form poorly selective ion channels that may also transport chloride ions. channel activity depends on the ph. membrane insertion seems to be redox-regulated and may occur only under oxydizing conditions. promotes cell- surface expression of hrh3. has alternate cellular functions like a potential role in angiogenesis or in maintaining apical- basolateral membrane pola…	cytoplasm, cytoskeleton, microtubule organizing center, centrosome. cytoplasmic vesicle membrane {eco:0000305}; single-pass membrane protein {eco:0000305}. nucleus matrix. cell membrane {eco:0000305}; single-pass membrane protein {eco:0000305}. mitochondrion. cell junction. note=colocalized with akap9 at the centrosome and midbody. exists both as soluble cytoplasmic protein and as membrane protei…	Q9Y696|Q6FIC5
USP22	0.0149783	9.31249	0.985683	1	9.30499	9.31996	Hs.462492	ubiquitin specific peptidase 22	||USP22||USP3L||KIAA1063||3.4.19.12||ubiquitin-specific-processing protease 22||UBIQUITIN-SPECIFIC PROTEASE 22||deubiquitinating enzyme 22||ubiquitin thiolesterase 22||ubiquitin thioesterase 22||ubiquitin-specific processing protease 22||ubiquitin specific protease 22||ubiquitin carboxyl-terminal hydrolase 22||Ubiquitin specific peptidase 22||	23326	NM_015276	NP_056091	17	17p11.2		molecular function|H4 histone acetyltransferase activity|IDA|GO:0010485|GOA|18206973//molecular function|cysteine-type endopeptidase activity|IBA|GO:0004197|GOA|na//molecular function|enzyme binding|IPI|GO:0019899|GOA|23382074//molecular function|ligand-dependent nuclear receptor transcription coactivator activity|IMP|GO:0030374|GOA|18206972//molecular function|protein binding|IPI|GO:0005515|GOA|…	histone deubiquitinating component of the transcription regulatory histone acetylation (hat) complex saga. catalyzes the deubiquitination of both histones h2a and h2b, thereby acting as a coactivator. recruited to specific gene promoters by activators such as myc, where it is required for transcription. required for nuclear receptor-mediated transactivation and cell cycle progression. {eco:000026…	nucleus {eco:0000305}.	Q9UPT9
GNB1	-0.0693084	9.26798	0.9337	1	9.30222	9.23292	Hs.430425	guanine nucleotide binding protein (G protein), beta polypeptide 1	||GNB1||TRANSDUCIN, BETA POLYPEPTIDE||G protein, beta-1 subunit||transducin beta chain 1||GUANINE NUCLEOTIDE-BINDING PROTEIN, BETA-1||beta subunit, signal-transducing proteins GS/GI||guanine nucleotide-binding protein G(I)/G(S)/G(T) subunit beta-1 isoform 2||guanine nucleotide-binding protein G(I)/G(S)/G(T) subunit beta-1 isoform 1||guanine nucleotide binding protein (G protein), beta polypeptide…	2782	NM_001282538	NP_002065	1	1p36.33		molecular function|GTPase activity|IDA|GO:0003924|GOA|1543505//molecular function|GTPase binding|IPI|GO:0051020|GOA|19255495//molecular function|protein binding|IPI|GO:0005515|GOA|16782902//molecular function|protein complex binding|IDA|GO:0032403|GOA|23209302//molecular function|signal transducer activity|IEA|GO:0004871|GOA|na//molecular function|spectrin binding|IEA|GO:0030507|GOA|na//molecular…	guanine nucleotide-binding proteins (g proteins) are involved as a modulator or transducer in various transmembrane signaling systems. the beta and gamma chains are required for the gtpase activity, for replacement of gdp by gtp, and for g protein- effector interaction. {eco:0000269|pubmed:18611381}.		P62873|B3KVK2|A0A024R056
CAPRIN1	-0.313569	9.15173	0.706783	1	9.30001	8.98646	Hs.471818	cell cycle associated protein 1	||GPIP137||M11S1||GPI-p137||p137GPI||CAPRIN1||GPIAP1||GRIP137||RNG105||caprin 1||activation/proliferation-associated protein 1||caprin-1 isoform 2||GPI-anchored protein p137||caprin-1 isoform 1||cytoplasmic activation/proliferation-associated protein-1||GPI-ANCHORED MEMBRANE PROTEIN, 137-KD||GPI-anchored membrane protein 1||cell cycle-associated protein 1||RNA granule protein 105||Cell cycle asso…	4076	NM_005898	NP_976240	11	11p13		molecular function|RNA binding|ISS|GO:0003723|GOA|na//molecular function|poly(A) RNA binding|IDA|GO:0044822|GOA|22658674//biological process|negative regulation of translation|ISS|GO:0017148|GOA|na//biological process|positive regulation of dendrite morphogenesis|ISS|GO:0050775|GOA|na//biological process|positive regulation of dendritic spine morphogenesis|ISS|GO:0061003|GOA|na//cellular componen…	may regulate the transport and translation of mrnas of proteins involved in synaptic plasticity in neurons and cell proliferation and migration in multiple cell types. {eco:0000250}.	cytoplasm, cytosol. cell projection, dendrite. note=associated with rna granules. {eco:0000250}.	Q14444
PTGFRN	-0.198334	9.19519	0.811836	1	9.29095	9.09263	Hs.418093	prostaglandin F2 receptor inhibitor	||CD315||FPRP||CD9P1||EWI-F||PTGFRN||CD9P-1||SMAP-6||CD9 partner 1||FP REGULATORY PROTEIN||prostaglandin F2 receptor inhibitor||prostaglandin F2-alpha receptor-associated protein||glu-Trp-Ile EWI motif-containing protein F||prostaglandin F2-alpha receptor regulatory protein||prostaglandin F2 receptor negative regulator precursor||	5738	NM_020440	NP_065173	1	1p13.1		molecular function|protein binding|IPI|GO:0005515|GOA|11278880//biological process|lipid particle organization|IEA|GO:0034389|GOA|na//cellular component|Golgi apparatus|IEA|GO:0005794|GOA|na//cellular component|cell surface|IDA|GO:0009986|GOA|19581412//cellular component|endoplasmic reticulum membrane|IEA|GO:0005789|GOA|na//cellular component|integral component of membrane|IEA|GO:0016021|GOA|na	inhibits the binding of prostaglandin f2-alpha (pgf2- alpha) to its specific fp receptor, by decreasing the receptor number rather than the affinity constant. functional coupling with the prostaglandin f2-alpha receptor seems to occur (by similarity). {eco:0000250}.	endoplasmic reticulum membrane {eco:0000250}; single-pass type i membrane protein {eco:0000250}. golgi apparatus, trans-golgi network membrane {eco:0000250}; single-pass type i membrane protein {eco:0000250}.	Q9P2B2
LDHB	0.184915	9.38487	0.824341	1	9.28946	9.47436	Hs.446149	lactate dehydrogenase B	||LDH-H||1.1.1.27||LDHB||HEL-S-281||LDHBD||TRG-5||LDH-B||lactate dehydrogenase B||LDH, SUBUNIT H||LDH heart subunit||renal carcinoma antigen NY-REN-46||lactate dehydrogenase H chain||L-lactate dehydrogenase B chain||epididymis secretory protein Li 281||	3945	NM_001174097	NP_002291	12	12p12.2-p12.1		molecular function|L-lactate dehydrogenase activity|IEA|GO:0004459|GOA|na//molecular function|NAD binding|IEA|GO:0051287|GOA|na//molecular function|identical protein binding|IEA|GO:0042802|GOA|na//molecular function|kinase binding|IEA|GO:0019900|GOA|na//molecular function|protein binding|IPI|GO:0005515|GOA|24725412//biological process|NAD metabolic process|IEA|GO:0019674|GOA|na//biological proces…		cytoplasm.	P07195|Q5U077
TPI1	0.336903	9.46594	0.686116	1	9.28767	9.62456	Hs.524219	triosephosphate isomerase 1	||5.3.1.1||TIM||HEL-S-49||TPID||TPI1||triose-phosphate isomerase||Triosephosphate isomerase 1||triosephosphate isomerase isoform 2||triosephosphate isomerase isoform 3||triosephosphate isomerase isoform 1||epididymis secretory protein Li 49||	7167	NM_000365	NP_001244955	12	12p13		molecular function|protein binding|IPI|GO:0005515|GOA|20849852//molecular function|triose-phosphate isomerase activity|EXP|GO:0004807|GOA|na//molecular function|triose-phosphate isomerase activity|NAS|GO:0004807|GOA|2876430//molecular function|triose-phosphate isomerase activity|TAS|GO:0004807|GOA|2579079//molecular function|ubiquitin protein ligase binding|IPI|GO:0031625|GOA|19725078//biological…			V9HWK1|Q53HE2|P60174
MXRA7	-0.474462	9.06466	0.569684	1	9.28248	8.80804	In multiple Geneids
HNRNPU	-0.166589	9.20106	0.841504	1	9.28195	9.11537	Hs.106212	heterogeneous nuclear ribonucleoprotein U (scaffold attachment factor A)	||HNRPU||SAF-A||U21.1||SAFA||pp120||HNRNPU||hnRNP U||p120 nuclear protein||heterogeneous nuclear ribonucleoprotein U isoform a||heterogeneous nuclear ribonucleoprotein U isoform b||heterogeneous nuclear ribonucleoprotein U (scaffold attachment factor A)||	3192	NM_004501	NP_114032	1	1q44		molecular function|ATP binding|IEA|GO:0005524|GOA|na//molecular function|DNA binding|TAS|GO:0003677|GOA|1628625//molecular function|RNA binding|TAS|GO:0003723|GOA|1628625//molecular function|core promoter binding|ISS|GO:0001047|GOA|na//molecular function|poly(A) RNA binding|IDA|GO:0044822|GOA|22658674//molecular function|protein binding|IPI|GO:0005515|GOA|17289661//biological process|CRD-mediated…	component of the crd-mediated complex that promotes myc mrna stabilization. binds to pre-mrna. has high affinity for scaffold-attached region (sar) dna. binds to double- and single- stranded dna and rna. plays a role in the circadian regulation of the core clock component arntl/bmal1 transcription (by similarity). {eco:0000250|uniprotkb:q8vek3, eco:0000269|pubmed:19029303}.	nucleus {eco:0000269|pubmed:20858735}. cytoplasm {eco:0000269|pubmed:19029303}. cell surface {eco:0000269|pubmed:7993898}. note=localized in cytoplasmic mrnp granules containing untranslated mrnas. component of ribonucleosomes. {eco:0000269|pubmed:17289661}.	Q00839|Q96BA7
DSTN	-0.338491	9.12232	0.68473	1	9.28167	8.94319	Hs.304192	destrin (actin depolymerizing factor)	||HEL32||DSTN||actin-depolymerizing factor||destrin isoform b||destrin isoform a||Destrin (actin depolymerizing factor)||epididymis luminal protein 32||bA462D18.2 (destrin (actin depolymerizing factor ADF) (ACTDP))||	11034	NM_001011546	NP_006861	20	20p12.1		molecular function|actin binding|IEA|GO:0003779|GOA|na//molecular function|protein binding|IPI|GO:0005515|GOA|16189514//biological process|actin filament depolymerization|IEA|GO:0030042|GOA|na//biological process|actin filament severing|IEA|GO:0051014|GOA|na//biological process|actin polymerization or depolymerization|TAS|GO:0008154|GOA|8399167//biological process|positive regulation of actin fil…	actin-depolymerizing protein. severs actin filaments (f- actin) and binds to actin monomers (g-actin). acts in a ph- independent manner.		P60981|V9HWA6
RPL11	0.132156	9.34637	0.873945	1	9.27878	9.41093	Hs.719951	ribosomal protein L11	||RPL11||DBA7||GIG34||ribosomal protein L11||CLL-associated antigen KW-12||cell growth-inhibiting protein 34||60S ribosomal protein L11 isoform 1||60S ribosomal protein L11 isoform 2||	6135	NM_000975	NP_001186731	1	1p36.1-p35		molecular function|RNA binding|TAS|GO:0003723|GOA|7748210//molecular function|poly(A) RNA binding|IDA|GO:0044822|GOA|22681889//molecular function|protein binding|IPI|GO:0005515|GOA|15195100//molecular function|rRNA binding|IEA|GO:0019843|GOA|na//molecular function|structural constituent of ribosome|NAS|GO:0003735|GOA|12962325//biological process|SRP-dependent cotranslational protein targeting to …	binds to 5s ribosomal rna (by similarity). required for rrna maturation and formation of the 60s ribosomal subunits. promotes nucleolar location of pml (by similarity). {eco:0000250}.	nucleus, nucleolus {eco:0000250}.	P62913|Q5VVD0
PRDX6	0.269892	9.41558	0.746038	1	9.27433	9.54421	Hs.120	peroxiredoxin 6	||p29||peroxiredoxin-6||AOP2||1.11.1.9||PRDX6||HEL-S-128m||NSGPx||1.11.1.15||aiPLA2||1-Cys PRX||Peroxiredoxin 6||1-Cys peroxiredoxin||antioxidant protein 2||non-selenium glutathione peroxidase||PHOSPHOLIPASE A2, LYSOSOMAL||24 kDa protein||acidic calcium-independent phospholipase A2||liver 2D page spot 40||red blood cells page spot 12||epididymis secretory sperm binding protein Li 128m||	9588	NM_004905	NP_004896	1	1q25.1		molecular function|antioxidant activity|NAS|GO:0016209|GOA|10893423//molecular function|glutathione peroxidase activity|IEA|GO:0004602|GOA|na//molecular function|peroxiredoxin activity|IEA|GO:0051920|GOA|na//molecular function|phospholipase A2 activity|IDA|GO:0004623|GOA|10893423//molecular function|protein binding|IPI|GO:0005515|GOA|19188445//molecular function|ubiquitin protein ligase binding|I…	involved in redox regulation of the cell. can reduce h(2)o(2) and short chain organic, fatty acid, and phospholipid hydroperoxides. may play a role in the regulation of phospholipid turnover as well as in protection against oxidative injury.	cytoplasm {eco:0000269|pubmed:16186110, eco:0000269|pubmed:19188445}. lysosome {eco:0000250}. cytoplasmic vesicle {eco:0000250}. note=also found in lung secretory organelles. {eco:0000250}.	P30041|V9HWC7
ANXA5	0.398913	9.48622	0.632428	1	9.27302	9.67192	Hs.480653	annexin A5	||PAP-I||annexin-5||ENX2||RPRGL3||ANXA5||PP4||HEL-S-7||ANX5||CBP-I||VAC-alpha||thromboplastin inhibitor||calphobindin I||vascular anticoagulant-alpha||endonexin II||annexin V||annexin A5||anchorin CII||lipocortin V||PLACENTAL PROTEIN 4||placental anticoagulant protein 4||placental anticoagulant protein I||epididymis secretory protein Li 7||	308	NM_001154	NP_001145	4	4q27		molecular function|calcium ion binding|IEA|GO:0005509|GOA|na//molecular function|calcium-dependent phospholipid binding|IDA|GO:0005544|GOA|2138016//molecular function|phospholipase inhibitor activity|TAS|GO:0004859|GOA|2967495//molecular function|phospholipid binding|TAS|GO:0005543|GOA|2967291//biological process|activation of mitophagy in response to mitochondrial depolarization|IMP|GO:0098779|G…	this protein is an anticoagulant protein that acts as an indirect inhibitor of the thromboplastin-specific complex, which is involved in the blood coagulation cascade.		P08758|V9HWE0
VCP	0.165105	9.34833	0.842893	1	9.26341	9.42851	Hs.529782	valosin containing protein	||VCP||IBMPFD1||TERA||3.6.4.6||HEL-S-70||HEL-220||ALS14||TER ATPase||valosin-containing protein||yeast Cdc48p homolog||Valosin containing protein||transitional endoplasmic reticulum ATPase||epididymis luminal protein 220||15S Mg(2+)-ATPase p97 subunit||CDC48, YEAST, HOMOLOG OF||epididymis secretory protein Li 70||	7415	NM_007126	NP_009057	9	9p13.3		molecular function|ADP binding|IEA|GO:0043531|GOA|na//molecular function|ATP binding|IEA|GO:0005524|GOA|na//molecular function|ATPase activity|TAS|GO:0016887|GOA|15215856//molecular function|deubiquitinase activator activity|IDA|GO:0035800|GOA|22970133//molecular function|identical protein binding|IEA|GO:0042802|GOA|na//molecular function|lipid binding|IEA|GO:0008289|GOA|na//molecular function|po…	necessary for the fragmentation of golgi stacks during mitosis and for their reassembly after mitosis. involved in the formation of the transitional endoplasmic reticulum (ter). the transfer of membranes from the endoplasmic reticulum to the golgi apparatus occurs via 50-70 nm transition vesicles which derive from part-rough, part-smooth transitional elements of the endoplasmic reticulum (ter). v…	cytoplasm, cytosol. endoplasmic reticulum. nucleus. note=present in the neuronal hyaline inclusion bodies specifically found in motor neurons from amyotrophic lateral sclerosis patients. present in the lewy bodies specifically found in neurons from parkinson disease patients. recruited to the cytoplasmic surface of the endoplasmic reticulum via interaction with amfr/gp78. following dna double-str…	V9HW80|Q96IF9|P55072
RPL19	0.269331	9.4037	0.746548	1	9.26275	9.53207	Hs.381061	ribosomal protein L19	||RPL19||ribosomal protein L19||60S ribosomal protein L19||	6143	NM_000981	NP_000972	17	17q12		molecular function|RNA binding|TAS|GO:0003723|GOA|1577483//molecular function|poly(A) RNA binding|IDA|GO:0044822|GOA|22658674//molecular function|structural constituent of ribosome|NAS|GO:0003735|GOA|12962325//molecular function|structural constituent of ribosome|TAS|GO:0003735|GOA|1577483//biological process|SRP-dependent cotranslational protein targeting to membrane|TAS|GO:0006614|GOA|na//biolo…			P84098|J3KTE4
NT5E	0.12003	9.32381	0.885428	1	9.26255	9.38257	Hs.153952	5'-nucleotidase, ecto (CD73)	||NTE||NT5E||3.1.3.5||CALJA||5'-NT||ecto-5'-nucleotidase||eNT||E5NT||ECTO-5-PRIME NUCLEOTIDASE||NUCLEOTIDASE, ECTO-5-PRIME||Purine 5-Prime-Nucleotidase||5'-nucleotidase, ecto (CD73)||5'-nucleotidase isoform 2 preproprotein||5'-nucleotidase isoform 1 preproprotein||	4907	NM_001204813	NP_002517	6	6q14-q21		molecular function|5'-nucleotidase activity|EXP|GO:0008253|GOA|na//molecular function|5'-nucleotidase activity|IDA|GO:0008253|GOA|7595232//molecular function|metal ion binding|IEA|GO:0046872|GOA|na//molecular function|nucleotide binding|IEA|GO:0000166|GOA|na//biological process|AMP catabolic process|IEA|GO:0006196|GOA|na//biological process|DNA metabolic process|TAS|GO:0006259|GOA|2129526//biolog…	hydrolyzes extracellular nucleotides into membrane permeable nucleosides. exhibits amp-, nad-, and nmn-nucleosidase activities. {eco:0000269|pubmed:21933152}.	cell membrane; lipid-anchor, gpi-anchor.	P21589|Q6NZX3
EFNB2	-0.351186	9.09687	0.673603	1	9.26181	8.91064	Hs.149239	ephrin-B2	||LERK5||LERK-5||ephrin-B2||EFNB2||EPLG5||Htk-L||HTKL||EPHRIN B2||HTK ligand||ephrin-B2 precursor||ligand of eph-related kinase 5||eph-related receptor tyrosine kinase ligand 5||	1948	NM_004093	NP_004084	13	13q33		molecular function|ephrin receptor binding|IPI|GO:0046875|GOA|16867992//molecular function|protein binding|IPI|GO:0005515|GOA|12606549//biological process|anatomical structure morphogenesis|TAS|GO:0009653|GOA|9630219//biological process|axon guidance|IBA|GO:0007411|GOA|na//biological process|axon guidance|TAS|GO:0007411|GOA|na//biological process|blood vessel morphogenesis|IBA|GO:0048514|GOA|na//…	cell surface transmembrane ligand for eph receptors, a family of receptor tyrosine kinases which are crucial for migration, repulsion and adhesion during neuronal, vascular and epithelial development. binds promiscuously eph receptors residing on adjacent cells, leading to contact-dependent bidirectional signaling into neighboring cells. the signaling pathway downstream of the receptor is referre…	membrane; single-pass type i membrane protein.	P52799
KPNB1	-0.152777	9.18727	0.854488	1	9.26164	9.10887	Hs.532793	karyopherin (importin) beta 1	||KPNB1||IMB1||importin-90||IPO1||IPOB||PTAC97||Impnb||NTF97||KARYOPHERIN BETA-1||importin 1||importin 90||karyopherin subunit beta-1||importin beta-1 subunit||nuclear factor p97||Karyopherin (importin) beta 1||importin subunit beta-1 isoform 1||importin subunit beta-1 isoform 2||pore targeting complex 97 kDa subunit||	3837	NM_001276453	NP_002256	17	17q21.32		molecular function|Ran GTPase binding|IEA|GO:0008536|GOA|na//molecular function|enzyme binding|IPI|GO:0019899|GOA|22701565//molecular function|nuclear localization sequence binding|TAS|GO:0008139|GOA|7627554//molecular function|poly(A) RNA binding|IDA|GO:0044822|GOA|22681889//molecular function|protein binding|IPI|GO:0005515|GOA|11311162//molecular function|protein domain specific binding|IPI|GO:…	functions in nuclear protein import, either in association with an adapter protein, like an importin-alpha subunit, which binds to nuclear localization signals (nls) in cargo substrates, or by acting as autonomous nuclear transport receptor. acting autonomously, serves itself as nls receptor. docking of the importin/substrate complex to the nuclear pore complex (npc) is mediated by kpnb1 through …	cytoplasm {eco:0000269|pubmed:11891849}. nucleus envelope {eco:0000269|pubmed:11891849}.	Q14974|B7Z752
PDPN	-0.173167	9.17224	0.835336	1	9.25623	9.08307	Hs.468675	podoplanin	||PDPN||hT1alpha-2||Gp38||OTS8||TI1A||GP40||hT1alpha-1||HT1A-1||T1A2||Podoplanin||AGGRUS||GP36||glycoprotein, 36-KD||glycoprotein 36||PA2.26 antigen||T1-ALPHA GENE||podoplanin isoform c||podoplanin isoform d||podoplanin isoform b||podoplanin isoform a||lung type-I cell membrane-associated glycoprotein (T1A-2)||lung type I cell membrane associated glycoprotein||	10630	NM_001006624	NP_938203	1	1p36.21		molecular function|amino acid transmembrane transporter activity|ISS|GO:0015171|GOA|na//molecular function|folic acid transporter activity|ISS|GO:0008517|GOA|na//molecular function|water channel activity|ISS|GO:0015250|GOA|na//molecular function|water transmembrane transporter activity|ISS|GO:0005372|GOA|na//biological process|amino acid transport|ISS|GO:0006865|GOA|na//biological process|cell mo…	may be involved in cell migration and/or actin cytoskeleton organization. when expressed in keratinocytes, induces changes in cell morphology with transfected cells showing an elongated shape, numerous membrane protrusions, major reorganization of the actin cytoskeleton, increased motility and decreased cell adhesion. required for normal lung cell proliferation and alveolus formation at birth. in…	membrane {eco:0000250}; single-pass type i membrane protein {eco:0000250}. cell projection, filopodium membrane {eco:0000250}; single-pass type i membrane protein {eco:0000250}. cell projection, lamellipodium membrane {eco:0000250}; single-pass type i membrane protein {eco:0000250}. cell projection, microvillus membrane {eco:0000250}; single-pass type i membrane protein {eco:0000250}. cell projec…	Q86YL7
CSDE1	-0.438332	9.04917	0.599314	1	9.25175	8.81345	Hs.69855	cold shock domain containing E1, RNA-binding	||D1S155E||CSDE1||NRAS-related||UNR||N-ras upstream gene protein||GENE UPSTREAM OF NRAS||COLD-SHOCK DOMAIN-CONTAINING E1, RNA-BINDING||cold shock domain containing E1, RNA-binding||cold shock domain-containing protein E1 isoform 1||cold shock domain-containing protein E1 isoform 3||cold shock domain-containing protein E1 isoform 4||cold shock domain-containing protein E1 isoform 2||	7812	NM_001007553	NP_009089	1	1p22		molecular function|DNA binding|IEA|GO:0003677|GOA|na//molecular function|poly(A) RNA binding|IDA|GO:0044822|GOA|22658674//molecular function|protein binding|IPI|GO:0005515|GOA|25416956//biological process|male gonad development|TAS|GO:0008584|GOA|2204029//biological process|nuclear-transcribed mRNA catabolic process, no-go decay|IMP|GO:0070966|GOA|15314026//biological process|regulation of transc…	rna-binding protein. required for internal initiation of translation of human rhinovirus rna. may be involved in translationally coupled mrna turnover. implicated with other rna- binding proteins in the cytoplasmic deadenylation/translational and decay interplay of the fos mrna mediated by the major coding- region determinant of instability (mcrd) domain. {eco:0000269|pubmed:11051545, eco:0000269…	cytoplasm.	O75534|A0A024R0K2|A0A024R0E2
TUBB2A	0.139697	9.31688	0.86682	1	9.24534	9.38503	Hs.654543	tubulin, beta 2A class IIa	||CDCBM5||dJ40E16.7||TUBB2A||TUBULIN, BETA-2A||tubulin beta-2A chain||class IIa beta-tubulin||tubulin, beta polypeptide 2||tubulin beta class IIa||TUBULIN, BETA, CLASS IIA||tubulin, beta 2A class IIa||	7280	NM_001069	NP_001060	6	6p25		molecular function|GTP binding|IEA|GO:0005525|GOA|na//molecular function|GTPase activity|IEA|GO:0003924|GOA|na//molecular function|structural constituent of cytoskeleton|IEA|GO:0005200|GOA|na//biological process|'de novo' posttranslational protein folding|TAS|GO:0051084|GOA|na//biological process|cellular protein metabolic process|TAS|GO:0044267|GOA|na//biological process|microtubule-based proces…	tubulin is the major constituent of microtubules. it binds two moles of gtp, one at an exchangeable site on the beta chain and one at a non-exchangeable site on the alpha chain (by similarity). {eco:0000250}.	cytoplasm, cytoskeleton {eco:0000250}.	Q13885
PAM	-0.372499	9.06845	0.655088	1	9.24271	8.87024	Hs.369430	peptidylglycine alpha-amidating monooxygenase	||PAL||PAM||4.3.2.5||PHM||1.14.17.3||peptidylamidoglycolate lyase||peptidylglycine 2-hydroxylase||peptidylglycine alpha-hydroxylating monooxygenase||Peptidylglycine alpha-amidating monooxygenase||peptidyl alpha-amidating enzyme||peptidyl-alpha-hydroxyglycine alpha-amidating lyase||pancreatic peptidylglycine alpha-amidating monooxygenase||peptidyl-glycine alpha-amidating monooxygenase isoform e pr…	5066	NM_000919	NP_620177	5	5q14-q21		molecular function|L-ascorbic acid binding|IEA|GO:0031418|GOA|na//molecular function|copper ion binding|IEA|GO:0005507|GOA|na//molecular function|peptidylamidoglycolate lyase activity|IDA|GO:0004598|GOA|12699694//molecular function|peptidylglycine monooxygenase activity|IDA|GO:0004504|GOA|12699694//molecular function|protein binding|IPI|GO:0005515|GOA|9837933//molecular function|zinc ion binding|…	bifunctional enzyme that catalyzes 2 sequential steps in c-terminal alpha-amidation of peptides. the monooxygenase part produces an unstable peptidyl(2-hydroxyglycine) intermediate that is dismutated to glyoxylate and the corresponding desglycine peptide amide by the lyase part. c-terminal amidation of peptides such as neuropeptides is essential for full biological activity.	isoform 4: secreted. note=secreted from secretory granules.	P19021
NTN1	0.0333497	9.22485	0.968089	1	9.20808	9.24143	Hs.660885	netrin 1	||NTN1L||NTN1||NETRIN 1-LIKE||Netrin 1||netrin-1 precursor||netrin 1, mouse, homolog of||epididymis tissue protein Li 131P||	9423	NM_004822	NP_004813	17	17p13.1		molecular function|protein binding|IPI|GO:0005515|GOA|10102268//biological process|anterior/posterior axon guidance|IEA|GO:0033564|GOA|na//biological process|apoptotic process|IEA|GO:0006915|GOA|na//biological process|axon guidance|TAS|GO:0007411|GOA|na//biological process|establishment of nucleus localization|IEA|GO:0040023|GOA|na//biological process|inner ear morphogenesis|IEA|GO:0042472|GOA|na…	netrins control guidance of cns commissural axons and peripheral motor axons. its association with either dcc or some unc5 receptors will lead to axon attraction or repulsion, respectively. it also serve as a survival factor via its association with its receptors which prevent the initiation of apoptosis. involved in tumorigenesis by regulating apoptosis. {eco:0000269|pubmed:15343335}.	secreted, extracellular space, extracellular matrix {eco:0000250}.	O95631
THY1	0.283038	9.35542	0.734144	1	9.20697	9.48999	Hs.644697	Thy-1 cell surface antigen	||THY1||CDw90||thy-1 antigen||CD90 ANTIGEN||THETA ANTIGEN||Thy-1 T-cell antigen||Thy-1 cell surface antigen||thy-1 membrane glycoprotein preproprotein||	7070	NM_006288	NP_006279	11	11q23.3		molecular function|GPI anchor binding|ISS|GO:0034235|GOA|na//molecular function|GTPase activator activity|ISS|GO:0005096|GOA|na//molecular function|integrin binding|IPI|GO:0005178|GOA|15004192//molecular function|protein binding|IPI|GO:0005515|GOA|7513706//molecular function|protein kinase binding|IEA|GO:0019901|GOA|na//biological process|T cell receptor signaling pathway|ISS|GO:0050852|GOA|na//b…	may play a role in cell-cell or cell-ligand interactions during synaptogenesis and other events in the brain.	cell membrane {eco:0000250}; lipid-anchor, gpi-anchor {eco:0000250}.	B0YJA4|P04216
RPL21	0.037943	9.2198	0.963692	1	9.2007	9.23864	Hs.381123	ribosomal protein L21	||RPL21||3.6.5.3||HYPT12||ribosomal protein L21||60S ribosomal protein L21||	6144	NM_000982	NP_000973	13	13q12.2		molecular function|RNA binding|TAS|GO:0003723|GOA|7772601//molecular function|poly(A) RNA binding|IDA|GO:0044822|GOA|22658674//molecular function|structural constituent of ribosome|NAS|GO:0003735|GOA|12962325//biological process|SRP-dependent cotranslational protein targeting to membrane|TAS|GO:0006614|GOA|na//biological process|cellular protein metabolic process|TAS|GO:0044267|GOA|na//biological…			P46778|Q6IAX2
AP2B1	-0.130239	9.13468	0.875765	1	9.19833	9.0681	Hs.514819	adaptor-related protein complex 2, beta 1 subunit	||AP105B||CLAPB1||ADTB2||beta-adaptin||beta-2-adaptin||AP2-BETA||AP2B1||ADAPTIN, BETA-2||CLATHRIN-ASSOCIATED/ASSEMBLY/ADAPTOR PROTEIN, LARGE, BETA-1||adaptin, beta 2 (beta)||clathrin-associated/assembly/adaptor protein, large, beta 1||adaptor-related protein complex 2 subunit beta||adaptor protein complex AP-2 subunit beta||AP-2 complex subunit beta isoform b||CLATHRIN ADAPTOR COMPLEX AP2, BETA S…	163	NM_001030006	NP_001273	17	17q12		molecular function|clathrin adaptor activity|TAS|GO:0035615|GOA|12121421//molecular function|clathrin binding|IPI|GO:0030276|GOA|19509056//molecular function|clathrin binding|TAS|GO:0030276|GOA|12121421//molecular function|protein binding|IPI|GO:0005515|GOA|12221107//molecular function|protein transporter activity|IEA|GO:0008565|GOA|na//molecular function|signal sequence binding|TAS|GO:0005048|GO…	component of the adaptor protein complex 2 (ap-2). adaptor protein complexes function in protein transport via transport vesicles in different membrane traffic pathways. adaptor protein complexes are vesicle coat components and appear to be involved in cargo selection and vesicle formation. ap-2 is involved in clathrin-dependent endocytosis in which cargo proteins are incorporated into vesicles s…	cell membrane {eco:0000269|pubmed:14530274}. membrane, coated pit {eco:0000269|pubmed:14530274}; peripheral membrane protein {eco:0000269|pubmed:14530274}; cytoplasmic side {eco:0000269|pubmed:14530274}. note=ap-2 appears to be excluded from internalizing ccvs and to disengage from sites of endocytosis seconds before internalization of the nascent ccv.	P63010|Q96EL6
ATP1A1	0.166944	9.27865	0.841169	1	9.19276	9.3597	Hs.371889	ATPase, Na+/K+ transporting, alpha 1 polypeptide	||3.6.3.9||ATP1A1||SODIUM-POTASSIUM-ATPase, ALPHA-1 POLYPEPTIDE||sodium pump 1||Na+/K+ ATPase 1||Na,K-ATPase alpha-1 subunit||sodium pump subunit alpha-1||Na,K-ATPase, ALPHA-A CATALYTIC POLYPEPTIDE||sodium-potassium-ATPase, alpha 1 polypeptide||Na(+)/K(+) ATPase alpha-1 subunit||Na+, K+ ATPase alpha subunit||ATPase, Na+/K+ TRANSPORTING, ALPHA-1 POLYPEPTIDE||Na,K-ATPase catalytic subunit alpha-A p…	476	NM_000701	NP_001153706	1	1p21		molecular function|ADP binding|IEA|GO:0043531|GOA|na//molecular function|ATP binding|ISS|GO:0005524|GOA|na//molecular function|ankyrin binding|IEA|GO:0030506|GOA|na//molecular function|chaperone binding|IPI|GO:0051087|GOA|10636900//molecular function|phosphatase activity|IEA|GO:0016791|GOA|na//molecular function|phosphatidylinositol 3-kinase binding|IEA|GO:0043548|GOA|na//molecular function|potas…	this is the catalytic component of the active enzyme, which catalyzes the hydrolysis of atp coupled with the exchange of sodium and potassium ions across the plasma membrane. this action creates the electrochemical gradient of sodium and potassium ions, providing the energy for active transport of various nutrients.	cell membrane; multi-pass membrane protein. melanosome. note=identified by mass spectrometry in melanosome fractions from stage i to stage iv.	P05023
RPS27A	0.114467	9.24454	0.890707	1	9.18618	9.30064	Hs.311640	ribosomal protein S27a	||HEL112||HUBCEP80||UBCEP1||ubiquitin-CEP80||RPS27A||UBA80||RIBOSOMAL PROTEIN S27a||epididymis luminal protein 112||ubiquitin-40S ribosomal protein S27a precursor||ubiquitin carboxyl extension protein 80||UBIQUITIN CARBOXYL EXTENSION PROTEIN 1||ubiquitin and ribosomal protein S27a||HUMAN UBIQUITIN CARBOXYL EXTENSION PROTEIN, 80-RESIDUE||UBIQUITIN A-80-RESIDUE RIBOSOMAL PROTEIN FUSION PRODUCT||	6233	NM_001135592	NP_002945	2	2p16		molecular function|metal ion binding|IEA|GO:0046872|GOA|na//molecular function|poly(A) RNA binding|IDA|GO:0044822|GOA|22658674//molecular function|protein binding|IPI|GO:0005515|GOA|16189514//molecular function|structural constituent of ribosome|IDA|GO:0003735|GOA|15883184//biological process|DNA damage response, detection of DNA damage|TAS|GO:0042769|GOA|na//biological process|DNA damage respons…	40s ribosomal protein s27a: component of the 40s subunit of the ribosome.	ubiquitin: cytoplasm {eco:0000250}. nucleus {eco:0000250}.	B2RDW1|P62979
WWTR1	-0.718379	8.86645	0.390683	1	9.18139	8.46306	Hs.477921	WW domain containing transcription regulator 1	||WWTR1||TAZ||WW DOMAIN-CONTAINING TRANSCRIPTION REGULATOR 1||transcriptional co-activator with PDZ-binding motif||transcriptional coactivator with PDZ-binding motif||WW domain-containing transcription regulator protein 1||WW domain containing transcription regulator 1||	25937	NM_001168278	NP_056287	3	3q23-q24		molecular function|protein binding|IPI|GO:0005515|GOA|16099986//molecular function|protein homodimerization activity|IEA|GO:0042803|GOA|na//molecular function|transcription coactivator activity|IDA|GO:0003713|GOA|19010321//molecular function|transcription coactivator activity|NAS|GO:0003713|GOA|11118213//molecular function|transcription corepressor activity|IEA|GO:0003714|GOA|na//biological proce…	transcriptional coactivator which acts as a downstream regulatory target in the hippo signaling pathway that plays a pivotal role in organ size control and tumor suppression by restricting proliferation and promoting apoptosis. the core of this pathway is composed of a kinase cascade wherein stk3/mst2 and stk4/mst1, in complex with its regulatory protein sav1, phosphorylates and activates lats1/2…	nucleus. cytoplasm. note=concentrates along specific portions of the plasma membrane, and accumulates in punctate nuclear bodies. when phosphorylated, is retained in cytoplasm by ywhaz. can be retained in the nucleus by med15.	Q9GZV5
CORO1C	-0.414227	8.97832	0.619481	1	9.17062	8.75642	Hs.330384	coronin, actin binding protein, 1C	||coronin-3||CORO1C||HCRNN4||coronin 1C||coronin-1C isoform b||coronin-1C isoform a||coronin, actin-binding protein, 1C||coronin, actin binding protein, 1C||CORONIN 3, MOUSE, HOMOLOG OF||	23603	NM_001105237	NP_055140	12	12q24.1		molecular function|actin filament binding|IMP|GO:0051015|GOA|22364218//molecular function|protein binding|IPI|GO:0005515|GOA|25074804//biological process|actin cytoskeleton organization|IBA|GO:0030036|GOA|na//biological process|activation of GTPase activity|ISS|GO:0090630|GOA|na//biological process|establishment of protein localization|ISS|GO:0045184|GOA|na//biological process|negative regulation…	isoform 3: involved in myogenic differentiation.	cell membrane {eco:0000269|pubmed:12377779}. cell projection, lamellipodium {eco:0000269|pubmed:12377779}. cytoplasm, cytoskeleton {eco:0000269|pubmed:12377779}. note=all isoforms localize in a diffuse and punctate pattern in the cytosol and are highly enriched in f-actin-rich areas. isoform 3 colocalizes with the thin filaments of the sarcomere and with the postsynaptic area and the junctional s…	Q9ULV4|A0A024RBI5
ACTR3	-0.401864	8.97275	0.62994	1	9.15973	8.75789	Hs.433512	ARP3 actin-related protein 3 homolog (yeast)	||ACTR3||actin-like protein 3||actin-related protein 3 isoform 1||actin-related protein 3 isoform 2||ARP3 actin-related protein 3 homolog (yeast)||	10096	NM_001277140	NP_005712	2	2q14.1		molecular function|ATP binding|IEA|GO:0005524|GOA|na//molecular function|actin filament binding|IDA|GO:0051015|GOA|11741539//molecular function|protein binding|IPI|GO:0005515|GOA|20195357//molecular function|structural constituent of cytoskeleton|IDA|GO:0005200|GOA|11741539//biological process|Arp2/3 complex-mediated actin nucleation|IDA|GO:0034314|GOA|11741539//biological process|Fc-gamma recept…	functions as atp-binding component of the arp2/3 complex which is involved in regulation of actin polymerization and together with an activating nucleation-promoting factor (npf) mediates the formation of branched actin networks. seems to contact the pointed end of the daughter actin filament. plays a role in ciliogenesis. {eco:0000269|pubmed:20393563, eco:0000269|pubmed:9000076}.	cytoplasm, cytoskeleton. cell projection. note=in pre-apoptotic cells, colocalizes with mefv in large specks (pyroptosomes).	P61158|B4DXW1|A0A024RAI1
HUWE1	-0.0760381	9.12102	0.927281	1	9.15854	9.0825	Hs.136905	HECT, UBA and WWE domain containing 1, E3 ubiquitin protein ligase	||MULE||URE-B1||KIAA0312||HSPC272||Ib772||ARF-BP1||HUWE1||HECTH9||BJ-HCC-24 tumor antigen||ARF-binding protein 1||URE-binding protein 1||E3 ubiquitin-protein ligase HUWE1||large structure of UREB1||HECT domain protein LASU1||Mcl-1 ubiquitin ligase E3||upstream regulatory element-binding protein 1||HECT, UBA, AND WWE DOMAINS-CONTAINING PROTEIN 1||homologous to E6AP carboxyl terminus homologous pro…	10075	NM_031407	NP_113584	X	Xp11.22		molecular function|DNA binding|ISS|GO:0003677|GOA|na//molecular function|ligase activity|IEA|GO:0016874|GOA|na//molecular function|poly(A) RNA binding|IDA|GO:0044822|GOA|22658674//molecular function|protein binding|IPI|GO:0005515|GOA|15989956//molecular function|ubiquitin-protein transferase activity|IDA|GO:0004842|GOA|15989957//biological process|base-excision repair|IMP|GO:0006284|GOA|19713937/…	e3 ubiquitin-protein ligase which mediates ubiquitination and subsequent proteasomal degradation of target proteins. regulates apoptosis by catalyzing the polyubiquitination and degradation of mcl1. mediates monoubiquitination of dna polymerase beta (polb) at 'lys-41', 'lys-61' and 'lys-81', thereby playing a role in base-excision repair. also ubiquitinates the p53/tp53 tumor suppressor and core …	cytoplasm {eco:0000269|pubmed:19713937}. nucleus {eco:0000269|pubmed:19713937}. note=mainly expressed in the cytoplasm of most tissues, except in the nucleus of spermatogonia, primary spermatocytes and neuronal cells (by similarity). predominantly cytosolic or perinuclear in some colorectal carcinoma cells. {eco:0000250|uniprotkb:q7tmy8}.	Q7Z6Z7|A0A024R9W5
CCND2	-1.04574	8.72347	0.213966	1	9.15361	8.10795	Hs.376071	cyclin D2	||MPPH3||CCND2||KIAK0002||cyclin D2||G1/S-specific cyclin-D2||	894	NM_001759	NP_001750	12	12p13		molecular function|protein binding|IPI|GO:0005515|GOA|16189514//molecular function|protein kinase binding|IPI|GO:0019901|GOA|8114739//biological process|cell cycle|IEA|GO:0007049|GOA|na//biological process|cell division|IEA|GO:0051301|GOA|na//biological process|positive regulation of cyclin-dependent protein serine/threonine kinase activity|IDA|GO:0045737|GOA|8114739//biological process|positive …	regulatory component of the cyclin d2-cdk4 (dc) complex that phosphorylates and inhibits members of the retinoblastoma (rb) protein family including rb1 and regulates the cell-cycle during g(1)/s transition. phosphorylation of rb1 allows dissociation of the transcription factor e2f from the rb/e2f complex and the subsequent transcription of e2f target genes which are responsible for the progressi…	isoform 2: cytoplasm {eco:0000269|pubmed:17873913}.	P30279
AP2M1	0.253423	9.28428	0.761035	1	9.15201	9.40542	Hs.518460	adaptor-related protein complex 2, mu 1 subunit	||MU-2||AP2M1||adaptin-mu2||CLAPM1||AP-2 mu chain||clathrin-associated/assembly/adaptor protein, medium 1||HA2 50 kDA subunit||AP-2 mu 2 chain||clathrin coat-associated protein AP50||CLATHRIN ADAPTOR PROTEIN 50||clathrin coat assembly protein AP50||clathrin coat adaptor protein AP50||plasma membrane adaptor AP-2 50kDA protein||AP-2 complex subunit mu isoform b||adaptor-related protein complex 2 s…	1173	NM_001025205	NP_004059	3	3q28		molecular function|clathrin adaptor activity|TAS|GO:0035615|GOA|12121421//molecular function|lipid binding|IEA|GO:0008289|GOA|na//molecular function|low-density lipoprotein particle receptor binding|ISS|GO:0050750|GOA|na//molecular function|protein binding|IPI|GO:0005515|GOA|12032142//molecular function|signal sequence binding|IDA|GO:0005048|GOA|8918456//molecular function|transporter activity|TA…	component of the adaptor protein complex 2 (ap-2). adaptor protein complexes function in protein transport via transport vesicles in different membrane traffic pathways. adaptor protein complexes are vesicle coat components and appear to be involved in cargo selection and vesicle formation. ap-2 is involved in clathrin-dependent endocytosis in which cargo proteins are incorporated into vesicles s…	cell membrane. membrane, coated pit; peripheral membrane protein; cytoplasmic side. note=ap-2 appears to be excluded from internalizing ccvs and to disengage from sites of endocytosis seconds before internalization of the nascent ccv. {eco:0000250}.	Q96CW1
FLNB	-0.0525309	9.12229	0.949736	1	9.14831	9.09579	Hs.476448	filamin B, beta	||FH1||ABP-278||SCT||beta-filamin||TAP||filamin-3||FLN-B||FLN1L||AOI||TABP||LRS1||FLNB||thyroid autoantigen||ABP-280 homolog||FILAMIN, BETA||actin-binding-like protein||filamin-B isoform 2||filamin-B isoform 4||filamin homolog 1||ACTIN-BINDING PROTEIN 276/278||filamin B, beta||filamin-B isoform 3||ACTIN-BINDING PROTEIN, TRUNCATED||filamin-B isoform 1||actin binding protein 278||ABP276/278 TRUNCAT…	2317	NM_001164317	NP_001448	3	3p14.3		molecular function|actin binding|NAS|GO:0003779|GOA|8327473//molecular function|identical protein binding|IPI|GO:0042802|GOA|12393796//molecular function|poly(A) RNA binding|IDA|GO:0044822|GOA|22681889//molecular function|protein binding|IPI|GO:0005515|GOA|10644691//biological process|actin cytoskeleton organization|IEA|GO:0030036|GOA|na//biological process|cell differentiation|IEA|GO:0030154|GOA…	connects cell membrane constituents to the actin cytoskeleton. may promote orthogonal branching of actin filaments and links actin filaments to membrane glycoproteins. anchors various transmembrane proteins to the actin cytoskeleton. interaction with flna may allow neuroblast migration from the ventricular zone into the cortical plate. various interactions and localizations of isoforms affect myo…	isoform 6: cytoplasm, cytoskeleton. note=polarized at the periphery of myotubes.	O75369
RPL26	0.161851	9.22843	0.845954	1	9.14523	9.30708	Hs.482144	ribosomal protein L26	||RPL26||DBA11||ribosomal protein L26||60S ribosomal protein L26||	6154	NM_000987	NP_000978	17	17p13		molecular function|RNA binding|TAS|GO:0003723|GOA|8479925//molecular function|poly(A) RNA binding|IDA|GO:0044822|GOA|22681889//molecular function|structural constituent of ribosome|NAS|GO:0003735|GOA|12962325//biological process|SRP-dependent cotranslational protein targeting to membrane|TAS|GO:0006614|GOA|na//biological process|cellular protein metabolic process|TAS|GO:0044267|GOA|na//biological…			P61254
RPS23	-0.0506206	9.11284	0.951563	1	9.13793	9.08731	Hs.527193	ribosomal protein S23	||RPS23||ribosomal protein S23||40S ribosomal protein S23||homolog of yeast ribosomal protein S28||	6228	NM_001025	NP_001016	5	5q14.2		molecular function|poly(A) RNA binding|IDA|GO:0044822|GOA|22681889//molecular function|protein binding|IPI|GO:0005515|GOA|20434207//molecular function|structural constituent of ribosome|IEA|GO:0003735|GOA|na//biological process|SRP-dependent cotranslational protein targeting to membrane|TAS|GO:0006614|GOA|na//biological process|cellular protein metabolic process|TAS|GO:0044267|GOA|na//biological …			A8K517|P62266
IGF2R	0.0229931	9.14754	0.978009	1	9.13599	9.15899	Hs.487062	insulin-like growth factor 2 receptor	||MPRI||MPR1||CD222||M6PR||CIMPR||M6P-R||IGF2R||CI-MPR||M6P/IGF2R||M6P/IGF2 receptor||MPR 300||IGF-II receptor||CI Man-6-P receptor||cation-independent mannose-6 phosphate receptor||cation-independent mannose-6-phosphate receptor precursor||MANNOSE 6-PHOSPHATE RECEPTOR, CATION-INDEPENDENT||300 kDa mannose 6-phosphate receptor||insulin-like growth factor II receptor||Insulin-like growth factor 2 r…	3482	NM_000876	NP_000867	6	6q26		molecular function|G-protein alpha-subunit binding|IEA|GO:0001965|GOA|na//molecular function|G-protein coupled receptor activity|IEA|GO:0004930|GOA|na//molecular function|enzyme binding|IEA|GO:0019899|GOA|na//molecular function|glycoprotein binding|IDA|GO:0001948|GOA|10900005//molecular function|identical protein binding|IPI|GO:0042802|GOA|22681933//molecular function|insulin-like growth factor I…	transport of phosphorylated lysosomal enzymes from the golgi complex and the cell surface to lysosomes. lysosomal enzymes bearing phosphomannosyl residues bind specifically to mannose-6- phosphate receptors in the golgi apparatus and the resulting receptor-ligand complex is transported to an acidic prelyosomal compartment where the low ph mediates the dissociation of the complex. this receptor al…	lysosome membrane {eco:0000269|pubmed:10900005}; single-pass type i membrane protein {eco:0000269|pubmed:10900005}. note=colocalized with dpp4 in internalized cytoplasmic vesicles adjacent to the cell surface.	P11717
ERRFI1	-0.613745	8.85741	0.462748	1	9.13189	8.51819	Hs.605445	ERBB receptor feedback inhibitor 1	||MIG-6||ERRFI1||RALT||MIG6||GENE-33||receptor-associated late transducer||mitogen-inducible gene 6 protein||GENE 33, RAT, HOMOLOG OF||ERBB receptor feedback inhibitor 1||	54206	NM_018948	NP_061821	1	1p36		molecular function|GTPase activator activity|TAS|GO:0005096|GOA|10749885//molecular function|protein binding|IPI|GO:0005515|GOA|15778465//molecular function|protein kinase binding|IPI|GO:0019901|GOA|18046415//biological process|lung alveolus development|ISS|GO:0048286|GOA|na//biological process|lung epithelium development|ISS|GO:0060428|GOA|na//biological process|lung vasculature development|ISS|…	negative regulator of egfr signaling in skin morphogenesis. acts as a negative regulator for several egfr family members, including erbb2, erbb3 and erbb4. inhibits egfr catalytic activity by interfering with its dimerization. inhibits autophosphorylation of egfr, erbb2 and erbb4. important for normal keratinocyte proliferation and differentiation. plays a role in modulating the response to stero…	cytoplasm {eco:0000269|pubmed:7641805}. cell membrane {eco:0000250}; peripheral membrane protein {eco:0000250}; cytoplasmic side {eco:0000250}. nucleus {eco:0000250}. note=associated with the plasma membrane of basal skin keratinocytes. translocates into the nucleus of differentiating suprabasal keratinocytes (by similarity). {eco:0000250}.	Q9UJM3|I6S2Y9|B3KTV8
CSRP1	-0.390346	8.94776	0.639757	1	9.12977	8.73945	Hs.108080	cysteine and glycine-rich protein 1	||CSRP1||HEL-141||D1S181E||CYRP||CRP1||LIM-domain protein||cysteine-rich protein 1||epididymis luminal protein 141||Cysteine and glycine-rich protein 1||CYSTEINE- AND GLYCINE-RICH PROTEIN 1||cysteine and glycine-rich protein 1 isoform 1||cysteine and glycine-rich protein 1 isoform 3||	1465	NM_001193570	NP_004069	1	1q32		molecular function|poly(A) RNA binding|IDA|GO:0044822|GOA|22658674//molecular function|zinc ion binding|IEA|GO:0008270|GOA|na//biological process|platelet aggregation|IMP|GO:0070527|GOA|23382103//cellular component|extracellular exosome|IDA|GO:0070062|GOA|19056867//cellular component|focal adhesion|IDA|GO:0005925|GOA|21423176//cellular component|nucleus|IEA|GO:0005634|GOA|na	could play a role in neuronal development.	nucleus.	P21291|B4DY28
XRCC5	0.0595905	9.15879	0.942987	1	9.12869	9.18827	Hs.388739	X-ray repair complementing defective repair in Chinese hamster cells 5 (double-strand-break rejoining)	||NFIV||CTC85||CTCBF||XRCC5||Ku80||KARP-1||TLAA||KARP1||KUB2||thyroid-lupus autoantigen||nuclear factor IV||Ku autoantigen, 80kDa||DNA repair protein XRCC5||Ku ANTIGEN, 80-KD SUBUNIT||lupus Ku autoantigen protein p86||Ku86 autoantigen related protein 1||X-ray repair cross-complementing protein 5||86 kDa subunit of Ku antigen||ATP-dependent DNA helicase 2 subunit 2||CTC box-binding factor 85 kDa s…	7520	NM_021141	NP_066964	2	2q35		molecular function|5'-deoxyribose-5-phosphate lyase activity|IMP|GO:0051575|GOA|20383123//molecular function|ATP binding|IEA|GO:0005524|GOA|na//molecular function|ATP-dependent DNA helicase activity|IEA|GO:0004003|GOA|na//molecular function|DNA binding|NAS|GO:0003677|GOA|1537839//molecular function|damaged DNA binding|IEA|GO:0003684|GOA|na//molecular function|double-stranded DNA binding|TAS|GO:00…	single-stranded dna-dependent atp-dependent helicase. has a role in chromosome translocation. the dna helicase ii complex binds preferentially to fork-like ends of double-stranded dna in a cell cycle-dependent manner. it works in the 3'-5' direction. binding to dna may be mediated by xrcc6. involved in dna non-homologous end joining (nhej) required for double-strand break repair and v(d)j recombi…	nucleus. nucleus, nucleolus. chromosome.	P13010
RPL12	0.108719	9.17695	0.896166	1	9.12157	9.23028	Hs.408054	ribosomal protein L12	||RPL12||ribosomal protein L12||60S ribosomal protein L12||	6136	NM_000976	NP_000967	9	9q34		molecular function|poly(A) RNA binding|IDA|GO:0044822|GOA|22681889//molecular function|protein binding|IPI|GO:0005515|GOA|22314232//molecular function|structural constituent of ribosome|NAS|GO:0003735|GOA|12962325//biological process|SRP-dependent cotranslational protein targeting to membrane|TAS|GO:0006614|GOA|na//biological process|cellular protein metabolic process|TAS|GO:0044267|GOA|na//biolo…	binds directly to 26s ribosomal rna. {eco:0000250}.		P30050
PEG10	-1.27998	8.61458	0.130166	1	9.11706	7.83719	In multiple Geneids
TUBB4B	0.278745	9.26247	0.738026	1	9.11638	9.39511	Hs.433615	tubulin, beta 4B class IVb	||Beta2||TUBB4B||TUBB2C||TUBULIN, BETA-4B||TUBULIN, BETA-2C||tubulin beta-2C chain||class IVb beta-tubulin||tubulin, beta, 2||tubulin beta-4B chain||tubulin beta-2 chain||tubulin, beta 2C||class IVb beta tubulin||TUBULIN, BETA, CLASS IVB||tubulin, beta 4B class IVb||	10383	NM_006088	NP_006079	9	9q34		molecular function|GTP binding|IEA|GO:0005525|GOA|na//molecular function|GTPase activity|IEA|GO:0003924|GOA|na//molecular function|MHC class I protein binding|TAS|GO:0042288|GOA|11120798//molecular function|double-stranded RNA binding|IDA|GO:0003725|GOA|21266579//molecular function|structural constituent of cytoskeleton|IEA|GO:0005200|GOA|na//molecular function|unfolded protein binding|NAS|GO:005…	tubulin is the major constituent of microtubules. it binds two moles of gtp, one at an exchangeable site on the beta chain and one at a non-exchangeable site on the alpha chain.	cytoplasm, cytoskeleton.	P68371
SRRM2	0.088629	9.1601	0.915277	1	9.1151	9.20373	Hs.433343	serine/arginine repetitive matrix 2	||taxREB803||CWF21||SRL300||SRRM2||Cwc21||RNA binding protein||splicing coactivator subunit SRm300||Serine/arginine repetitive matrix 2||300 kDa nuclear matrix antigen||tax-responsive enhancer element-binding protein 803||serine/arginine repetitive matrix protein 2||SR-RELATED NUCLEAR MATRIX PROTEIN, 300-KD||SR-related nuclear matrix protein of 300 kDa||SERINE/ARGININE-RICH SPLICING FACTOR-RELATE…	23524	NM_016333	NP_057417	16	16p13.3		molecular function|C2H2 zinc finger domain binding|IDA|GO:0070742|GOA|17577209//molecular function|poly(A) RNA binding|IDA|GO:0044822|GOA|22658674//molecular function|protein N-terminus binding|IPI|GO:0047485|GOA|17577209//biological process|mRNA splicing, via spliceosome|IC|GO:0000398|GOA|11991638//cellular component|Cajal body|IDA|GO:0015030|GOA|17577209//cellular component|catalytic step 2 spl…	involved in pre-mrna splicing. may function at or prior to the first catalytic step of splicing at the catalytic center of the spliceosome. may do so by stabilizing the catalytic center or the position of the rna substrate (by similarity). binds to rna. {eco:0000250, eco:0000269|pubmed:10668804}.	nucleus speckle.	Q9UQ35
CBX5	-0.857315	8.74142	0.306662	1	9.10732	8.25007	Hs.349283	chromobox homolog 5	||CBX5||HEL25||HP1-ALPHA||HP1A||antigen p25||HP1Hs alpha||Chromobox homolog 5||heterochromatin protein 1-alpha||chromobox protein homolog 5||epididymis luminal protein 25||heterochromatin protein 1 homolog alpha||HP1, DROSOPHILA, HOMOLOG OF, ALPHA||chromobox homolog 5 (HP1 alpha homolog, Drosophila)||	23468	NM_001127321	NP_036249	12	12q13.13		molecular function|chromatin binding|IEA|GO:0003682|GOA|na//molecular function|histone deacetylase binding|IEA|GO:0042826|GOA|na//molecular function|methylated histone binding|IDA|GO:0035064|GOA|19783980//molecular function|protein binding|IPI|GO:0005515|GOA|10330177//molecular function|protein binding, bridging|ISS|GO:0030674|GOA|na//molecular function|protein homodimerization activity|IEA|GO:00…	component of heterochromatin that recognizes and binds histone h3 tails methylated at 'lys-9' (h3k9me), leading to epigenetic repression. in contrast, it is excluded from chromatin when 'tyr-41' of histone h3 is phosphorylated (h3y41ph). can interact with lamin-b receptor (lbr). this interaction can contribute to the association of the heterochromatin with the inner nuclear membrane. involved in …	nucleus {eco:0000269|pubmed:10460410}. chromosome {eco:0000269|pubmed:10460410}. chromosome, centromere {eco:0000269|pubmed:10460410}. note=component of centromeric and pericentromeric heterochromatin. associates with chromosomes during mitosis. associates specifically with chromatin during metaphase and anaphase.	P45973|V9HWG0
RPS19	0.248131	9.23055	0.765875	1	9.10116	9.34928	Hs.438429	ribosomal protein S19	||DBA1||RPS19||ribosomal protein S19||40S ribosomal protein S19||	6223	NM_001022	NP_001013	19	19q13.2		molecular function|fibroblast growth factor binding|IPI|GO:0017134|GOA|11716516//molecular function|poly(A) RNA binding|IDA|GO:0044822|GOA|22681889//molecular function|protein binding|IPI|GO:0005515|GOA|16266891//molecular function|protein homodimerization activity|IDA|GO:0042803|GOA|11226885//molecular function|protein kinase binding|IPI|GO:0019901|GOA|16266891//molecular function|structural con…	required for pre-rrna processing and maturation of 40s ribosomal subunits. {eco:0000269|pubmed:16990592}.	nucleus {eco:0000269|pubmed:12586610, eco:0000269|pubmed:17517689}. note=located more specifically in the nucleoli.	B0ZBD0|P39019
TPM3	0.0687423	9.13188	0.934246	1	9.0971	9.16584	Hs.535581	tropomyosin 3		7170	NM_001043351	NP_705935	1	1q21.2		molecular function|actin binding|IEA|GO:0003779|GOA|na//molecular function|molecular_function|ND|GO:0003674|GOA|na//molecular function|protein binding|IPI|GO:0005515|GOA|16189514//biological process|movement of cell or subcellular component|TAS|GO:0006928|GOA|16130169//biological process|muscle contraction|TAS|GO:0006936|GOA|na//biological process|muscle filament sliding|TAS|GO:0030049|GOA|na//ce…	binds to actin filaments in muscle and non-muscle cells. plays a central role, in association with the troponin complex, in the calcium dependent regulation of vertebrate striated muscle contraction. smooth muscle contraction is regulated by interaction with caldesmon. in non-muscle cells is implicated in stabilizing cytoskeleton actin filaments.	cytoplasm, cytoskeleton.	A0A087WWU8|J3KN67|B4DQ80|P06753
RPS20	0.102221	9.12516	0.902343	1	9.07314	9.17536	Hs.8102	ribosomal protein S20	||RPS20||ribosomal protein S20||40S ribosomal protein S20 isoform 1||40S ribosomal protein S20 isoform 2||	6224	NM_001023	NP_001139699	8	8q12		molecular function|poly(A) RNA binding|IDA|GO:0044822|GOA|22658674//molecular function|protein binding|IPI|GO:0005515|GOA|18274552//molecular function|structural constituent of ribosome|IDA|GO:0003735|GOA|15883184//molecular function|structural constituent of ribosome|NAS|GO:0003735|GOA|8479924//biological process|SRP-dependent cotranslational protein targeting to membrane|TAS|GO:0006614|GOA|na//…		cytoplasm {eco:0000250}.	P60866
COL8A1	-0.310477	8.92021	0.709548	1	9.06712	8.75666	Hs.654548	collagen, type VIII, alpha 1	||C3orf7||COL8A1||endothelial collagen||collagen alpha-1(VIII) chain precursor||cell proliferation-inducing protein 41||collagen VIII, alpha-1 polypeptide||COLLAGEN, TYPE VIII, ALPHA-1||collagen, type VIII, alpha 1||smooth muscle cell-expressed and macrophage conditioned medium-induced protein smag-64||	1295	NM_001850	NP_065084	3	3q12.3		molecular function|protein binding|IPI|GO:0005515|GOA|25416956//biological process|angiogenesis|IEA|GO:0001525|GOA|na//biological process|camera-type eye morphogenesis|IEA|GO:0048593|GOA|na//biological process|cell adhesion|IEA|GO:0007155|GOA|na//biological process|collagen catabolic process|TAS|GO:0030574|GOA|na//biological process|endodermal cell differentiation|IEP|GO:0035987|GOA|23154389//bio…	vastatin, the c-terminal fragment comprising the nc1 domain, inhibits aortic endothelial cell proliferation and causes cell apoptosis. {eco:0000269|pubmed:11708810}.	secreted, extracellular space, extracellular matrix, basement membrane.	P27658
RPS11	0.284727	9.21593	0.732626	1	9.06655	9.35126	Hs.433529	ribosomal protein S11	||RPS11||ribosomal protein S11||40S ribosomal protein S11||	6205	NM_001015	NP_001006	19	19q13.3		molecular function|poly(A) RNA binding|IDA|GO:0044822|GOA|22658674//molecular function|protein binding|IPI|GO:0005515|GOA|24725412//molecular function|rRNA binding|IEA|GO:0019843|GOA|na//molecular function|structural constituent of ribosome|IBA|GO:0003735|GOA|na//biological process|SRP-dependent cotranslational protein targeting to membrane|TAS|GO:0006614|GOA|na//biological process|cellular prote…			P62280
RPL29	0.221519	9.18019	0.790344	1	9.06518	9.28669	Hs.425125	ribosomal protein L29	||RPL29P10||RPL29||HUMRPL29||RPL29_3_370||HP/HS-interacting protein||heparin/heparan sulfate-interacting protein||ribosomal protein L29||heparin/heparan sulfate-binding protein||60S ribosomal protein L29||ribosomal protein YL43 homologue||cell surface heparin-binding protein HIP||	6159	NM_000992	NP_000983	3	3p21.3-p21.2		molecular function|RNA binding|TAS|GO:0003723|GOA|8597591//molecular function|heparin binding|IEA|GO:0008201|GOA|na//molecular function|poly(A) RNA binding|IDA|GO:0044822|GOA|22658674//molecular function|structural constituent of ribosome|NAS|GO:0003735|GOA|12962325//biological process|SRP-dependent cotranslational protein targeting to membrane|TAS|GO:0006614|GOA|na//biological process|cellular p…			P47914
UBA1	0.173434	9.14697	0.835089	1	9.05765	9.23107	Hs.533273	ubiquitin-like modifier activating enzyme 1	||tsA1S9||6.3.2.19||AMCX1||UBA1||UBA1A||A1ST||UBE1X||CFAP124||SMAX2||UBIQUITIN-ACTIVATING ENZYME 1||ubiquitin-like modifier-activating enzyme 1||POC20 centriolar protein homolog||Ubiquitin-like modifier activating enzyme 1||UBA1, ubiquitin-activating enzyme E1 homolog A||A1S9T and BN75 temperature sensitivity complementing||GXP1 TEMPERATURE-SENSITIVE MUTATION, MOUSE, COMPLEMENTATION OF||	7317	NM_003334	NP_695012	X	Xp11.23		molecular function|ATP binding|IEA|GO:0005524|GOA|na//molecular function|poly(A) RNA binding|IDA|GO:0044822|GOA|22658674//molecular function|protein binding|IPI|GO:0005515|GOA|16227972//molecular function|ubiquitin activating enzyme activity|IDA|GO:0004839|GOA|12629039//molecular function|ubiquitin-protein transferase activity|IBA|GO:0004842|GOA|na//biological process|cellular response to DNA dam…	catalyzes the first step in ubiquitin conjugation to mark cellular proteins for degradation through the ubiquitin- proteasome system. activates ubiquitin by first adenylating its c- terminal glycine residue with atp, and thereafter linking this residue to the side chain of a cysteine residue in e1, yielding a ubiquitin-e1 thioester and free amp. essential for the formation of radiation-induced fo…	isoform 2: cytoplasm.	A0A024R1A3|P22314
PSMD2	0.0898239	9.09654	0.914141	1	9.05093	9.14075	Hs.518464	proteasome (prosome, macropain) 26S subunit, non-ATPase, 2	||RPN1||TRAP2||S2||PSMD2||P97||protein 55.11||55.11 protein||TNFR-associated protein 2||PROTEASOME 26S, SUBUNIT 2||PROTEASOME 26S SUBUNIT, NON-ATPASE, 2||TUMOR NECROSIS FACTOR RECEPTOR-ASSOCIATED PROTEIN 2||proteasome (prosome, macropain) 26S subunit, non-ATPase, 2||26S proteasome non-ATPase regulatory subunit 2 isoform 1||26S proteasome non-ATPase regulatory subunit 2 isoform 3||tumor necrosis f…	5708	NM_001278708	NP_002799	3	3q27.1		molecular function|enzyme regulator activity|IEA|GO:0030234|GOA|na//molecular function|protein binding|IPI|GO:0005515|GOA|11278995//biological process|DNA damage response, signal transduction by p53 class mediator resulting in cell cycle arrest|TAS|GO:0006977|GOA|na//biological process|G1/S transition of mitotic cell cycle|TAS|GO:0000082|GOA|na//biological process|anaphase-promoting complex-depen…	binds to the intracellular domain of tumor necrosis factor type 1 receptor. the binding domain of trap1 and trap2 resides outside the death domain of tnfr1.		Q13200
RPS10	0.161807	9.13181	0.845998	1	9.04864	9.21044	Hs.406620	ribosomal protein S10	||DBA9||RPS10||ribosomal protein S10||40S ribosomal protein S10||	6204	NM_001014	NP_001191020	6	6p21.31		molecular function|poly(A) RNA binding|IDA|GO:0044822|GOA|22658674//molecular function|protein binding|IPI|GO:0005515|GOA|20159986//biological process|SRP-dependent cotranslational protein targeting to membrane|TAS|GO:0006614|GOA|na//biological process|cellular protein metabolic process|TAS|GO:0044267|GOA|na//biological process|gene expression|TAS|GO:0010467|GOA|na//biological process|nuclear-tra…	component of the 40s ribosomal subunit.	cytoplasm {eco:0000269|pubmed:20159986}. nucleus, nucleolus {eco:0000269|pubmed:20159986}. note=localized in the granular component (gc) region of the nucleolus. methylation is required for its localization in the gc region. colocalizes with nps1 in the gc region of the nucleolus.	P46783
HMGB1	-0.057325	9.01868	0.945156	1	9.04706	8.98974	Hs.434102	high mobility group box 1	||Amphoterin||HMG-1||HMG3||SBP-1||HMGB1||high-mobility group box 1||NONHISTONE CHROMOSOMAL PROTEIN HMG1||Sulfoglucuronyl carbohydrate binding protein||CHROMOSOMAL PROTEIN, NONHISTONE, HMG1||high mobility group protein 1||high mobility group protein B1||High mobility group box 1||high-mobility group (nonhistone chromosomal) protein 1||	3146	NM_002128	NP_002119	13	13q12		molecular function|DNA binding, bending|IMP|GO:0008301|GOA|19223331//molecular function|DNA binding, bending|ISS|GO:0008301|GOA|na//molecular function|RAGE receptor binding|ISS|GO:0050786|GOA|na//molecular function|chemoattractant activity|ISS|GO:0042056|GOA|na//molecular function|chromatin binding|IBA|GO:0003682|GOA|na//molecular function|cytokine activity|ISS|GO:0005125|GOA|na//molecular functi…	dna binding proteins that associates with chromatin and has the ability to bend dna. binds preferentially single-stranded dna. involved in v(d)j recombination by acting as a cofactor of the rag complex. acts by stimulating cleavage and rag protein binding at the 23 bp spacer of conserved recombination signal sequences (rss). heparin-binding protein that has a role in the extension of neurite-type…	nucleus. chromosome.	P09429|Q5T7C4|A0A024RDR0
DDX5	0.0174704	9.05391	0.983302	1	9.04515	9.06262	Hs.279806	DEAD (Asp-Glu-Ala-Asp) box helicase 5	||DDX5||HLR1||3.6.4.13||G17P1||HUMP68||RNA-DEPENDENT ATPase||DEAD box-5||RNA helicase p68||DEAD/H BOX 5||RNA HELICASE, 68-KD||NUCLEAR ANTIGEN, 68-KD||DEAD box protein 5||HELICASE, RNA, NUCLEAR 1||probable ATP-dependent RNA helicase DDX5||DEAD (Asp-Glu-Ala-Asp) box polypeptide 5||DEAD (Asp-Glu-Ala-Asp) box helicase 5||DEAD/H (Asp-Glu-Ala-Asp/His) box polypeptide 5 (RNA helicase, 68kD)||	1655	NM_004396	NP_004387	17	17q21		molecular function|ATP binding|IEA|GO:0005524|GOA|na//molecular function|ATP-dependent RNA helicase activity|IBA|GO:0004004|GOA|na//molecular function|RNA helicase activity|IMP|GO:0003724|GOA|21343338//molecular function|RNA helicase activity|NAS|GO:0003724|GOA|1996094//molecular function|androgen receptor binding|IDA|GO:0050681|GOA|18829551//molecular function|calcium-dependent protein binding|I…	involved in the alternative regulation of pre-mrna splicing; its rna helicase activity is necessary for increasing tau exon 10 inclusion and occurs in a rbm4-dependent manner. binds to the tau pre-mrna in the stem-loop region downstream of exon 10. the rate of atp hydrolysis is highly stimulated by single-stranded rna. involved in transcriptional regulation; the function is independent of the rna…	nucleus, nucleolus {eco:0000269|pubmed:10837141, eco:0000269|pubmed:1996094}.	P17844
SET	-0.169425	8.96071	0.838852	1	9.04294	8.87353	Hs.436687	SET nuclear proto-oncogene	||SET||IGAAD||PHAPII||IPP2A2||TAF-IBETA||SET nuclear proto-oncogene||HLA-DR-associated protein II||SET nuclear oncogene||SET translocation (myeloid leukemia-associated)||protein SET isoform 4||protein SET isoform 1||inhibitor-2 of protein phosphatase-2A||SET TRANSLOCATION, MYELOID LEUKEMIA-ASSOCIATED||INHIBITOR OF GZMA-ACTIVATED DNase||protein SET isoform 3||phosphatase 2A inhibitor I2PP2A||prote…	6418	NM_001122821	NP_003002	9	9q34		molecular function|DNA binding|IEA|GO:0003677|GOA|na//molecular function|histone binding|TAS|GO:0042393|GOA|11555662//molecular function|protein binding|IPI|GO:0005515|GOA|11909973//molecular function|protein phosphatase inhibitor activity|TAS|GO:0004864|GOA|8626647//molecular function|protein phosphatase type 2A regulator activity|TAS|GO:0008601|GOA|11555662//biological process|DNA replication|T…	multitasking protein, involved in apoptosis, transcription, nucleosome assembly and histone chaperoning. isoform 2 anti-apoptotic activity is mediated by inhibition of the gzma-activated dnase, nme1. in the course of cytotoxic t- lymphocyte (ctl)-induced apoptosis, gzma cleaves set, disrupting its binding to nme1 and releasing nme1 inhibition. isoform 1 and isoform 2 are potent inhibitors of prot…	cytoplasm, cytosol. endoplasmic reticulum. nucleus, nucleoplasm. note=in the cytoplasm, found both in the cytosol and associated with the endoplasmic reticulum. the set complex is associated with the endoplasmic reticulum. following ctl attack and cleavage by gzma, moves rapidly to the nucleus, where it is found in the nucleoplasm, avoiding the nucleolus. similar translocation to the nucleus is a…	A0A024R895|Q5VXV3|A0A0C4DFV9|Q01105
SPTAN1	0.0833398	9.08026	0.92032	1	9.03799	9.12133	Hs.372331	spectrin, alpha, non-erythrocytic 1	||SPTA2||alpha-fodrin||SPTAN1||EIEE5||NEAS||alpha-II spectrin||SPECTRIN, ALPHA-II||FODRIN, ALPHA||fodrin alpha chain||SPECTRIN, ALPHA, NONERYTHROCYTIC 1||spectrin, non-erythroid alpha chain||spectrin, non-erythroid alpha subunit||Spectrin, alpha, non-erythrocytic 1||SPECTRIN, NONERYTHROID, ALPHA SUBUNIT||spectrin alpha chain, non-erythrocytic 1 isoform 3||spectrin alpha chain, non-erythrocytic 1 …	6709	NM_001130438	NP_003118	9	9q34.11		molecular function|actin binding|IEA|GO:0003779|GOA|na//molecular function|calcium ion binding|IEA|GO:0005509|GOA|na//molecular function|calmodulin binding|IEA|GO:0005516|GOA|na//molecular function|protein binding|IPI|GO:0005515|GOA|12571280//molecular function|protein heterodimerization activity|IEA|GO:0046982|GOA|na//molecular function|spectrin binding|IEA|GO:0030507|GOA|na//molecular function|…	fodrin, which seems to be involved in secretion, interacts with calmodulin in a calcium-dependent manner and is thus candidate for the calcium-dependent movement of the cytoskeleton at the membrane.	cytoplasm, cytoskeleton. cytoplasm, cell cortex. note=expressed along the cell membrane in podocytes and presumptive tubule cells during glomerulogenesis and is expressed along lateral cell margins in tubule cells. {eco:0000250}.	Q13813
RPL23	-0.00130475	9.03014	0.998791	1	9.0308	9.02949	Hs.406300	ribosomal protein L23	||RPL23||rpL17||ribosomal protein L23||60S ribosomal protein L17||60S ribosomal protein L23||	9349	NM_000978	NP_000969	17	17q		molecular function|poly(A) RNA binding|IDA|GO:0044822|GOA|22658674//molecular function|protein binding|IPI|GO:0005515|GOA|16189514//molecular function|structural constituent of ribosome|NAS|GO:0003735|GOA|12962325//biological process|SRP-dependent cotranslational protein targeting to membrane|TAS|GO:0006614|GOA|na//biological process|cellular protein metabolic process|TAS|GO:0044267|GOA|na//biolo…			P62829|A0A024R1Q8
SHC1	0.327216	9.20308	0.694673	1	9.03022	9.35742	Hs.433795	SHC (Src homology 2 domain containing) transforming protein 1	||p52||p66||SHC1||SHCA p46||SHC-transforming protein 3||SHC-transforming protein A||SHC TRANSFORMING PROTEIN||SH2 domain protein C1||SHC-transforming protein 1 isoform 4||SHC-transforming protein 1 isoform 2||SHC-transforming protein 1 isoform 1||SHC-transforming protein 1 isoform 3||SHC-transforming protein 1 isoform 5 precursor||SHC (Src homology 2 domain-containing) transforming protein 1||SHC…	6464	NM_001130040	NP_892113	1	1q21		molecular function|ephrin receptor binding|IPI|GO:0046875|GOA|12925710//molecular function|epidermal growth factor receptor binding|ISS|GO:0005154|GOA|na//molecular function|insulin receptor binding|IPI|GO:0005158|GOA|7537849//molecular function|insulin-like growth factor receptor binding|IPI|GO:0005159|GOA|7541045//molecular function|neurotrophin TRKA receptor binding|IPI|GO:0005168|GOA|15488758…	signaling adapter that couples activated growth factor receptors to signaling pathways. participates in a signaling cascade initiated by activated kit and kitlg/scf. isoform p46shc and isoform p52shc, once phosphorylated, couple activated receptor tyrosine kinases to ras via the recruitment of the grb2/sos complex and are implicated in the cytoplasmic propagation of mitogenic signals. isoform p46…	isoform p66shc: mitochondrion {eco:0000250}. note=in case of oxidative conditions, phosphorylation at 'ser-36' of isoform p66shc, leads to mitochondrial accumulation. {eco:0000250}.	P29353
SLC25A3	0.075071	9.06242	0.928207	1	9.0244	9.09946	Hs.290404	solute carrier family 25 (mitochondrial carrier; phosphate carrier), member 3	||SLC25A3||OK/SW-cl.48||PTP||PHC||PHOSPHATE CARRIER, MITOCHONDRIAL||phosphate transport protein||phosphate carrier protein, mitochondrial isoform b precursor||phosphate carrier protein, mitochondrial isoform a precursor||SOLUTE CARRIER FAMILY 25 (MITOCHONDRIAL CARRIER), MEMBER 3||Solute carrier family 25 (mitochondrial carrier; phosphate carrier), member 3||	5250	NM_002635	NP_998776	12	12q23		molecular function|phosphate ion carrier activity|TAS|GO:0015320|GOA|8144629//molecular function|protein complex binding|IDA|GO:0032403|GOA|23209302//molecular function|symporter activity|IEA|GO:0015293|GOA|na//biological process|generation of precursor metabolites and energy|TAS|GO:0006091|GOA|8168843//biological process|phosphate ion transmembrane transport|TAS|GO:0035435|GOA|8144629//biologica…	transport of phosphate groups from the cytosol to the mitochondrial matrix. phosphate is cotransported with h(+). may play a role regulation of the mitochondrial permeability transition pore (mptp).	mitochondrion inner membrane; multi-pass membrane protein.	Q00325|A0A024RBE8|A0A024RBH9|Q6MZF9
NFE2L1	0.176437	9.11025	0.832277	1	9.01933	9.19576	Hs.514284	nuclear factor, erythroid 2-like 1	||TCF11||NFE2L1||TCF-11||NRF1||NFE2-related factor 1||transcription factor HBZ17||transcription factor LCR-F1||NF-E2-related factor 1||NFE2-RELATED TRANSCRIPTION FACTOR||locus control region-factor 1||NUCLEAR FACTOR ERYTHROID 2-LIKE 1||Nuclear factor (erythroid-derived 2)-like 1||nuclear factor, erythroid 2-like 1||nuclear factor erythroid 2-related factor 1||transcription factor 11 (basic leucin…	4779	NM_003204	NP_003195	17	17q21.3		molecular function|RNA polymerase II distal enhancer sequence-specific DNA binding|IEA|GO:0000980|GOA|na//molecular function|RNA polymerase II distal enhancer sequence-specific DNA binding transcription factor activity involved in positive regulation of transcription|IEA|GO:0001205|GOA|na//molecular function|RNA polymerase II transcription factor binding transcription factor activity involved in …	activates erythroid-specific, globin gene expression.	endoplasmic reticulum membrane {eco:0000269|pubmed:16687406}; single-pass type ii membrane protein {eco:0000269|pubmed:16687406}. nucleus {eco:0000255|prosite-prorule:pru00978, eco:0000269|pubmed:16687406}.	Q14494|J9JIE5|Q8NF22
HSPD1	-0.0435345	8.99377	0.958346	1	9.01537	8.97184	Hs.595053	heat shock 60kDa protein 1 (chaperonin)	||HSPD1||HLD4||HSP65||HSP-60||CPN60||HuCHA60||SPG13||chaperonin 60||CHAPERONIN, 60-KD||60 kDa chaperonin||P60 lymphocyte protein||HEAT-SHOCK 60-KD PROTEIN 1||heat shock protein 65||mitochondrial matrix protein P1||GroEL, E. COLI, HOMOLOG OF||short heat shock protein 60 Hsp60s1||60 kDa heat shock protein, mitochondrial||heat shock 60kDa protein 1 (chaperonin)||	3329	NM_002156	NP_955472	2	2q33.1		molecular function|ATP binding|IEA|GO:0005524|GOA|na//molecular function|ATPase activity|ISS|GO:0016887|GOA|na//molecular function|DNA replication origin binding|ISS|GO:0003688|GOA|na//molecular function|chaperone binding|IPI|GO:0051087|GOA|10205158//molecular function|double-stranded RNA binding|IDA|GO:0003725|GOA|21266579//molecular function|lipopolysaccharide binding|IDA|GO:0001530|GOA|1716425…	implicated in mitochondrial protein import and macromolecular assembly. may facilitate the correct folding of imported proteins. may also prevent misfolding and promote the refolding and proper assembly of unfolded polypeptides generated under stress conditions in the mitochondrial matrix.	mitochondrion matrix.	P10809|A0A024R3X4
XRCC6	0.264307	9.15171	0.751121	1	9.01351	9.27781	Hs.292493	X-ray repair complementing defective repair in Chinese hamster cells 6	||XRCC6||G22P1||ML8||CTCBF||TLAA||CTC75||Ku autoantigen, 70kDa||thyroid-lupus autoantigen p70||5'-dRP lyase Ku70||5'-deoxyribose-5-phosphate lyase Ku70||THYROID AUTOANTIGEN, 70-KD||Ku autoantigen p70 subunit||Ku ANTIGEN, 70-KD SUBUNIT||DNA repair protein XRCC6||thyroid autoantigen 70kDa (Ku antigen)||thyroid autoantigen 70kD (Ku antigen)||lupus Ku autoantigen protein p70||ATP-dependent DNA helica…	2547	NM_001288976	NP_001460	22	22q13.2		molecular function|5'-deoxyribose-5-phosphate lyase activity|IMP|GO:0051575|GOA|20383123//molecular function|ATP binding|IEA|GO:0005524|GOA|na//molecular function|ATP-dependent DNA helicase activity|IEA|GO:0004003|GOA|na//molecular function|DNA binding|NAS|GO:0003677|GOA|1537839//molecular function|damaged DNA binding|IEA|GO:0003684|GOA|na//molecular function|double-stranded DNA binding|TAS|GO:00…	single-stranded dna-dependent atp-dependent helicase. has a role in chromosome translocation. the dna helicase ii complex binds preferentially to fork-like ends of double-stranded dna in a cell cycle-dependent manner. it works in the 3'-5' direction. binding to dna may be mediated by xrcc6. involved in dna non-homologous end joining (nhej) required for double-strand break repair and v(d)j recombi…	nucleus {eco:0000269|pubmed:22442688}. chromosome {eco:0000269|pubmed:22442688}.	B1AHC9|A0A024R1N4|B4DE32|B4E356|P12956
DLK1	0.875317	9.51224	0.296726	1	9.0092	9.88448	Hs.533717	delta-like 1 homolog (Drosophila)	||FA1||pG2||DLK1||ZOG||Delta1||DLK-1||secredeltin||PREF1||Pref-1||fetal antigen 1||preadipocyte factor 1||delta-like 1 homolog (Drosophila)||DELTA, DROSOPHILA, HOMOLOG-LIKE 1||protein delta homolog 1 precursor||	8788	NM_003836	NP_003827	14	14q32		molecular function|molecular_function|ND|GO:0003674|GOA|na//biological process|Notch signaling pathway|TAS|GO:0007219|GOA|na//biological process|cell differentiation|IEA|GO:0030154|GOA|na//biological process|embryonic skeletal system development|IEA|GO:0048706|GOA|na//biological process|multicellular organismal development|TAS|GO:0007275|GOA|8500166//biological process|negative regulation of Notc…	may have a role in neuroendocrine differentiation.	membrane; single-pass type i membrane protein.	P80370|A0A024R6L1|Q969Y6
CAPN2	-0.116889	8.94844	0.888418	1	9.00571	8.88882	Hs.350899	calpain 2, (m/II) large subunit	||CANP2||CANPL2||millimolar-calpain||M-calpain||mCANP||CANPml||CAPN2||3.4.22.53||CANP 2||calpain M-type||calpain-2 large subunit||calpain, large polypeptide L2||calpain 2, large subunit||calpain large polypeptide L2||calcium-activated neutral proteinase 2||CALPAIN II, LARGE SUBUNIT||calpain-2 catalytic subunit isoform 1||calpain 2, large [catalytic] subunit||calpain 2, (m/II) large subunit||calpa…	824	NM_001146068	NP_001739	1	1q41-q42		molecular function|calcium ion binding|IEA|GO:0005509|GOA|na//molecular function|calcium-dependent cysteine-type endopeptidase activity|IBA|GO:0004198|GOA|na//molecular function|calcium-dependent cysteine-type endopeptidase activity|ISS|GO:0004198|GOA|na//molecular function|cysteine-type peptidase activity|TAS|GO:0008234|GOA|2209092//molecular function|cytoskeletal protein binding|NAS|GO:0008092|…	calcium-regulated non-lysosomal thiol-protease which catalyze limited proteolysis of substrates involved in cytoskeletal remodeling and signal transduction. proteolytically cleaves myoc at 'arg-226' (pubmed:17650508). {eco:0000269|pubmed:17650508}.	cytoplasm. cell membrane. note=translocates to the plasma membrane upon ca(2+) binding.	P17655|Q59EF6|B4DN77
PCDHGC3	-0.342505	8.84267	0.681217	1	9.00378	8.6613	Hs.368160	protocadherin gamma subfamily C, 3	||PCDHGC3||protocadherin-43||PCDH-GAMMA-C3||PC43||protocadherin-2||protocadherin 43||cadherin-like 2||PCDH2, FORMERLY||PROTOCADHERIN 2, FORMERLY||protocadherin gamma-C3 isoform 3||protocadherin gamma-C3 isoform 2 precursor||protocadherin gamma-C3 isoform 1 precursor||PROTOCADHERIN-GAMMA, SUBFAMILY C, MEMBER 3||protocadherin gamma subfamily C, 3||	5098	NM_002588	NP_115779	5	5q31		molecular function|calcium ion binding|IEA|GO:0005509|GOA|na//biological process|calcium-dependent cell-cell adhesion via plasma membrane cell adhesion molecules|NAS|GO:0016339|GOA|8508762//biological process|homophilic cell adhesion via plasma membrane adhesion molecules|IEA|GO:0007156|GOA|na//cellular component|extracellular exosome|IDA|GO:0070062|GOA|23376485//cellular component|integral compo…	potential calcium-dependent cell-adhesion protein. may be involved in the establishment and maintenance of specific neuronal connections in the brain.	cell membrane {eco:0000250}; single-pass type i membrane protein {eco:0000250}.	Q9UN70|Q9BR81
PFN2	-0.25298	8.87784	0.761455	1	8.9988	8.74583	Hs.91747	profilin 2	||PFN2||PFL||D3S1319E||profilin II||Profilin 2||profilin-2 isoform b||profilin-2 isoform a||	5217	NM_002628	NP_444252	3	3q25.1		molecular function|actin monomer binding|IPI|GO:0003785|GOA|7758455//molecular function|adenyl-nucleotide exchange factor activity|IDA|GO:0000774|GOA|7758455//molecular function|phosphatidylinositol-4,5-bisphosphate binding|IDA|GO:0005546|GOA|7758455//molecular function|protein binding|IPI|GO:0005515|GOA|15383276//biological process|actin cytoskeleton organization|IEA|GO:0030036|GOA|na//biologica…	binds to actin and affects the structure of the cytoskeleton. at high concentrations, profilin prevents the polymerization of actin, whereas it enhances it at low concentrations. by binding to pip2, it inhibits the formation of ip3 and dg.	cytoplasm, cytoskeleton.	P35080
MAP4K4	-0.163338	8.91805	0.844567	1	8.99741	8.83408	Hs.701013	mitogen-activated protein kinase kinase kinase kinase 4	||MAP4K4||NIK||HEL-S-31||MEKKK4||2.7.11.1||FLH21957||nck-interacting kinase||HPK/GCK-like kinase HGK||MEK kinase kinase 4||epididymis secretory protein Li 31||MAPK/ERK kinase kinase kinase 4||Ste20 group protein kinase HGK||hepatocyte progenitor kinase-like/germinal center kinase-like kinase||HEMATOPOIETIC PROGENITOR KINASE/GERMINAL CENTER KINASE-LIKE KINASE||Mitogen-activated protein kinase kina…	9448	NM_001242559	NP_663720	2	2q11.2-q12		molecular function|ATP binding|IDA|GO:0005524|GOA|9890973//molecular function|creatine kinase activity|IDA|GO:0004111|GOA|23207904//molecular function|protein binding|IPI|GO:0005515|GOA|12387898//molecular function|protein serine/threonine kinase activity|IDA|GO:0004674|GOA|9890973//biological process|intracellular signal transduction|IDA|GO:0035556|GOA|9890973//biological process|microvillus ass…	serine/threonine kinase that may play a role in the response to environmental stress and cytokines such as tnf-alpha. appears to act upstream of the jun n-terminal pathway. phosphorylates smad1 on thr-322. {eco:0000269|pubmed:21690388, eco:0000269|pubmed:9890973}.	cytoplasm {eco:0000269|pubmed:14966141}.	O95819|E7ESS2|B7Z3V5|V9HWH3
UBE2H	-0.365574	8.81473	0.661093	1	8.98597	8.62042	Hs.643548	ubiquitin-conjugating enzyme E2H	||6.3.2.19||GID3||UBE2H||UBCH2||ubiquitin-protein ligase H||ubiquitin-conjugating enzyme E2-20K||ubiquitin-conjugating enzyme E2H||ubiquitin carrier protein H||ubiquitin-conjugating enzyme E2 H isoform 2||ubiquitin-conjugating enzyme E2H (UBC8 homolog, yeast)||ubiquitin-conjugating enzyme E2 H isoform 1||GID complex subunit 3, UBC8 homolog||ubiquitin-conjugating enzyme E2 H isoform 3||UBIQUITIN-C…	7328	NM_001202498	NP_874356	7	7q32		molecular function|ATP binding|IEA|GO:0005524|GOA|na//molecular function|ligase activity|IEA|GO:0016874|GOA|na//molecular function|protein binding|IPI|GO:0005515|GOA|20028976//molecular function|ubiquitin protein ligase activity|IBA|GO:0061630|GOA|na//molecular function|ubiquitin protein ligase binding|IBA|GO:0031625|GOA|na//molecular function|ubiquitin-protein transferase activity|IDA|GO:0004842…	accepts ubiquitin from the e1 complex and catalyzes its covalent attachment to other proteins. in vitro catalyzes 'lys- 11'- and 'lys-48'-linked polyubiquitination. capable, in vitro, to ubiquitinate histone h2a. {eco:0000269|pubmed:20061386, eco:0000269|pubmed:8132613}.		A4D1L5|P62256
PCBP2	0.228004	9.10428	0.784364	1	8.98577	9.21377	Hs.546271	poly(rC) binding protein 2	||HNRPE2||alpha-CP2||HNRNPE2||hnRNP-E2||PCBP2||hnRNP E2||heterogenous nuclear ribonucleoprotein E2||poly(rC) binding protein 2||heterogeneous nuclear ribonucleoprotein E2||poly(rC)-binding protein 2 isoform d||poly(rC)-binding protein 2 isoform f||poly(rC)-binding protein 2 isoform a||poly(rC)-binding protein 2 isoform c||poly(rC)-binding protein 2 isoform g||poly(rC)-binding protein 2 isoform e|…	5094	NM_001098620	NP_114366	12	12q13.13		molecular function|DNA binding|IEA|GO:0003677|GOA|na//molecular function|RNA binding|IDA|GO:0003723|GOA|7607214//molecular function|enzyme binding|IPI|GO:0019899|GOA|19881509//molecular function|poly(A) RNA binding|IDA|GO:0044822|GOA|22658674//molecular function|protein binding|IPI|GO:0005515|GOA|16713569//molecular function|ubiquitin protein ligase binding|IPI|GO:0031625|GOA|19881509//biological…	single-stranded nucleic acid binding protein that binds preferentially to oligo dc. major cellular poly(rc)-binding protein. binds also poly(ru). negatively regulates cellular antiviral responses mediated by mavs signaling. it acts as an adapter between mavs and the e3 ubiquitin ligase itch, therefore triggering mavs ubiquitinationa and degradation. {eco:0000269|pubmed:19881509}.	nucleus {eco:0000269|pubmed:19029303}. cytoplasm {eco:0000269|pubmed:19029303}. note=loosely bound in the nucleus. may shuttle between the nucleus and the cytoplasm.	Q15366
SRPX	-0.629105	8.70124	0.451719	1	8.98177	8.35271	Hs.15154	sushi-repeat containing protein, X-linked	||ETX1||SRPX1||DRS||HEL-S-83p||SRPX||sushi-repeat-containing protein, X-linked||SUSHI REPEAT-CONTAINING PROTEIN, X-LINKED||sushi-repeat-containing protein, X chromosome||sushi-repeat containing protein, X-linked||sushi repeat-containing protein SRPX isoform 1 precursor||sushi repeat-containing protein SRPX isoform 4 precursor||epididymis secretory sperm binding protein Li 83p||sushi repeat-contai…	8406	NM_001170750	NP_006298	X	Xp21.1		biological process|autophagy|IEA|GO:0006914|GOA|na//biological process|cell adhesion|IEA|GO:0007155|GOA|na//biological process|negative regulation of cell proliferation involved in contact inhibition|IEA|GO:0060244|GOA|na//biological process|phagolysosome assembly|IEA|GO:0001845|GOA|na//biological process|positive regulation of extrinsic apoptotic signaling pathway in absence of ligand|IEA|GO:200…	may be involved in phagocytosis during disk shedding, cell adhesion to cells other than the pigment epithelium or signal transduction.	cell surface {eco:0000305}. note=possibly surface of photoreceptor cell.	P78539
COL6A2	1.46209	9.8903	0.0852242	1	8.98147	10.4435	Hs.420269	collagen, type VI, alpha 2	||PP3610||COL6A2||collagen VI, alpha-2 polypeptide||COLLAGEN, TYPE VI, ALPHA-2||collagen, type VI, alpha 2||collagen alpha-2(VI) chain isoform 2C2 precursor||collagen alpha-2(VI) chain isoform 2C2a precursor||collagen alpha-2(VI) chain isoform 2C2a' precursor||human mRNA for collagen VI alpha-2 C-terminal globular domain||	1292	NM_001849	NP_478055	21	21q22.3		molecular function|protein binding|IPI|GO:0005515|GOA|12812986//biological process|axon guidance|TAS|GO:0007411|GOA|na//biological process|cell adhesion|IEA|GO:0007155|GOA|na//biological process|collagen catabolic process|TAS|GO:0030574|GOA|na//biological process|extracellular matrix disassembly|TAS|GO:0022617|GOA|na//biological process|extracellular matrix organization|TAS|GO:0030198|GOA|na//bio…	collagen vi acts as a cell-binding protein.	secreted, extracellular space, extracellular matrix {eco:0000269|pubmed:8305732}. membrane {eco:0000269|pubmed:8305732}; peripheral membrane protein {eco:0000269|pubmed:8305732}. note=recruited on membranes by cspg4.	P12110
DBN1	0.102861	9.03317	0.901737	1	8.98082	9.08368	Hs.130316	drebrin 1	||drebrin-1||D0S117E||DBN1||drebrin E2||Drebrin 1||drebrin isoform a||developmentally-regulated brain protein||drebrin isoform b||	1627	NM_004395	NP_543157	5	5q35.3		molecular function|actin binding|NAS|GO:0003779|GOA|12761245//molecular function|profilin binding|ISS|GO:0005522|GOA|na//molecular function|protein binding|IPI|GO:0005515|GOA|12577067//biological process|actin filament organization|ISS|GO:0007015|GOA|na//biological process|cell communication by chemical coupling|IEA|GO:0010643|GOA|na//biological process|cell communication by electrical coupling|I…	drebrins might play some role in cell migration, extension of neuronal processes and plasticity of dendrites. required for actin polymerization at immunological synapses (is) and for cxcr4 recruitment to is. {eco:0000269|pubmed:20215400}.	cytoplasm {eco:0000269|pubmed:20215400}. cytoplasm, cell cortex {eco:0000269|pubmed:20215400}. cell junction {eco:0000269|pubmed:20215400}. note=in the absence of antigen, evenly distributed throughout subcortical regions of the t-cell membrane and cytoplasm. in the presence of antigen, distributes to the immunological synapse forming at the t-cell-apc contact area, where it localizes at the peri…	Q16643
LAMP1	0.235621	9.09797	0.777353	1	8.97535	9.21096	Hs.494419	lysosomal-associated membrane protein 1	||LAMP-1||CD107a||LAMP1||LGP120||LAMPA||LYSOSOMAL MEMBRANE GLYCOPROTEIN, 120-KD||LYSOSOME-ASSOCIATED MEMBRANE PROTEIN A||lysosome-associated membrane protein 1||Lysosomal-associated membrane protein 1||lysosome-associated membrane glycoprotein 1 precursor||CD107 antigen-like family member A||	3916	NM_005561	NP_005552	13	13q34		molecular function|enzyme binding|IPI|GO:0019899|GOA|22641697//molecular function|protein binding|IPI|GO:0005515|GOA|23394946//molecular function|protein domain specific binding|IEA|GO:0019904|GOA|na//biological process|Golgi to lysosome transport|IMP|GO:0090160|GOA|23632890//biological process|autophagic cell death|IEA|GO:0048102|GOA|na//biological process|autophagy|IEA|GO:0006914|GOA|na//biolog…	presents carbohydrate ligands to selectins. also implicated in tumor cell metastasis.	cell membrane; single-pass type i membrane protein. endosome membrane; single-pass type i membrane protein. lysosome membrane; single-pass type i membrane protein. late endosome. note=this protein shuttles between lysosomes, endosomes, and the plasma membrane. colocalizes with osbpl1a at the late endosome.	P11279|A0A024RDY3
COL5A2	-0.211381	8.87071	0.799734	1	8.97253	8.76116	Hs.445827	collagen, type V, alpha 2	||COL5A2||AB collagen||COLLAGEN, TYPE V, ALPHA-2||collagen alpha-2(V) chain preproprotein||collagen, fetal membrane, A polypeptide||collagen, type V, alpha 2||type V preprocollagen alpha 2 chain||	1290	NM_000393	NP_000384	2	2q14-q32		molecular function|SMAD binding|IEA|GO:0046332|GOA|na//molecular function|extracellular matrix structural constituent|IEA|GO:0005201|GOA|na//molecular function|metal ion binding|IEA|GO:0046872|GOA|na//molecular function|molecular_function|ND|GO:0003674|GOA|na//biological process|axon guidance|TAS|GO:0007411|GOA|na//biological process|cellular response to amino acid stimulus|IEA|GO:0071230|GOA|na/…	type v collagen is a member of group i collagen (fibrillar forming collagen). it is a minor connective tissue component of nearly ubiquitous distribution. type v collagen binds to dna, heparan sulfate, thrombospondin, heparin, and insulin. type v collagen is a key determinant in the assembly of tissue- specific matrices (by similarity). {eco:0000250}.	secreted, extracellular space, extracellular matrix {eco:0000255|prosite-prorule:pru00793}.	P05997
RPL10A	0.0440964	8.99021	0.95781	1	8.96799	9.01208	Hs.148340	ribosomal protein L10a	||NEDD-6||RPL10A||NEDD6||CSA19||3.6.5.3||Csa-19||ribosomal protein L10a||60S ribosomal protein L10a||neural precursor cell expressed developmentally down-regulated protein 6||	4736	NM_007104	NP_009035	6	6p21.31		molecular function|poly(A) RNA binding|IDA|GO:0044822|GOA|22658674//molecular function|protein binding|IPI|GO:0005515|GOA|24725412//molecular function|structural constituent of ribosome|NAS|GO:0003735|GOA|12962325//biological process|SRP-dependent cotranslational protein targeting to membrane|TAS|GO:0006614|GOA|na//biological process|anatomical structure morphogenesis|TAS|GO:0009653|GOA|7609734//…			P62906
AKAP12	-0.851103	8.59716	0.310141	1	8.96085	8.10981	Hs.371240	A kinase (PRKA) anchor protein 12	||AKAP12||AKAP250||SSeCKS||AKAP 250||Src-Suppressed C Kinase Substrate||A-kinase anchor protein, 250kDa||kinase scaffold protein gravin||myasthenia gravis autoantigen gravin||A-KINASE ANCHOR PROTEIN, 250-KD||A-kinase anchor protein 12 isoform 1||A-kinase anchor protein 12 isoform 2||A kinase (PRKA) anchor protein 12||	9590	NM_005100	NP_653080	6	6q24-q25		molecular function|adenylate cyclase binding|IPI|GO:0008179|GOA|17081159//molecular function|protein binding|IPI|GO:0005515|GOA|20029029//molecular function|protein kinase A binding|IEA|GO:0051018|GOA|na//biological process|G-protein coupled receptor signaling pathway|TAS|GO:0007186|GOA|10858453//biological process|positive regulation of cAMP biosynthetic process|IMP|GO:0030819|GOA|17081159//biol…	anchoring protein that mediates the subcellular compartmentation of protein kinase a (pka) and protein kinase c (pkc).	cytoplasm, cell cortex {eco:0000305}. cytoplasm, cytoskeleton {eco:0000305}. note=may be part of the cortical cytoskeleton.	Q02952|Q86TJ9
AGRN	0.869861	9.4596	0.299705	1	8.96008	9.82991	In multiple Geneids
STMN1	-0.284825	8.82168	0.732553	1	8.95708	8.67227	Hs.209983	stathmin 1	||PR22||Lag||prosolin||LAP18||SMN||PP17||metablastin||STMN1||OP18||PP19||phosphoprotein 19||Stathmin 1||phosphoprotein p19||stathmin isoform a||stathmin 1/oncoprotein 18||stathmin isoform b||LEUKEMIA-ASSOCIATED PHOSPHOPROTEIN p18||transmembrane protein C1orf215||	3925	NM_001145454	NP_981946	1	1p36.11		molecular function|protein binding|IPI|GO:0005515|GOA|25416956//molecular function|signal transducer activity|TAS|GO:0004871|GOA|2917975//molecular function|tubulin binding|IDA|GO:0015631|GOA|10675326//biological process|axonogenesis|IEA|GO:0007409|GOA|na//biological process|brain development|IEA|GO:0007420|GOA|na//biological process|intracellular signal transduction|TAS|GO:0035556|GOA|2917975//b…	involved in the regulation of the microtubule (mt) filament system by destabilizing microtubules. prevents assembly and promotes disassembly of microtubules. phosphorylation at ser- 16 may be required for axon formation during neurogenesis. involved in the control of the learned and innate fear (by similarity). {eco:0000250}.	cytoplasm, cytoskeleton.	P16949
PRRC2B	-0.0602235	8.92591	0.942388	1	8.95571	8.89549	Hs.743955	proline-rich coiled-coil 2B	||LQFBS-1||KIAA0515||BAT2L1||PRRC2B||protein PRRC2B||protein BAT2-like 1||proline-rich coiled-coil 2B||HLA-B-associated transcript 2-like 1||proline-rich coiled-coil protein 2B||HLA-B associated transcript 2-like 1||	84726	NM_013318	NP_037450	9	9q34.13		molecular function|poly(A) RNA binding|IDA|GO:0044822|GOA|22658674//molecular function|protein binding|IPI|GO:0005515|GOA|16189514			Q5JSZ5|Q9BU62
CTNND1	-0.233572	8.84007	0.779246	1	8.95213	8.71858	Hs.166011	catenin (cadherin-associated protein), delta 1	||P120CAS||p120(CAS)||P120CTN||p120(CTN)||CTNND1||p120 catenin||CATENIN, DELTA-1||cadherin-associated Src substrate||catenin delta-1 isoform 3AC||catenin delta-1 isoform 2ABC||catenin delta-1 isoform 2B||catenin delta-1 isoform 3B||catenin delta-1 isoform 1ABC||catenin delta-1 isoform 2AC||catenin delta-1 isoform 1AC||catenin delta-1 isoform 3ABC||catenin delta-1 isoform 1B||Catenin (cadherin-ass…	1500	NM_001085458	NP_001322	11	11q11		molecular function|cadherin binding|IPI|GO:0045296|GOA|12734196//molecular function|protein binding|IPI|GO:0005515|GOA|12370829//molecular function|protein kinase binding|IEA|GO:0019901|GOA|na//molecular function|receptor binding|IPI|GO:0005102|GOA|19332538//biological process|Wnt signaling pathway|IEA|GO:0016055|GOA|na//biological process|adherens junction organization|TAS|GO:0034332|GOA|na//bio…	binds to and inhibits the transcriptional repressor zbtb33, which may lead to activation of target genes of the wnt signaling pathway (by similarity). associates with and regulates the cell adhesion properties of both c-, e- and n-cadherins, being critical for their surface stability. implicated both in cell transformation by src and in ligand-induced receptor signaling through the egf, pdgf, csf…	isoform 3a: nucleus.	O60716
RPS12	0.0626599	8.98201	0.94006	1	8.95034	9.013	Hs.546289	ribosomal protein S12	||RPS12||ribosomal protein S12||40S ribosomal protein S12||	6206	NM_001016	NP_001007	6	6q23.2		molecular function|poly(A) RNA binding|IDA|GO:0044822|GOA|22658674//molecular function|structural constituent of ribosome|IEA|GO:0003735|GOA|na//biological process|SRP-dependent cotranslational protein targeting to membrane|TAS|GO:0006614|GOA|na//biological process|cellular protein metabolic process|TAS|GO:0044267|GOA|na//biological process|gene expression|TAS|GO:0010467|GOA|na//biological proces…		cytoplasm.	P25398
ILF3	0.255677	9.08368	0.758986	1	8.95019	9.20585	Hs.465885	interleukin enhancer binding factor 3, 90kDa	||NF90b||MMP4||TCP110||NFAR-1||NF110b||MPHOSPH4||NFAR2||ILF3||CBTF||NF-AT-90||DRBF||NF90a||TCP80||DRBP76||M-phase phosphoprotein 4||DOUBLE-STRANDED RNA-BINDING PROTEIN, 76-KD||dsRNA binding protein NFAR-2/MPP4||translational control protein 80||double-stranded RNA-binding protein, 76 kD||nuclear factor associated with dsRNA||interleukin enhancer-binding factor 3 isoform a||interleukin enhancer-bi…	3609	NM_001137673	NP_703194	19	19p13.2		molecular function|DNA binding|IDA|GO:0003677|GOA|10574923//molecular function|RNA binding|NAS|GO:0003723|GOA|10400669//molecular function|double-stranded RNA binding|IDA|GO:0003725|GOA|10574923//molecular function|poly(A) RNA binding|IDA|GO:0044822|GOA|22658674//molecular function|protein binding|IPI|GO:0005515|GOA|10574923//biological process|defense response to virus|IEA|GO:0051607|GOA|na//bio…	may facilitate double-stranded rna-regulated gene expression at the level of post-transcription. can act as a translation inhibitory protein which binds to coding sequences of acid beta-glucosidase (gcase) and other mrnas and functions at the initiation phase of gcase mrna translation, probably by inhibiting its binding to polysomes. can regulate protein arginine n- methyltransferase 1 activity. …	nucleus, nucleolus. cytoplasm. nucleus. note=localizes in the cytoplasm in response to viral dsrna. the unphosphorylated form is retained in the nucleus by ilf2. phosphorylation at thr-188 and thr-315 causes the dissociation of ilf2 from the ilf2-ilf3 complex resulting in a cytoplasmic sequestration of ilf3. localized in cytoplasmic mrnp granules containing untranslated mrnas.	Q12906|A0A024R7C7
ATP5A1	0.196873	9.0432	0.813203	1	8.94141	9.13827	Hs.298280	ATP synthase, H+ transporting, mitochondrial F1 complex, alpha subunit 1, cardiac muscle	||hATP1||HEL-S-123m||MOM2||ATP5A1||ATPM||OMR||MC5DN4||COXPD22||3.6.1.14||ATP5AL2||mitochondrial ATP synthetase, oligomycin-resistant||ATP synthase alpha chain, mitochondrial||ATP sythase (F1-ATPase) alpha subunit||MODIFIER OF MIN 2, MOUSE, HOMOLOG OF||epididymis secretory sperm binding protein Li 123m||ATP synthase subunit alpha, mitochondrial isoform c||ATP synthase subunit alpha, mitochondrial …	498	NM_001001935	NP_004037	18	18q21		molecular function|ATP binding|ISS|GO:0005524|GOA|na//molecular function|ATPase activity|IDA|GO:0016887|GOA|12110673//molecular function|MHC class I protein binding|IDA|GO:0042288|GOA|17643490//molecular function|poly(A) RNA binding|IDA|GO:0044822|GOA|22658674//molecular function|protein binding|IPI|GO:0005515|GOA|10077593//molecular function|proton-transporting ATP synthase activity, rotational …	mitochondrial membrane atp synthase (f(1)f(0) atp synthase or complex v) produces atp from adp in the presence of a proton gradient across the membrane which is generated by electron transport complexes of the respiratory chain. f-type atpases consist of two structural domains, f(1) - containing the extramembraneous catalytic core, and f(0) - containing the membrane proton channel, linked togethe…	mitochondrion inner membrane. cell membrane; peripheral membrane protein; extracellular side. note=colocalizes with hrg on the cell surface of t-cells.	P25705|V9HW26
ADAM9	-0.738656	8.60487	0.377598	1	8.92744	8.18885	Hs.591852	ADAM metallopeptidase domain 9	||MDC9||CORD9||Mltng||ADAM9||MCMP||cellular disintegrin-related protein||myeloma cell metalloproteinase||metalloprotease/disintegrin/cysteine-rich protein 9||cone rod dystrophy 9||ADAM metallopeptidase domain 9||A DISINTEGRIN AND METALLOPROTEINASE DOMAIN 9||METALLOPROTEINASE-LIKE, DISINTEGRIN-LIKE, AND CYSTEINE-RICH PROTEIN 9||ADAM metallopeptidase domain 9 (meltrin gamma)||disintegrin and metall…	8754	NM_003816	NP_003807	8	8p11.22		molecular function|SH3 domain binding|IPI|GO:0017124|GOA|10531379//molecular function|SH3 domain binding|ISS|GO:0017124|GOA|8647900//molecular function|collagen binding|IMP|GO:0005518|GOA|15361064//molecular function|integrin binding|IC|GO:0005178|GOA|11162558//molecular function|integrin binding|IDA|GO:0005178|GOA|15361064//molecular function|integrin binding|IPI|GO:0005178|GOA|17704059//molecul…	probable zinc protease. may mediate cell-cell or cell- matrix interactions. isoform 2 displays alpha-secretase activity for app. {eco:0000269|pubmed:12054541}.	isoform 2: secreted.	Q13443
IGF1R	-0.584382	8.66453	0.484295	1	8.92734	8.343	Hs.643120	insulin-like growth factor 1 receptor	||IGFR||JTK13||CD221||2.7.10.1||IGF1R||IGFIR||IGF-I receptor||soluble IGF1R variant 2||soluble IGF1R variant 1||insulin-like growth factor I receptor||Insulin-like growth factor 1 receptor||insulin-like growth factor 1 receptor isoform 1 precursor||insulin-like growth factor 1 receptor isoform 2 precursor||	3480	NM_000875	NP_001278787	15	15q26.3		molecular function|ATP binding|IEA|GO:0005524|GOA|na//molecular function|G-protein alpha-subunit binding|IEA|GO:0001965|GOA|na//molecular function|identical protein binding|IPI|GO:0042802|GOA|11448933//molecular function|insulin binding|IPI|GO:0043559|GOA|8452530//molecular function|insulin receptor binding|IDA|GO:0005158|GOA|8452530//molecular function|insulin receptor substrate binding|IPI|GO:0…	when present in a hybrid receptor with insr, binds igf1. pubmed:12138094 shows that hybrid receptors composed of igf1r and insr isoform long are activated with a high affinity by igf1, with low affinity by igf2 and not significantly activated by insulin, and that hybrid receptors composed of igf1r and insr isoform short are activated by igf1, igf2 and insulin. in contrast, pubmed:16831875 shows t…	cell membrane {eco:0000269|pubmed:17524361}; single-pass type i membrane protein {eco:0000269|pubmed:17524361}.	P08069|C9J5X1
ARPC2	-0.184039	8.83799	0.825178	1	8.92708	8.74305	Hs.529303	actin related protein 2/3 complex, subunit 2, 34kDa	||ARC34||p34-ARC||PNAS-139||ARPC2||PRO2446||ARP2/3 protein complex subunit 34||arp2/3 complex 34 kDa subunit||ACTIN-RELATED PROTEIN 2/3 COMPLEX, SUBUNIT 2||actin-related protein 2/3 complex subunit 2||ACTIN-RELATED PROTEIN 2/3 COMPLEX, 34-KD SUBUNIT||actin related protein 2/3 complex, subunit 2, 34kDa||	10109	NM_005731	NP_690601	2	2q36.1		molecular function|AP-1 adaptor complex binding|IEA|GO:0035650|GOA|na//molecular function|Arp2/3 complex binding|IEA|GO:0071933|GOA|na//molecular function|actin filament binding|IDA|GO:0051015|GOA|11741539//molecular function|kinesin binding|IEA|GO:0019894|GOA|na//molecular function|protein binding|IPI|GO:0005515|GOA|11162547//molecular function|structural constituent of cytoskeleton|IDA|GO:00052…	functions as actin-binding component of the arp2/3 complex which is involved in regulation of actin polymerization and together with an activating nucleation-promoting factor (npf) mediates the formation of branched actin networks. seems to contact the mother actin filament.	cytoplasm, cytoskeleton {eco:0000269|pubmed:9230079}. cell projection {eco:0000269|pubmed:9230079}. cell junction, synapse, synaptosome {eco:0000250}.	O15144|Q53R19
RPL32	0.182745	9.01869	0.826381	1	8.92442	9.10716	Hs.265174	ribosomal protein L32	||PP9932||RPL32||ribosomal protein L32||60S ribosomal protein L32||	6161	NM_000994	NP_001007075	3	3p25-p24		molecular function|poly(A) RNA binding|IDA|GO:0044822|GOA|22658674//molecular function|structural constituent of ribosome|NAS|GO:0003735|GOA|12962325//biological process|SRP-dependent cotranslational protein targeting to membrane|TAS|GO:0006614|GOA|na//biological process|cellular protein metabolic process|TAS|GO:0044267|GOA|na//biological process|gene expression|TAS|GO:0010467|GOA|na//biological …			P62910|A0A024R2G7
ADD1	-0.113763	8.86856	0.891387	1	8.92432	8.81056	Hs.183706	adducin 1 (alpha)	||ADDA||ADD1||ADDUCIN, ALPHA||alpha-adducin isoform d||alpha-adducin isoform b||alpha-adducin isoform e||Adducin 1 (alpha)||alpha-adducin isoform c||alpha-adducin isoform a||erythrocyte adducin alpha subunit||	118	NM_001119	NP_789771	4	4p16.3		molecular function|T cell receptor binding|IEA|GO:0042608|GOA|na//molecular function|actin binding|TAS|GO:0003779|GOA|1840603//molecular function|actin filament binding|IDA|GO:0051015|GOA|7642559//molecular function|calmodulin binding|IEA|GO:0005516|GOA|na//molecular function|poly(A) RNA binding|IDA|GO:0044822|GOA|22658674//molecular function|protein binding|IPI|GO:0005515|GOA|25416956//molecular…	membrane-cytoskeleton-associated protein that promotes the assembly of the spectrin-actin network. binds to calmodulin.	cytoplasm, cytoskeleton. cell membrane; peripheral membrane protein; cytoplasmic side.	P35611
HIPK2	-0.68149	8.62182	0.415258	1	8.9227	8.24127	In multiple Geneids
PLAU	0.443406	9.15746	0.595106	1	8.91879	9.36217	Hs.77274	plasminogen activator, urokinase	||QPD||PLAU||URK||u-PA||3.4.21.73||BDPLT5||UPA||ATF||U-plasminogen activator||Plasminogen activator, urokinase||plasminogen activator, urinary||urokinase-type plasminogen activator isoform 2||urokinase-type plasminogen activator isoform 1 preproprotein||	5328	NM_001145031	NP_002649	10	10q22.2		molecular function|protein binding|IPI|GO:0005515|GOA|10340997//molecular function|serine-type endopeptidase activity|IBA|GO:0004252|GOA|na//molecular function|serine-type endopeptidase activity|TAS|GO:0004252|GOA|na//biological process|blood coagulation|TAS|GO:0007596|GOA|na//biological process|chemotaxis|TAS|GO:0006935|GOA|10749881//biological process|fibrinolysis|IBA|GO:0042730|GOA|na//biologi…	specifically cleaves the zymogen plasminogen to form the active enzyme plasmin.	secreted.	A0A024QZM9|Q59GZ8|P00749
CD63	0.300771	9.06713	0.718215	1	8.90892	9.20968	Hs.445570	CD63 molecule	||tspan-30||TSPAN30||CD63||tetraspanin-30||granulophysin||LAMP-3||OMA81H||CD63 molecule||ocular melanoma-associated antigen||melanoma-associated antigen ME491||melanoma-associated antigen MLA1||CD63 antigen isoform C||lysosome-associated membrane glycoprotein 3||lysosomal-associated membrane protein 3||CD63 antigen isoform A||CD63 antigen (melanoma 1 antigen)||CD63 antigen isoform D precursor||	967	NM_001257389	NP_001771	12	12q12-q13		molecular function|protein binding|IPI|GO:0005515|GOA|16917503//biological process|blood coagulation|TAS|GO:0007596|GOA|na//biological process|cell migration|IMP|GO:0016477|GOA|23632027//biological process|cell-matrix adhesion|IMP|GO:0007160|GOA|23632027//biological process|cellular protein localization|IDA|GO:0034613|GOA|15647390//biological process|endosome to melanosome transport|IMP|GO:003564…	functions as cell surface receptor for timp1 and plays a role in the activation of cellular signaling cascades. plays a role in the activation of itgb1 and integrin signaling, leading to the activation of akt, fak/ptk2 and map kinases. promotes cell survival, reorganization of the actin cytoskeleton, cell adhesion, spreading and migration, via its role in the activation of akt and fak/ptk2. plays…	cell membrane; multi-pass membrane protein. lysosome membrane; multi-pass membrane protein. late endosome membrane; multi-pass membrane protein. endosome, multivesicular body. melanosome. note=also found in weibel-palade bodies of endothelial cells. located in platelet dense granules. detected in a subset of pre-melanosomes. detected on intralumenal vesicles (ilvs) within multivesicular bodies.	P08962|A0A024RB05
RPS15A	0.217376	9.02101	0.79418	1	8.90824	9.1256	Hs.370504	ribosomal protein S15a	||RPS15A||RIBOSOMAL PROTEIN S15a||40S ribosomal protein S15a||up-regulated by HBV X protein||	6210	NM_001019	NP_001025180	16	16p		molecular function|RNA binding|NAS|GO:0003723|GOA|9582194//molecular function|poly(A) RNA binding|IDA|GO:0044822|GOA|22658674//molecular function|structural constituent of ribosome|IDA|GO:0003735|GOA|15883184//molecular function|structural constituent of ribosome|NAS|GO:0003735|GOA|9582194//biological process|SRP-dependent cotranslational protein targeting to membrane|TAS|GO:0006614|GOA|na//biolo…			B2R4W8|P62244
GTF2I	-0.488703	8.68078	0.558231	1	8.90454	8.41588	Hs.647041	general transcription factor IIi	||IB291||DIWS||SPIN||WBSCR6||GTF2I||BAP135||GTFII-I||BTKAP1||SRF-Phox1-interacting protein||BTK-ASSOCIATED PROTEIN, 135-KD||BTK-associated protein, 135kD||general transcription factor IIi||Williams-Beuren syndrome chromosome region 6||Bruton tyrosine kinase-associated protein 135||general transcription factor II-I isoform 1||general transcription factor II-I isoform 6||general transcription facto…	2969	NM_001163636	NP_127494	7	7q11.23		molecular function|DNA binding|IEA|GO:0003677|GOA|na//molecular function|mitogen-activated protein kinase binding|IEA|GO:0051019|GOA|na//molecular function|protein binding|IPI|GO:0005515|GOA|19214191//molecular function|sequence-specific DNA binding transcription factor activity|NAS|GO:0003700|GOA|9334314//biological process|negative regulation of angiogenesis|IDA|GO:0016525|GOA|19242469//biologi…	interacts with the basal transcription machinery by coordinating the formation of a multiprotein complex at the c-fos promoter, and linking specific signal responsive activator complexes. promotes the formation of stable high-order complexes of srf and phox1 and interacts cooperatively with phox1 to promote serum-inducible transcription of a reporter gene deriven by the c- fos serum response elem…	cytoplasm {eco:0000269|pubmed:10373551}. nucleus {eco:0000255|prosite-prorule:pru00484, eco:0000269|pubmed:10373551}. note=colocalizes with btk in the cytoplasm.	P78347|X5DR09|X5D939|Q499G6|A8K9W7|X5DNP5|X5D2J9
CCND1	-0.301478	8.76034	0.717594	1	8.90322	8.60176	In multiple Geneids
RAN	0.172023	8.9891	0.836417	1	8.90052	9.07254	Hs.10842	RAN, member RAS oncogene family	||3.6.5.1||3.6.5.3||3.6.5.4||3.6.5.2||RAN||Gsp1||ARA24||RanGTPase||OK/SW-cl.81||GTPase Ran||ras-like protein TC4||ras-related nuclear protein||guanosine triphosphatase Ran||androgen receptor-associated protein 24||RAN, member RAS oncogene family||GTP-binding nuclear protein Ran isoform 2||GTP-binding nuclear protein Ran isoform 1||	5901	NM_001300796	NP_006316	12	12q24.3		molecular function|GDP binding|IMP|GO:0019003|GOA|18938132//molecular function|GTP binding|IDA|GO:0005525|GOA|1961752//molecular function|GTP binding|IMP|GO:0005525|GOA|18938132//molecular function|GTPase activity|TAS|GO:0003924|GOA|10400640//molecular function|androgen receptor binding|NAS|GO:0050681|GOA|15572661//molecular function|chromatin binding|TAS|GO:0003682|GOA|1961752//molecular functio…	enhances ar-mediated transactivation. transactivation decreases as the poly-gln length within ar increases.	nucleus. cytoplasm. melanosome. note=predominantly nuclear during interphase (by similarity). becomes dispersed throughout the cytoplasm during mitosis. identified by mass spectrometry in melanosome fractions from stage i to stage iv. {eco:0000250}.	P62826|B4DV51
EIF4B	-0.104956	8.84454	0.899751	1	8.89607	8.79112	Hs.648394	eukaryotic translation initiation factor 4B	||PRO1843||EIF-4B||EIF4B||eukaryotic translation initiation factor 4B||eukaryotic translation initiation factor 4B isoform 1||eukaryotic translation initiation factor 4B isoform 2||	1975	NM_001300821	NP_001408	12	12q13.13		molecular function|RNA binding|TAS|GO:0003723|GOA|2390971//molecular function|nucleotide binding|IEA|GO:0000166|GOA|na//molecular function|poly(A) RNA binding|IDA|GO:0044822|GOA|22658674//molecular function|protein binding|IPI|GO:0005515|GOA|21887822//molecular function|translation initiation factor activity|IEA|GO:0003743|GOA|na//biological process|cellular protein metabolic process|TAS|GO:00442…	required for the binding of mrna to ribosomes. functions in close association with eif4-f and eif4-a. binds near the 5'- terminal cap of mrna in presence of eif-4f and atp. promotes the atpase activity and the atp-dependent rna unwinding activity of both eif4-a and eif4-f.		P23588|Q7Z5Y0|E7EX17|B4DRM3
RPS7	0.179958	8.98694	0.828988	1	8.89415	9.0741	Hs.534346	ribosomal protein S7	||RPS7||3.6.5.3||DBA8||ribosomal protein S7||40S ribosomal protein S7||	6201	NM_001011	NP_001002	2	2p25		molecular function|RNA binding|NAS|GO:0003723|GOA|8522193//molecular function|poly(A) RNA binding|IDA|GO:0044822|GOA|22658674//molecular function|protein binding|IPI|GO:0005515|GOA|11823430//molecular function|structural constituent of ribosome|IEA|GO:0003735|GOA|na//biological process|SRP-dependent cotranslational protein targeting to membrane|TAS|GO:0006614|GOA|na//biological process|cellular p…	required for rrna maturation. {eco:0000269|pubmed:19061985}.	cytoplasm, cytoskeleton, microtubule organizing center, centrosome {eco:0000269|pubmed:20873783}. note=colocalizes with nek6 in the centrosome.	P62081
PDIA4	0.596026	9.22252	0.47566	1	8.89394	9.48994	Hs.93659	protein disulfide isomerase family A, member 4	||ERp-72||ERP70||ERP72||5.3.4.1||PDIA4||ER protein 72||ER protein 70||protein disulfide isomerase-associated 4||protein disulfide-isomerase A4 precursor||endoplasmic reticulum resident protein 72||endoplasmic reticulum resident protein 70||protein disulfide isomerase family A, member 4||protein disulfide isomerase related protein (calcium-binding protein, intestinal-related)||	9601	NM_004911	NP_004902	7	7q35		molecular function|poly(A) RNA binding|IDA|GO:0044822|GOA|22658674//molecular function|protein binding|IPI|GO:0005515|GOA|22190034//molecular function|protein disulfide isomerase activity|IBA|GO:0003756|GOA|na//molecular function|protein disulfide isomerase activity|ISS|GO:0003756|GOA|na//biological process|cell redox homeostasis|IEA|GO:0045454|GOA|na//biological process|chaperone-mediated protei…		endoplasmic reticulum lumen. melanosome. note=identified by mass spectrometry in melanosome fractions from stage i to stage iv.	P13667|A0A090N8Y2
RPL14	-0.0348589	8.87529	0.966653	1	8.89261	8.85775	Hs.446522	ribosomal protein L14	||CTG-B33||RPL14||CAG-ISL-7||hRL14||ribosomal protein L14||60S ribosomal protein L14||	9045	NM_001034996	NP_003964	3	3p22-p21.2		molecular function|RNA binding|TAS|GO:0003723|GOA|9480843//molecular function|poly(A) RNA binding|IDA|GO:0044822|GOA|22658674//molecular function|protein binding|IPI|GO:0005515|GOA|11369516//molecular function|structural constituent of ribosome|NAS|GO:0003735|GOA|12962325//biological process|SRP-dependent cotranslational protein targeting to membrane|TAS|GO:0006614|GOA|na//biological process|cell…			P50914
EIF4H	0.267841	9.03071	0.747915	1	8.89058	9.15841	Hs.520943	eukaryotic translation initiation factor 4H	||WBSCR1||EIF4H||eIF-4H||WSCR1||eukaryotic translation initiation factor 4H||Williams-Beuren syndrome chromosome region 1||eukaryotic translation initiation factor 4H isoform 2||eukaryotic translation initiation factor 4H isoform 1||	7458	NM_022170	NP_114381	7	7q11.23		molecular function|RNA binding|TAS|GO:0003723|GOA|8812460//molecular function|nucleotide binding|IEA|GO:0000166|GOA|na//molecular function|poly(A) RNA binding|IDA|GO:0044822|GOA|22658674//molecular function|protein binding|IPI|GO:0005515|GOA|16189514//molecular function|translation factor activity, RNA binding|TAS|GO:0008135|GOA|9516461//molecular function|translation initiation factor activity|I…	stimulates the rna helicase activity of eif4a in the translation initiation complex. binds weakly mrna. {eco:0000269|pubmed:10585411, eco:0000269|pubmed:11418588}.	cytoplasm, perinuclear region {eco:0000250}.	Q15056
KPNA2	-0.371153	8.71205	0.65627	1	8.88572	8.5146	Hs.594238	karyopherin alpha 2 (RAG cohort 1, importin alpha 1)	||IPOA1||SRP1-alpha||importin-alpha-P1||pendulin||SRP1alpha||QIP2||KPNA2||RCH1||KARYOPHERIN ALPHA-2||IMPORTIN ALPHA-1||karyopherin subunit alpha-2||importin alpha 2||importin subunit alpha-2||importin subunit alpha-1||RECOMBINATION-ACTIVATING GENE COHORT 1||RAG cohort protein 1||karyopherin alpha 2 (RAG cohort 1, importin alpha 1)||	3838	NM_002266	NP_002257	17	17q24.2		molecular function|histone deacetylase binding|IPI|GO:0042826|GOA|10869435//molecular function|nuclear localization sequence binding|IDA|GO:0008139|GOA|17324944//molecular function|poly(A) RNA binding|IDA|GO:0044822|GOA|22681889//molecular function|protein binding|IPI|GO:0005515|GOA|10980193//molecular function|protein transporter activity|IEA|GO:0008565|GOA|na//biological process|DNA metabolic p…	functions in nuclear protein import as an adapter protein for nuclear receptor kpnb1. binds specifically and directly to substrates containing either a simple or bipartite nls motif. docking of the importin/substrate complex to the nuclear pore complex (npc) is mediated by kpnb1 through binding to nucleoporin fxfg repeats and the complex is subsequently translocated through the pore by an energy …	cytoplasm {eco:0000269|pubmed:7604027}. nucleus {eco:0000269|pubmed:7604027}.	P52292|Q7Z726
S100A10	0.430926	9.11191	0.605475	1	8.88042	9.31132	Hs.143873	S100 calcium binding protein A10	||CAL1L||p10||CLP11||GP11||ANX2LG||S100A10||42C||Ca[1]||protein S100-A10||calpactin-1 light chain||calpactin I light chain||CALPACTIN I, LIGHT CHAIN||ANNEXIN II, LIGHT CHAIN||CALPACTIN I, p11 SUBUNIT||cellular ligand of annexin II||S100 calcium binding protein A10||annexin II tetramer (AIIt) p11 subunit||S100 calcium-binding protein A10 (annexin II ligand, calpactin I, light polypeptide (p11))||S…	6281	NM_002966	NP_002957	1	1q21		molecular function|calcium ion binding|IEA|GO:0005509|GOA|na//molecular function|ion channel binding|IPI|GO:0044325|GOA|12198146//molecular function|lipid binding|IDA|GO:0008289|GOA|23861394//molecular function|protein binding|IPI|GO:0005515|GOA|14699089//molecular function|protein homodimerization activity|IDA|GO:0042803|GOA|23091277//biological process|establishment of protein localization to p…	because s100a10 induces the dimerization of anxa2/p36, it may function as a regulator of protein phosphorylation in that the anxa2 monomer is the preferred target (in vitro) of tyrosine- specific kinase.		P60903
LRP1	0.301759	9.03847	0.717332	1	8.87972	9.18146	Hs.162757	low density lipoprotein receptor-related protein 1	||IGFBP3R||A2MR||CD91||LRP1||APR||LRP1A||TGFBR5||APOER||APOLIPOPROTEIN RECEPTOR||TbetaR-V/LRP-1/IGFBP-3 receptor||alpha-2-macroglobulin receptor||apolipoprotein E receptor||type V tgf-beta receptor||CED1, C. ELEGANS, HOMOLOG OF||Low density lipoprotein receptor-related protein 1||prolow-density lipoprotein receptor-related protein 1 precursor||	4035	NM_002332	NP_002323	12	12q13.3		molecular function|apolipoprotein binding|IDA|GO:0034185|GOA|2779654//molecular function|apolipoprotein binding|IPI|GO:0034185|GOA|18635818//molecular function|calcium ion binding|ISS|GO:0005509|GOA|na//molecular function|lipoprotein particle receptor binding|IC|GO:0070325|GOA|18635818//molecular function|lipoprotein transporter activity|NAS|GO:0042954|GOA|3266596//molecular function|poly(A) RNA …	functions as a receptor for pseudomonas aeruginosa exotoxin a.	low-density lipoprotein receptor-related protein 1 intracellular domain: cytoplasm. nucleus. note=after cleavage, the intracellular domain (lrpicd) is detected both in the cytoplasm and in the nucleus.	Q07954|Q59FG2
RPL17	0.316839	9.04327	0.70388	1	8.87617	9.19299	Hs.293653	ribosomal protein L17	||RPL23||RPL17||PD-1||ribosomal protein L17||60S ribosomal protein L23||60S ribosomal protein L17 isoform b||gene encoding putative NFkB activating protein||60S ribosomal protein L17 isoform a||	6139	NM_000985	NP_001186274	18	18q21		molecular function|poly(A) RNA binding|IDA|GO:0044822|GOA|22658674//molecular function|structural constituent of ribosome|NAS|GO:0003735|GOA|12962325//biological process|SRP-dependent cotranslational protein targeting to membrane|TAS|GO:0006614|GOA|na//biological process|cellular protein metabolic process|TAS|GO:0044267|GOA|na//biological process|gene expression|TAS|GO:0010467|GOA|na//biological …			P18621|A0A024R261
MCAM	-0.173055	8.79051	0.835457	1	8.87444	8.7014	Hs.599039	melanoma cell adhesion molecule	||MCAM||CD146||melanoma-associated antigen A32||MELANOMA-ASSOCIATED GLYCOPROTEIN MUC18||melanoma adhesion molecule||melanoma-associated antigen MUC18||cell surface glycoprotein P1H12||Melanoma cell adhesion molecule||S-endo 1 endothelial-associated antigen||GICERIN, CHICKEN, HOMOLOG OF||cell surface glycoprotein MUC18 precursor||	4162	NM_006500	NP_006491	11	11q23.3		biological process|anatomical structure morphogenesis|TAS|GO:0009653|GOA|8378324//biological process|angiogenesis|IDA|GO:0001525|GOA|23878390//biological process|cell adhesion|IEA|GO:0007155|GOA|na//biological process|glomerular filtration|IEP|GO:0003094|GOA|20354148//biological process|positive regulation of cell migration|IEA|GO:0030335|GOA|na//biological process|vascular wound healing|IEP|GO:0…	plays a role in cell adhesion, and in cohesion of the endothelial monolayer at intercellular junctions in vascular tissue. its expression may allow melanoma cells to interact with cellular elements of the vascular system, thereby enhancing hematogeneous tumor spread. could be an adhesion molecule active in neural crest cells during embryonic development. acts as surface receptor that triggers tyr…	membrane; single-pass type i membrane protein.	P43121|A0A024R3I5
NAP1L1	-0.336847	8.70923	0.686198	1	8.86785	8.53102	Hs.524599	nucleosome assembly protein 1-like 1	||hNRP||NAP1L1||NAPI-RELATED PROTEIN||NAP-1-related protein||NAP-1 related protein||HSP22-like protein interacting protein||NUCLEOSOME ASSEMBLY PROTEIN I-RELATED PROTEIN||Nucleosome assembly protein 1-like 1||	4673	NM_001307924	NP_631946	12	12q21.2		molecular function|poly(A) RNA binding|IDA|GO:0044822|GOA|22681889//molecular function|protein binding|IPI|GO:0005515|GOA|11940655//biological process|DNA replication|TAS|GO:0006260|GOA|8297347//biological process|nucleosome assembly|IEA|GO:0006334|GOA|na//biological process|positive regulation of cell proliferation|TAS|GO:0008284|GOA|8297347//cellular component|melanosome|IEA|GO:0042470|GOA|na//…	may be involved in modulating chromatin formation and contribute to regulation of cell proliferation.	nucleus {eco:0000269|pubmed:17081065}. melanosome {eco:0000269|pubmed:17081065}. note=identified by mass spectrometry in melanosome fractions from stage i to stage iv.	P55209|A0A024RBB7|F8W543
EIF1	0.188109	8.96122	0.821374	1	8.8641	9.0522	In multiple Geneids
RPS25	0.111845	8.9204	0.893207	1	8.8634	8.97524	Hs.512676	ribosomal protein S25	||RPS25||ribosomal protein S25||40S ribosomal protein S25||	6230	NM_001028	NP_001019	11	11q23.3		molecular function|RNA binding|NAS|GO:0003723|GOA|10050887//molecular function|poly(A) RNA binding|IDA|GO:0044822|GOA|22681889//molecular function|protein binding|IPI|GO:0005515|GOA|22720776//molecular function|structural constituent of ribosome|IEA|GO:0003735|GOA|na//biological process|SRP-dependent cotranslational protein targeting to membrane|TAS|GO:0006614|GOA|na//biological process|cellular …			P62851
PGAM1	0.42671	9.08604	0.608997	1	8.85697	9.28366	Hs.632918	phosphoglycerate mutase 1 (brain)	||PGAM1||PGAMA||PGAM-B||3.1.3.13||5.4.2.11||PGAMB||5.4.2.4||HEL-S-35||BPG-dependent PGAM 1||PHOSPHOGLYCERATE MUTASE, BRAIN||Phosphoglycerate mutase 1 (brain)||PGAM1 PHOSPHOGLYCERATE MUTASE A||phosphoglycerate mutase isozyme B||epididymis secretory protein Li 35||phosphoglycerate mutase A, nonmuscle form||	5223	NM_002629	NP_002620	10	10q25.3		molecular function|bisphosphoglycerate 2-phosphatase activity|IEA|GO:0004083|GOA|na//molecular function|bisphosphoglycerate mutase activity|IEA|GO:0004082|GOA|na//molecular function|phosphoglycerate mutase activity|IDA|GO:0004619|GOA|22590500//molecular function|phosphoglycerate mutase activity|IMP|GO:0004619|GOA|12189148//molecular function|phosphoglycerate mutase activity|NAS|GO:0004619|GOA|284…	interconversion of 3- and 2-phosphoglycerate with 2,3- bisphosphoglycerate as the primer of the reaction. can also catalyze the reaction of ec 5.4.2.4 (synthase) and ec 3.1.3.13 (phosphatase), but with a reduced activity.		P18669|Q6FHU2
MARCKS	-0.478237	8.62821	0.566656	1	8.8476	8.3694
LPP	-1.5462	8.27158	0.0693984	1	8.84678	7.30075	Hs.720220	LIM domain containing preferred translocation partner in lipoma	||LPP||LIM protein||LPP/HMGIC FUSION GENE||lipoma-preferred partner isoform a||lipoma-preferred partner isoform b||LIPOMA-PREFERRED PARTNER LPP/MLL FUSION GENE||LIM DOMAIN-CONTAINING PREFERRED TRANSLOCATION PARTNER IN LIPOMA||LIM domain containing preferred translocation partner in lipoma||	4026	NM_001167671	NP_005569	3	3q28		molecular function|protein binding|IPI|GO:0005515|GOA|15649318//molecular function|zinc ion binding|IEA|GO:0008270|GOA|na//biological process|biological_process|ND|GO:0008150|GOA|na//biological process|cell adhesion|IEA|GO:0007155|GOA|na//cellular component|cytoplasm|IDA|GO:0005737|GOA|na//cellular component|focal adhesion|IDA|GO:0005925|GOA|na//cellular component|nucleus|IEA|GO:0005634|GOA|na//c…	may play a structural role at sites of cell adhesion in maintaining cell shape and motility. in addition to these structural functions, it may also be implicated in signaling events and activation of gene transcription. may be involved in signal transduction from cell adhesion sites to the nucleus allowing successful integration of signals arising from soluble factors and cell-cell adhesion sites…	nucleus. cytoplasm. cell junction. cell membrane. note=found in the nucleus, in the cytoplasm and at cell adhesion sites. shuttles between the cytoplasm and the nucleus. it has been found in sites of cell adhesion such as cell-to-cell contact and focal adhesion which are membrane attachment sites of cells to the extracellular matrix. mainly nuclear when fused with hmga2/hmgic and kmt2a/mll1.	Q93052|B7ZLW0|B7Z8W0
IGFBP2	-0.156405	8.76662	0.85109	1	8.84271	8.68631	Hs.438102	insulin-like growth factor binding protein 2, 36kDa	||IGF-BP53||IBP-2||IGFBP-2||IBP2||IGFBP2||IGF-binding protein 2||insulin-like growth factor-binding protein 2 precursor||insulin-like growth factor binding protein 2, 36kDa||	3485	NM_000597	NP_000588	2	2q35		molecular function|insulin-like growth factor I binding|IDA|GO:0031994|GOA|19081843//molecular function|insulin-like growth factor II binding|IBA|GO:0031995|GOA|na//molecular function|insulin-like growth factor II binding|ISS|GO:0031995|GOA|na//molecular function|protein binding|IPI|GO:0005515|GOA|19095771//biological process|aging|IEA|GO:0007568|GOA|na//biological process|cellular protein metabo…	inhibits igf-mediated growth and developmental rates. igf-binding proteins prolong the half-life of the igfs and have been shown to either inhibit or stimulate the growth promoting effects of the igfs on cell culture. they alter the interaction of igfs with their cell surface receptors. {eco:0000269|pubmed:19081843}.	secreted.	P18065
UCHL1	0.114539	8.89647	0.890651	1	8.83807	8.9526	Hs.518731	ubiquitin carboxyl-terminal esterase L1 (ubiquitin thiolesterase)	||PGP95||NDGOA||Uch-L1||PGP9.5||HEL-117||PARK5||UCHL1||3.4.19.12||PGP 9.5||ubiquitin thioesterase L1||neuron cytoplasmic protein 9.5||epididymis luminal protein 117||UBIQUITIN C-TERMINAL HYDROLASE, NEURON-SPECIFIC||ubiquitin carboxyl-terminal hydrolase isozyme L1||ubiquitin carboxyl-terminal esterase L1 (ubiquitin thiolesterase)||	7345	NM_004181	NP_004172	4	4p14		molecular function|alpha-2A adrenergic receptor binding|IPI|GO:0031694|GOA|19477270//molecular function|cysteine-type endopeptidase activity|IDA|GO:0004197|GOA|8639624//molecular function|ligase activity|IEA|GO:0016874|GOA|na//molecular function|omega peptidase activity|IDA|GO:0008242|GOA|9521656//molecular function|protein binding|IPI|GO:0005515|GOA|12082530//molecular function|ubiquitin binding…	ubiquitin-protein hydrolase involved both in the processing of ubiquitin precursors and of ubiquitinated proteins. this enzyme is a thiol protease that recognizes and hydrolyzes a peptide bond at the c-terminal glycine of ubiquitin. also binds to free monoubiquitin and may prevent its degradation in lysosomes. the homodimer may have atp-independent ubiquitin ligase activity. {eco:0000269|pubmed:1…	cytoplasm {eco:0000269|pubmed:19261853}. endoplasmic reticulum membrane {eco:0000269|pubmed:19261853}; lipid-anchor {eco:0000269|pubmed:19261853}. note=about 30% of total uchl1 is associated with membranes in brain.	V9HW74|P09936
CCT3	0.336487	9.01172	0.6865	1	8.83369	9.17016	Hs.491494	chaperonin containing TCP1, subunit 3 (gamma)	||CCT3||hTRiC5||PIG48||TCP-1-gamma||CCT-gamma||CCTG||T-complex protein 1, gamma subunit||TCP1 RING COMPLEX, POLYPEPTIDE 5||TCP1 (t-complex-1) ring complex, polypeptide 5||chaperonin containing TCP1, subunit 3 (gamma)||T-complex protein 1 subunit gamma isoform a||T-complex protein 1 subunit gamma isoform c||CHAPERONIN CONTAINING T-COMPLEX POLYPEPTIDE 1, SUBUNIT 3||	7203	NM_001008800	NP_005989	1	1q23		molecular function|ATP binding|IEA|GO:0005524|GOA|na//molecular function|poly(A) RNA binding|IDA|GO:0044822|GOA|22681889//molecular function|protein binding|IPI|GO:0005515|GOA|12620389//molecular function|unfolded protein binding|IEA|GO:0051082|GOA|na//biological process|'de novo' posttranslational protein folding|TAS|GO:0051084|GOA|na//biological process|binding of sperm to zona pellucida|IEA|GO…	molecular chaperone; assists the folding of proteins upon atp hydrolysis. as part of the bbs/cct complex may play a role in the assembly of bbsome, a complex involved in ciliogenesis regulating transports vesicles to the cilia. known to play a role, in vitro, in the folding of actin and tubulin. {eco:0000269|pubmed:20080638}.	cytoplasm.	B3KX11|Q59H77|P49368
MAGED1	0.234306	8.94842	0.778569	1	8.82652	9.06081	Hs.5258	melanoma antigen family D1	||MAGED1||NRAGE||DLXIN-1||DLXIN1||MAGE-D1 antigen||MAGE tumor antigen CCF||neurotrophin receptor-interacting MAGE homolog||melanoma-associated antigen D1 isoform b||melanoma antigen family D, 1||MELANOMA ANTIGEN, FAMILY D, 1||melanoma-associated antigen D1 isoform a||	9500	NM_001005332	NP_008917	X	Xp11.23		molecular function|protein binding|IPI|GO:0005515|GOA|15930293//molecular function|transcription coactivator activity|IEA|GO:0003713|GOA|na//biological process|apoptotic process|TAS|GO:0006915|GOA|na//biological process|apoptotic signaling pathway|TAS|GO:0097190|GOA|na//biological process|circadian regulation of gene expression|ISS|GO:0032922|GOA|na//biological process|extrinsic apoptotic signali…	involved in the apoptotic response after nerve growth factor (ngf) binding in neuronal cells. inhibits cell cycle progression, and facilitates ngfr-mediated apoptosis. may act as a regulator of the function of dlx family members. may enhance ubiquitin ligase activity of ring-type zinc finger-containing e3 ubiquitin-protein ligases. proposed to act through recruitment and/or stabilization of the u…	cytoplasm {eco:0000250}. cell membrane {eco:0000250}; peripheral membrane protein {eco:0000250}. nucleus {eco:0000250}. note=expression shifts from the cytoplasm to the plasma membrane upon stimulation with ngf. {eco:0000250}.	Q9Y5V3
CLIC1	0.245975	8.95323	0.76786	1	8.82501	9.07097	Hs.414565	chloride intracellular channel 1	||G6||NCC27||p64CLCP||hRNCC||CLIC1||RNCC protein||chloride channel ABP||Chloride intracellular channel 1||chloride intracellular channel protein 1||nuclear chloride ion channel 27||regulatory nuclear chloride ion channel protein||	1192	NM_001287593	NP_001279	6	6p21.3		molecular function|chloride channel activity|IDA|GO:0005254|GOA|9139710//molecular function|protein binding|IPI|GO:0005515|GOA|12163479//molecular function|voltage-gated ion channel activity|IEA|GO:0005244|GOA|na//biological process|chloride transmembrane transport|IDA|GO:1902476|GOA|9139710//biological process|chloride transmembrane transport|IEA|GO:1902476|GOA|na//biological process|chloride tr…	can insert into membranes and form chloride ion channels. channel activity depends on the ph. membrane insertion seems to be redox-regulated and may occur only under oxydizing conditions. involved in regulation of the cell cycle. {eco:0000269|pubmed:10834939, eco:0000269|pubmed:11195932, eco:0000269|pubmed:11551966, eco:0000269|pubmed:11940526, eco:0000269|pubmed:11978800, eco:0000269|pubmed:1461…	nucleus. nucleus membrane {eco:0000305}; single-pass membrane protein {eco:0000305}. cytoplasm. cell membrane {eco:0000305}; single-pass membrane protein {eco:0000305}. note=mostly in the nucleus including in the nuclear membrane. small amount in the cytoplasm and the plasma membrane. exists both as soluble cytoplasmic protein and as membrane protein with probably a single transmembrane domain.	O00299|Q5SRT3|Q53FB0
RPL37A	0.0600888	8.85436	0.942521	1	8.82401	8.88409	Hs.433701	ribosomal protein L37a	||RPL37A||ribosomal protein L37a||60S ribosomal protein L37a||	6168	NM_000998	NP_000989	2	2q35		molecular function|metal ion binding|IEA|GO:0046872|GOA|na//molecular function|poly(A) RNA binding|IDA|GO:0044822|GOA|22681889//molecular function|protein binding|IPI|GO:0005515|GOA|25416956//molecular function|structural constituent of ribosome|NAS|GO:0003735|GOA|12962325//biological process|SRP-dependent cotranslational protein targeting to membrane|TAS|GO:0006614|GOA|na//biological process|cel…			P61513
PPIB	0.504836	9.09554	0.545352	1	8.82115	9.32596	Hs.434937	peptidylprolyl isomerase B (cyclophilin B)	||PPIB||HEL-S-39||OI9||S-cyclophilin||CYPB||SCYLP||CYP-S1||5.2.1.8||PPIase B||cyclophilin-like protein||rotamase B||PEPTIDYL-PROLYL ISOMERASE B||peptidyl-prolyl cis-trans isomerase B precursor||peptidylprolyl isomerase B (cyclophilin B)||epididymis secretory protein Li 39||	5479	NM_000942	NP_000933	15	15q21-q22		molecular function|RNA polymerase binding|IPI|GO:0070063|GOA|15989969//molecular function|collagen binding|ISS|GO:0005518|GOA|na//molecular function|peptide binding|IEA|GO:0042277|GOA|na//molecular function|peptidyl-prolyl cis-trans isomerase activity|IBA|GO:0003755|GOA|na//molecular function|peptidyl-prolyl cis-trans isomerase activity|ISS|GO:0003755|GOA|na//molecular function|peptidyl-prolyl ci…	ppiases accelerate the folding of proteins. it catalyzes the cis-trans isomerization of proline imidic peptide bonds in oligopeptides.	endoplasmic reticulum lumen. melanosome. note=identified by mass spectrometry in melanosome fractions from stage i to stage iv.	P23284
DDX17	-0.0909931	8.76863	0.913038	1	8.81341	8.72242	Hs.528305	DEAD (Asp-Glu-Ala-Asp) box helicase 17	||RH70||3.6.4.13||DDX17||RNA-dependent helicase p72||RNA HELICASE, 70-KD||DEAD/H BOX 17||DEAD box protein p72||DEAD (Asp-Glu-Ala-Asp) box polypeptide 17||DEAD (Asp-Glu-Ala-Asp) box helicase 17||DEAD/H (Asp-Glu-Ala-Asp/His) box polypeptide 17 (72kD)||probable ATP-dependent RNA helicase DDX17 isoform 1||probable ATP-dependent RNA helicase DDX17 isoform 3||	10521	NM_001098504	NP_006377	22	22q13.1		molecular function|ATP binding|IEA|GO:0005524|GOA|na//molecular function|ATP-dependent RNA helicase activity|IBA|GO:0004004|GOA|na//molecular function|RNA binding|TAS|GO:0003723|GOA|8871553//molecular function|RNA helicase activity|TAS|GO:0003724|GOA|8871553//molecular function|RNA-dependent ATPase activity|TAS|GO:0008186|GOA|8871553//molecular function|estrogen receptor binding|IDA|GO:0030331|GO…	rna-dependent atpase activity. involved in transcriptional regulation. transcriptional coactivator for estrogen receptor esr1. increases esr1 af-1 domain-mediated transactivation. synergizes with ddx5 and sra1 rna to activate myod1 transcriptional activity and probably involved in skeletal muscle differentiation. required for zinc-finger antiviral protein zc3hav1-mediated mrna degradation. {eco:0…	nucleus {eco:0000269|pubmed:22002106}. nucleus, nucleolus {eco:0000269|pubmed:22002106}.	Q92841|Q59F66
GAP43	-0.429019	8.61146	0.607092	1	8.81009	8.3811	Hs.134974	growth associated protein 43	||GAP43||PP46||protein F1||calmodulin-binding protein P-57||neuromodulin isoform 2||neuromodulin isoform 1||neural phosphoprotein B-50||axonal membrane protein GAP-43||Growth associated protein 43||neuron growth-associated protein 43||nerve growth-related peptide GAP43||	2596	NM_001130064	NP_002036	3	3q13.31		molecular function|calmodulin binding|IBA|GO:0005516|GOA|na//molecular function|protein binding|IPI|GO:0005515|GOA|9139733//biological process|axon choice point recognition|IEA|GO:0016198|GOA|na//biological process|cell fate commitment|IEA|GO:0045165|GOA|na//biological process|glial cell differentiation|IEA|GO:0010001|GOA|na//biological process|protein kinase C-activating G-protein coupled recept…	this protein is associated with nerve growth. it is a major component of the motile "growth cones" that form the tips of elongating axons. plays a role in axonal and dendritic filopodia induction. {eco:0000269|pubmed:14978216, eco:0000269|pubmed:21152083}.	cell membrane {eco:0000269|pubmed:14978216}; peripheral membrane protein {eco:0000269|pubmed:14978216}; cytoplasmic side {eco:0000269|pubmed:14978216}. cell projection, growth cone membrane {eco:0000269|pubmed:14978216}; peripheral membrane protein {eco:0000269|pubmed:14978216}; cytoplasmic side {eco:0000269|pubmed:14978216}. cell junction, synapse {eco:0000269|pubmed:14978216}. cell projection, …	P17677|Q5U058
YWHAB	-0.277576	8.67746	0.739108	1	8.80958	8.53202	Hs.643544	tyrosine 3-monooxygenase/tryptophan 5-monooxygenase activation protein, beta	||14-3-3-BETA||HEL-S-1||KCIP-1||YWHAA||GW128||YWHAB||HS1||14-3-3 alpha||protein 1054||14-3-3 protein beta/alpha||brain protein 14-3-3, beta isoform||protein kinase C inhibitor protein-1||epididymis secretory protein Li 1||protein kinase C inhibitor protein 1||TYROSINE 3-MONOOXYGENASE/TRYPTOPHAN 5-MONOOXYGENASE ACTIVATION PROTEIN, BETA ISOFORM||Tyrosine 3-monooxygenase/tryptophan 5-monooxygenase a…	7529	NM_003404	NP_647539	20	20q13.1		molecular function|enzyme binding|IPI|GO:0019899|GOA|17255105//molecular function|histone deacetylase binding|IPI|GO:0042826|GOA|10869435//molecular function|phosphoprotein binding|IPI|GO:0051219|GOA|10869435//molecular function|phosphoserine binding|IPI|GO:0050815|GOA|10869435//molecular function|protein C-terminus binding|IEA|GO:0008022|GOA|na//molecular function|protein binding|IPI|GO:0005515|…	adapter protein implicated in the regulation of a large spectrum of both general and specialized signaling pathways. binds to a large number of partners, usually by recognition of a phosphoserine or phosphothreonine motif. binding generally results in the modulation of the activity of the binding partner. negative regulator of osteogenesis. blocks the nuclear translocation of the phosphorylated f…	cytoplasm {eco:0000269|pubmed:17081065}. melanosome {eco:0000269|pubmed:17081065}. note=identified by mass spectrometry in melanosome fractions from stage i to stage iv.	P31946|V9HWD6
GNAI2	0.0881303	8.85149	0.915763	1	8.80676	8.89488	Hs.77269	guanine nucleotide binding protein (G protein), alpha inhibiting activity polypeptide 2	||H_LUCA16.1||GIP||H_LUCA15.1||GNAI2B||GNAI2||G PROTEIN, ALPHA-INHIBITING 2B||adenylate cyclase-inhibiting G alpha protein||GTP-binding regulatory protein Gi alpha-2 chain||guanine nucleotide-binding protein G(i), alpha-2 subunit||GUANINE NUCLEOTIDE-BINDING PROTEIN, ALPHA-INHIBITING ACTIVITY POLYPEPTIDE 2||guanine nucleotide-binding protein G(i) subunit alpha-2 isoform 1||guanine nucleotide-bindi…	2771	NM_001166425	NP_002061	3	3p21.31		molecular function|G-protein beta/gamma-subunit complex binding|IBA|GO:0031683|GOA|na//molecular function|G-protein coupled receptor binding|IBA|GO:0001664|GOA|na//molecular function|GTP binding|IEA|GO:0005525|GOA|na//molecular function|GTPase activity|IEA|GO:0003924|GOA|na//molecular function|metal ion binding|IEA|GO:0046872|GOA|na//molecular function|protein binding|IPI|GO:0005515|GOA|16189514/…	isoform sgi2: regulates the cell surface density of dopamine receptors drd2 by sequestrating them as an intracellular pool.	cytoplasm {eco:0000269|pubmed:17635935}. cytoplasm, cytoskeleton, microtubule organizing center, centrosome {eco:0000269|pubmed:17635935}. cell membrane {eco:0000269|pubmed:17635935}. note=localizes in the centrosomes of interphase and mitotic cells. detected at the cleavage furrow and/or the midbody.	P04899|B3KP24|B3KX51
ARL6IP1	-0.852294	8.44038	0.309485	1	8.80449	7.95228	Hs.634882	ADP-ribosylation factor-like 6 interacting protein 1	||AIP1||aip-1||ARMER||ARL6IP1||KIAA0069||SPG61||ARL-6-interacting protein 1||ADP-RIBOSYLATION-LIKE FACTOR 6-INTERACTING PROTEIN 1||ADP-ribosylation factor-like protein 6-interacting protein 1||ADP-ribosylation factor-like 6 interacting protein 1||apoptotic regulator in the membrane of the endoplasmic reticulum||	23204	NM_015161	NP_055976	16	16p12-p11.2		molecular function|protein binding|IPI|GO:0005515|GOA|16189514//biological process|cotranslational protein targeting to membrane|IEA|GO:0006613|GOA|na//cellular component|Sec61 translocon complex|IEA|GO:0005784|GOA|na//cellular component|cytosol|IEA|GO:0005829|GOA|na//cellular component|integral component of membrane|IEA|GO:0016021|GOA|na//cellular component|membrane|IDA|GO:0016020|GOA|19946888	may be involved in protein transport, membrane trafficking, or cell signaling during hematopoietic maturation.	endomembrane system {eco:0000269|pubmed:10995579}; multi-pass membrane protein {eco:0000269|pubmed:10995579}. endoplasmic reticulum membrane {eco:0000269|pubmed:24076029}; multi-pass membrane protein {eco:0000269|pubmed:24076029}. note=predominantly localized to intracytoplasmic membranes.	Q15041|A0A024QYV7
HEG1	-0.798886	8.4588	0.340379	1	8.80364	8.00483	Hs.477420	heart development protein with EGF-like domains 1	||MST112||MSTP112||HEG1||KIAA1237||protein HEG homolog 1 precursor||HEART OF GLASS, ZEBRAFISH, HOMOLOG OF, 1||heart development protein with EGF-like domains 1||	57493	NM_020733	NP_065784	3	3q21.2		molecular function|calcium ion binding|IEA|GO:0005509|GOA|na//biological process|cardiac atrium morphogenesis|IEA|GO:0003209|GOA|na//biological process|cardiac muscle tissue growth|IEA|GO:0055017|GOA|na//biological process|cell-cell junction assembly|IEA|GO:0007043|GOA|na//biological process|endothelial cell morphogenesis|IEA|GO:0001886|GOA|na//biological process|in utero embryonic development|IE…	receptor component of the ccm signaling pathway which is a crucial regulator of heart and vessel formation and integrity may act through the stabilization of endothelial cell junctions. {eco:0000250}.	isoform 2: secreted {eco:0000305}.	Q9ULI3
RPN2	-0.0616438	8.7731	0.941037	1	8.80359	8.74195	Hs.370895	ribophorin II	||RPN2||ribophorin-2||2.4.99.18||RIBIIR||RPNII||SWP1||RPN-II||ribophorin II||oligosaccharyltransferase complex subunit (non-catalytic)||dolichyl-diphosphooligosaccharide--protein glycosyltransferase 63 kDa subunit||dolichyl-diphosphooligosaccharide--protein glycosyltransferase subunit 2 isoform 1 precursor||dolichyl-diphosphooligosaccharide--protein glycosyltransferase subunit 2 isoform 2 precurs…	6185	NM_001135771	NP_002942	20	20q12-q13.1		molecular function|dolichyl-diphosphooligosaccharide-protein glycotransferase activity|NAS|GO:0004579|GOA|15835887//molecular function|ribosome binding|IEA|GO:0043022|GOA|na//biological process|SRP-dependent cotranslational protein targeting to membrane|TAS|GO:0006614|GOA|na//biological process|aging|IEA|GO:0007568|GOA|na//biological process|cellular protein metabolic process|TAS|GO:0044267|GOA|n…	essential subunit of the n-oligosaccharyl transferase (ost) complex which catalyzes the transfer of a high mannose oligosaccharide from a lipid-linked oligosaccharide donor to an asparagine residue within an asn-x-ser/thr consensus motif in nascent polypeptide chains.	endoplasmic reticulum membrane {eco:0000250}; multi-pass membrane protein {eco:0000250}.	P04844
MRFAP1	-0.0163992	8.7953	0.984335	1	8.80347	8.78708	Hs.406590	Morf4 family associated protein 1	||PGR1||MRFAP1||PAM14||T-cell activation protein||Mof4 family associated protein 1||Morf4 family associated protein 1||MORF4 family-associated protein 1 isoform b||MORF4 family-associated protein 1 isoform a||protein associated with MRG of 14 kDa||	93621	NM_001272053	NP_150638	4	4p16.1		molecular function|protein binding|IPI|GO:0005515|GOA|11500496//cellular component|nucleoplasm|IDA|GO:0005654|GOA|na//cellular component|nucleus|IDA|GO:0005634|GOA|na//cellular component|perinuclear region of cytoplasm|IEA|GO:0048471|GOA|na		nucleus {eco:0000269|pubmed:11500496, eco:0000269|pubmed:12397079}. cytoplasm, perinuclear region {eco:0000269|pubmed:11500496, eco:0000269|pubmed:12397079}. note=colocalizes with morf4l1 to cell nuclei. {eco:0000269|pubmed:11500496, eco:0000269|pubmed:12397079}.	Q9Y605|A0A087WTY9|B3KQA0
EZR	-0.0494084	8.77194	0.952734	1	8.79643	8.74703	Hs.487027	ezrin	||HEL-S-105||VIL2||CVL||p81||EZR||Ezrin||CVIL||villin-2||cytovillin 2||villin 2 (ezrin)||epididymis secretory protein Li 105||	7430	NM_001111077	NP_003370	6	6q25.3		molecular function|actin filament binding|IDA|GO:0051015|GOA|10793131//molecular function|cell adhesion molecule binding|IPI|GO:0050839|GOA|12082081//molecular function|poly(A) RNA binding|IDA|GO:0044822|GOA|22658674//molecular function|protein binding|IPI|GO:0005515|GOA|10793131//molecular function|protein domain specific binding|IEA|GO:0019904|GOA|na//biological process|actin cytoskeleton reorg…	probably involved in connections of major cytoskeletal structures to the plasma membrane. in epithelial cells, required for the formation of microvilli and membrane ruffles on the apical pole. along with plekhg6, required for normal macropinocytosis. {eco:0000269|pubmed:17881735, eco:0000269|pubmed:18270268, eco:0000269|pubmed:19111582}.	apical cell membrane {eco:0000269|pubmed:18046454}; peripheral membrane protein {eco:0000269|pubmed:18046454}; cytoplasmic side {eco:0000269|pubmed:18046454}. cell projection {eco:0000269|pubmed:18046454}. cell projection, microvillus membrane {eco:0000269|pubmed:18046454}; peripheral membrane protein {eco:0000269|pubmed:18046454}; cytoplasmic side {eco:0000269|pubmed:18046454}. cell projection, …	P15311
NUCKS1	-0.582261	8.53333	0.485881	1	8.79529	8.21308	Hs.213061	nuclear casein kinase and cyclin-dependent kinase substrate 1	||P1||NUCKS1||JC7||potential LAG1 interactor||nuclear ubiquitous casein kinase and cyclin-dependent kinase substrate||Nuclear casein kinase and cyclin-dependent kinase substrate 1||nuclear ubiquitous casein and cyclin-dependent kinase substrate 1||	64710	NM_022731	NP_073568	1	1q32.1		molecular function|poly(A) RNA binding|IDA|GO:0044822|GOA|22681889//cellular component|cytoplasm|IDA|GO:0005737|GOA|17604136//cellular component|nucleus|IDA|GO:0005634|GOA|na		nucleus.	Q9H1E3
PTTG1IP	-0.0359856	8.77376	0.965578	1	8.79164	8.75566	Hs.474010	pituitary tumor-transforming 1 interacting protein	||PBF||PTTG1IP||C21orf1||C21orf3||PTTG-binding factor||Pituitary tumor-transforming 1 interacting protein||pituitary tumor-transforming gene protein-binding factor||CHROMOSOME 21 OPEN READING FRAME 3||CHROMOSOME 21 OPEN READING FRAME 1||pituitary tumor-transforming gene 1 protein-interacting protein isoform 2 precursor||pituitary tumor-transforming gene 1 protein-interacting protein isoform 1 pre…	754	NM_001286822	NP_004330	21	21q22.3		molecular function|molecular_function|ND|GO:0003674|GOA|na//molecular function|p53 binding|IPI|GO:0002039|GOA|24506068//molecular function|protein binding|IPI|GO:0005515|GOA|25416956//biological process|negative regulation of DNA damage response, signal transduction by p53 class mediator|IMP|GO:0043518|GOA|24506068//biological process|negative regulation of intrinsic apoptotic signaling pathway b…	may facilitate pttg1 nuclear translocation.	membrane {eco:0000305}; single-pass type i membrane protein {eco:0000305}. cytoplasm {eco:0000269|pubmed:10781616}. nucleus {eco:0000269|pubmed:10781616}. note=according to pubmed:10781616, it is found in the cytoplasm and the nucleus.	P53801|B4DPZ0
PGK1	0.358105	8.98086	0.667576	1	8.79073	9.14881	Hs.78771	phosphoglycerate kinase 1	||3-@PHOSPHOGLYCEROKINASE||PGK1P1||HEL-S-68p||2.7.2.3||MIG10||PGK1P2||PGK1||PRP 2||Phosphoglycerate kinase 1||primer recognition protein 2||cell migration-inducing gene 10 protein||PHOSPHOGLYCERATE KINASE 1 PSEUDOGENE 2||PGKA PHOSPHOGLYCERATE KINASE 1 PSEUDOGENE 1||epididymis secretory sperm binding protein Li 68p||	5230	NM_000291	NP_000282	X	Xq13.3		molecular function|ATP binding|ISS|GO:0005524|GOA|na//molecular function|phosphoglycerate kinase activity|EXP|GO:0004618|GOA|na//molecular function|phosphoglycerate kinase activity|ISS|GO:0004618|GOA|na//molecular function|protein binding|IPI|GO:0005515|GOA|20392205//biological process|canonical glycolysis|TAS|GO:0061621|GOA|na//biological process|carbohydrate metabolic process|TAS|GO:0005975|GOA…	in addition to its role as a glycolytic enzyme, it seems that pgk-1 acts as a polymerase alpha cofactor protein (primer recognition protein).	cytoplasm.	P00558|V9HWF4
DLG1	-0.832809	8.43119	0.320526	1	8.78833	7.95559	Hs.292549	discs, large homolog 1 (Drosophila)	||SAP-97||DLG1||hdlg||dJ1061C18.1.1||DLGH1||presynaptic protein SAP97||synapse-associated protein 97||discs, large homolog 1 (Drosophila)||disks large homolog 1 isoform 3||disks large homolog 1 isoform 1||disks large homolog 1 isoform 5||disks large homolog 1 isoform 2||disks large homolog 1 isoform 4||DISCS LARGE, DROSOPHILA, HOMOLOG OF, 1||	1739	NM_001098424	NP_004078	3	3q29		molecular function|L27 domain binding|IPI|GO:0097016|GOA|17332497//molecular function|cytoskeletal protein binding|TAS|GO:0008092|GOA|8825652//molecular function|guanylate kinase activity|TAS|GO:0004385|GOA|7937897//molecular function|ion channel binding|IPI|GO:0044325|GOA|12970345//molecular function|ionotropic glutamate receptor binding|IBA|GO:0035255|GOA|na//molecular function|mitogen-activate…	essential multidomain scaffolding protein required for normal development (by similarity). recruits channels, receptors and signaling molecules to discrete plasma membrane domains in polarized cells. may play a role in adherens junction assembly, signal transduction, cell proliferation, synaptogenesis and lymphocyte activation. regulates the excitability of cardiac myocytes by modulating the func…	membrane {eco:0000250}; peripheral membrane protein {eco:0000250}. basolateral cell membrane {eco:0000250}. endoplasmic reticulum membrane {eco:0000250}. cell junction, synapse, postsynaptic cell membrane, postsynaptic density {eco:0000250}. cell junction, synapse. cell membrane, sarcolemma. note=colocalizes with epb41 at regions of intercellular contacts. basolateral in epithelial cells. may als…	Q12959|A0A0C4DFT3|B4DF78
ADAM19	-0.245325	8.66823	0.768468	1	8.78569	8.54038	Hs.483944	ADAM metallopeptidase domain 19	||MADDAM||ADAM19||MLTNB||FKSG34||ADAM 19||metalloprotease-disintegrin meltrin beta||MELTRIN-BETA, MOUSE, HOMOLOG OF||ADAM metallopeptidase domain 19||metalloprotease and disintegrin dendritic antigen marker||disintegrin and metalloproteinase domain-containing protein 19 preproprotein||a disintegrin and metalloproteinase domain 19 (meltrin beta)||	8728	NM_033274	NP_150377	5	5q33.3		molecular function|SH3 domain binding|IEA|GO:0017124|GOA|na//molecular function|metalloendopeptidase activity|IEA|GO:0004222|GOA|na//molecular function|zinc ion binding|IEA|GO:0008270|GOA|na//biological process|heart development|IEA|GO:0007507|GOA|na//biological process|membrane protein ectodomain proteolysis|IEA|GO:0006509|GOA|na//cellular component|integral component of membrane|IEA|GO:0016021|…	participates in the proteolytic processing of beta-type neuregulin isoforms which are involved in neurogenesis and synaptogenesis, suggesting a regulatory role in glial cell. also cleaves alpha-2 macroglobulin. may be involved in osteoblast differentiation and/or osteoblast activity in bone (by similarity). {eco:0000250}.	membrane; single-pass type i membrane protein.	Q9H013|Q8TBU7
ZYX	0.0123798	8.79138	0.988188	1	8.78517	8.79755	Hs.490415	zyxin	||Zyxin||HED-2||ESP-2||zyxin-2||ZYX||	7791	NM_001010972	NP_003452	7	7q32		molecular function|poly(A) RNA binding|IDA|GO:0044822|GOA|22658674//molecular function|protein binding|IPI|GO:0005515|GOA|10831611//molecular function|zinc ion binding|IEA|GO:0008270|GOA|na//biological process|cell adhesion|TAS|GO:0007155|GOA|8940160//biological process|cell-cell signaling|TAS|GO:0007267|GOA|8940160//biological process|cell-matrix adhesion|IC|GO:0007160|GOA|24036928//biological p…	adhesion plaque protein. binds alpha-actinin and the crp protein. important for targeting tes and ena/vasp family members to focal adhesions and for the formation of actin-rich structures. may be a component of a signal transduction pathway that mediates adhesion-stimulated changes in gene expression (by similarity). {eco:0000250}.	cytoplasm. cytoplasm, cytoskeleton. nucleus. cell junction, focal adhesion. note=associates with the actin cytoskeleton near the adhesion plaques. enters the nucleus in the presence of hesx1.	Q96AF9|Q15942
CRIM1	-0.296273	8.64141	0.722266	1	8.78196	8.48571	In multiple Geneids
LMNA	0.213166	8.88775	0.798081	1	8.77723	8.99039	Hs.594444	lamin A/C	||PROGERIN||LMNC||LGMD1B||LMN1||LMNA||prelamin-A/C||FPLD2||CDDC||HGPS||LDP1||LMNL1||LFP||CDCD1||CMD1A||EMD2||IDC||CMT2B1||PRO1||LAMIN C||PRELAMIN A||lamin A/C||lamin isoform A-delta10||70 kDa lamin||lamin A/C-like 1||lamin isoform C||LMNA LAMIN A||lamin isoform E||lamin isoform A-delta50||lamin isoform D||renal carcinoma antigen NY-REN-32||	4000	NM_001257374	NP_733822	1	1q22		molecular function|protein binding|IPI|GO:0005515|GOA|10381623//molecular function|structural molecule activity|IEA|GO:0005198|GOA|na//molecular function|structural molecule activity|TAS|GO:0005198|GOA|3453101//biological process|IRE1-mediated unfolded protein response|TAS|GO:0036498|GOA|na//biological process|apoptotic process|TAS|GO:0006915|GOA|na//biological process|cellular component disassem…	prelamin-a/c can accelerate smooth muscle cell senescence. it acts to disrupt mitosis and induce dna damage in vascular smooth muscle cells (vsmcs), leading to mitotic failure, genomic instability, and premature senescence.	isoform c: nucleus speckle {eco:0000269|pubmed:16061563}.	P02545|Q5TCI8
PRRC2A	0.318809	8.94248	0.702135	1	8.77429	9.09308	Hs.123239	proline-rich coiled-coil 2A	||ACRBP||CT23||acrosin-binding protein precursor||Acrosin binding protein||cancer/testis antigen 23||cancer/testis antigen OY-TES-1||PROACROSIN-BINDING PROTEIN SP32 PRECURSOR||proacrosin binding protein sp32||	7916	NM_004638	NP_542417	6	6p21.3		molecular function|poly(A) RNA binding|IDA|GO:0044822|GOA|22658674//molecular function|protein binding|IPI|GO:0005515|GOA|16713569//cellular component|cytoplasm|IDA|GO:0005737|GOA|na//cellular component|extracellular exosome|IDA|GO:0070062|GOA|19056867//cellular component|intracellular membrane-bounded organelle|IDA|GO:0043231|GOA|na//cellular component|membrane|IDA|GO:0016020|GOA|19946888//cellu…	may play a role in the regulation of pre-mrna splicing. {eco:0000269|pubmed:14667819}.	cytoplasm {eco:0000269|pubmed:15752841}. nucleus {eco:0000269|pubmed:15752841}.	P48634
SYT11	-0.509791	8.54069	0.541465	1	8.77319	8.26344	Hs.32984	synaptotagmin XI	||KIAA0080||SYT12||synaptotagmin-11||SYT11||sytXI||synaptotagmin 12||SYNAPTOTAGMIN 11||synaptotagmin XI||	23208	NM_152280	NP_689493	1	1q21.2		molecular function|calcium ion binding|IBA|GO:0005509|GOA|na//molecular function|calcium ion binding|ISS|GO:0005509|GOA|na//molecular function|calcium-dependent phospholipid binding|IBA|GO:0005544|GOA|na//molecular function|calcium-dependent phospholipid binding|ISS|GO:0005544|GOA|na//molecular function|clathrin binding|IBA|GO:0030276|GOA|na//molecular function|protein binding|IPI|GO:0005515|GOA|…	may be involved in ca(2+)-dependent exocytosis of secretory vesicles through ca(2+) and phospholipid binding to the c2 domain or may serve as ca(2+) sensors in the process of vesicular trafficking and exocytosis. {eco:0000250}.	membrane {eco:0000269|pubmed:12925569}; single-pass membrane protein {eco:0000269|pubmed:12925569}. cell junction, synapse {eco:0000250}. cytoplasmic vesicle, secretory vesicle, synaptic vesicle membrane {eco:0000250}; single-pass membrane protein {eco:0000250}. note=in substantia nigra, observed in neuronal cell bodies and neurites. found in the core of the lewy bodies in the brain of sporadic p…	Q9BT88
PTPRF	-0.389626	8.58517	0.640393	1	8.76687	8.37727	Hs.272062	protein tyrosine phosphatase, receptor type, F	||3.1.3.48||BNAH2||LCA-homolog||PTPRF||receptor-linked protein-tyrosine phosphatase LAR||leukocyte common antigen related||leukocyte antigen-related tyrosine phosphatase||PROTEIN-TYROSINE PHOSPHATASE, RECEPTOR-TYPE, F||leukocyte antigen-related (LAR) PTP receptor||protein tyrosine phosphatase, receptor type, F||receptor-type tyrosine-protein phosphatase F isoform 2 precursor||receptor-type tyrosi…	5792	NM_002840	NP_569707	1	1p34		molecular function|heparin binding|IEA|GO:0008201|GOA|na//molecular function|protein complex binding|IEA|GO:0032403|GOA|na//molecular function|protein tyrosine phosphatase activity|IDA|GO:0004725|GOA|10338209//molecular function|protein tyrosine phosphatase activity|IMP|GO:0004725|GOA|23358419//molecular function|transmembrane receptor protein tyrosine phosphatase activity|TAS|GO:0005001|GOA|8995…	the first ptpase domain has enzymatic activity, while the second one seems to affect the substrate specificity of the first one.	membrane; single-pass type i membrane protein.	P10586
IQGAP1	-0.498338	8.53905	0.550543	1	8.76681	8.26851	Hs.430551	IQ motif containing GTPase activating protein 1	||p195||IQGAP1||HUMORFA01||RasGAP-like with IQ motifs||ras GTPase-activating-like protein IQGAP1||SAR1, S. POMBE, HOMOLOG OF||IQ MOTIF-CONTAINING GTPase-ACTIVATING PROTEIN 1||IQ motif containing GTPase activating protein 1||	8826	NM_003870	NP_003861	15	15q26.1		molecular function|GTPase activator activity|IEA|GO:0005096|GOA|na//molecular function|GTPase inhibitor activity|TAS|GO:0005095|GOA|8670801//molecular function|Rac GTPase binding|IEA|GO:0048365|GOA|na//molecular function|calcium ion binding|TAS|GO:0005509|GOA|18567582//molecular function|calmodulin binding|IPI|GO:0005516|GOA|18567582//molecular function|phosphatidylinositol-3,4,5-trisphosphate bi…	binds to activated cdc42 but does not stimulate its gtpase activity. it associates with calmodulin. could serve as an assembly scaffold for the organization of a multimolecular complex that would interface incoming signals to the reorganization of the actin cytoskeleton at the plasma membrane. may promote neurite outgrowth. {eco:0000269|pubmed:15695813}.	cell membrane {eco:0000269|pubmed:15355962}.	P46940|A0A024RC65
COL18A1	0.168009	8.84814	0.840186	1	8.76169	8.92969	Hs.517356	collagen, type XVIII, alpha 1	||KS||KNO1||COL18A1||antiangiogenic agent||COL18A1 ENDOSTATIN||multi-functional protein MFP||COLLAGEN, TYPE XVIII, ALPHA-1||collagen, type XVIII, alpha 1||collagen alpha-1(XVIII) chain isoform 2 precursor||collagen alpha-1(XVIII) chain isoform 1 precursor||	80781	NM_030582	NP_569712	21	21q22.3		molecular function|identical protein binding|IPI|GO:0042802|GOA|16269408//molecular function|metal ion binding|IEA|GO:0046872|GOA|na//molecular function|protein binding|IPI|GO:0005515|GOA|17615292//molecular function|structural molecule activity|IEA|GO:0005198|GOA|na//biological process|angiogenesis|IEA|GO:0001525|GOA|na//biological process|cell adhesion|IEA|GO:0007155|GOA|na//biological process|…	endostatin potently inhibits endothelial cell proliferation and angiogenesis. may inhibit angiogenesis by binding to the heparan sulfate proteoglycans involved in growth factor signaling.	secreted, extracellular space, extracellular matrix {eco:0000250}.	P39060|D3DSM5|D3DSM4
HMGN2	0.104064	8.81431	0.900602	1	8.76134	8.8654	Hs.181163	high mobility group nucleosomal binding domain 2	||HMGN2||nonhistone chromosomal protein HMG-17||NONHISTONE CHROMOSOMAL PROTEIN HMG17||non-histone chromosomal protein HMG-17||CHROMOSOMAL PROTEIN, NONHISTONE, HMG17||HIGH MOBILITY GROUP PROTEIN 17||high mobility group protein N2||high-mobility group nucleosomal binding domain 2||high-mobility group (nonhistone chromosomal) protein 17||HIGH MOBILITY GROUP NUCLEOSOMAL BINDING PROTEIN 2||high mobili…	3151	NM_005517	NP_005508	1	1p36.1		molecular function|nucleosomal DNA binding|IEA|GO:0031492|GOA|na//molecular function|poly(A) RNA binding|IDA|GO:0044822|GOA|22681889//cellular component|chromatin|IEA|GO:0000785|GOA|na//cellular component|cytoplasm|IEA|GO:0005737|GOA|na//cellular component|nucleus|IEA|GO:0005634|GOA|na	binds to the inner side of the nucleosomal dna thus altering the interaction between the dna and the histone octamer. may be involved in the process which maintains transcribable genes in a unique chromatin conformation (by similarity). {eco:0000250}.	nucleus {eco:0000269|pubmed:10739259}. cytoplasm {eco:0000269|pubmed:10739259}. note=cytoplasmic enrichment upon phosphorylation.	P05204
CLSTN1	0.108751	8.81505	0.896149	1	8.75965	8.86839	Hs.29665	calsyntenin 1	||ALC-ALPHA||CLSTN1||alcalpha1||PIK3CD||CSTN1||alcalpha2||CDHR12||KIAA0911||CST-1||alcadein-alpha||Calsyntenin 1||ALCADEIN, ALPHA||non-classical cadherin XB31alpha||alzheimer-related cadherin-like protein||cadherin-related family member 12||calsyntenin-1 isoform 2 precursor||calsyntenin-1 isoform 3 precursor||calsyntenin-1 isoform 1 precursor||	22883	NM_001009566	NP_055759	1	1p36.22		molecular function|X11-like protein binding|IPI|GO:0042988|GOA|12972431//molecular function|beta-amyloid binding|IDA|GO:0001540|GOA|17332754//molecular function|calcium ion binding|IEA|GO:0005509|GOA|na//molecular function|kinesin binding|IPI|GO:0019894|GOA|17332754//molecular function|protein binding|IPI|GO:0005515|GOA|17332754//biological process|cell adhesion|TAS|GO:0007155|GOA|17332754//biolo…	induces klc1 association with vesicles and functions as a cargo in axonal anterograde transport. complex formation with apba2 and app, stabilizes app metabolism and enhances apba2- mediated suppression of beta-app40 secretion, due to the retardation of intracellular app maturation. in complex with apba2 and c99, a c-terminal app fragment, abolishes c99 interaction with psen1 and thus app c99 clea…	endoplasmic reticulum membrane {eco:0000269|pubmed:17332754}; single-pass type i membrane protein {eco:0000269|pubmed:17332754}. golgi apparatus membrane {eco:0000269|pubmed:17332754}. cell projection {eco:0000269|pubmed:17332754}. cell junction, synapse, postsynaptic cell membrane {eco:0000250}; single-pass type i membrane protein {eco:0000250}. nucleus {eco:0000269|pubmed:17332754}. note=neurit…	O94985|B4E3Q1
CALM1	-0.364223	8.58759	0.662279	1	8.75824	8.39405	Hs.282410	calmodulin 1 (phosphorylase kinase, delta)	||CAMI||PHKD||CALM1||CALML2||DD132||CPVT4||2.7.11.19||prepro-calmodulin 1||phosphorylase kinase, delta subunit||Calmodulin 1 (phosphorylase kinase, delta)||	801	NM_006888	NP_008819	14	14q32.11		molecular function|N-terminal myristoylation domain binding|IPI|GO:0031997|GOA|15632291//molecular function|adenylate cyclase binding|IEA|GO:0008179|GOA|na//molecular function|calcium ion binding|IDA|GO:0005509|GOA|11286509//molecular function|calcium ion binding|ISS|GO:0005509|GOA|na//molecular function|calcium-dependent protein binding|IEA|GO:0048306|GOA|na//molecular function|ion channel bindi…	calmodulin mediates the control of a large number of enzymes, ion channels, aquaporins and other proteins by ca(2+). among the enzymes to be stimulated by the calmodulin-ca(2+) complex are a number of protein kinases and phosphatases. together with ccp110 and centrin, is involved in a genetic pathway that regulates the centrosome cycle and progression through cytokinesis. {eco:0000269|pubmed:1676…	cytoplasm, cytoskeleton, spindle {eco:0000269|pubmed:16760425}. cytoplasm, cytoskeleton, spindle pole {eco:0000269|pubmed:16760425}. note=distributed throughout the cell during interphase, but during mitosis becomes dramatically localized to the spindle poles and the spindle microtubules.	P62158|B4DJ51|E7ETZ0
RPS14	0.101619	8.80749	0.902927	1	8.75579	8.8574	Hs.744846	ribosomal protein S14	||RPS14||EMTB||EMETINE RESISTANCE GENE||ribosomal protein S14||40S ribosomal protein S14||	6208	NM_001025070	NP_005608	5	5q31-q33		molecular function|RNA binding|ISS|GO:0003723|GOA|na//molecular function|mRNA 5'-UTR binding|IDA|GO:0048027|GOA|7867928//molecular function|poly(A) RNA binding|IDA|GO:0044822|GOA|22681889//molecular function|protein binding|IPI|GO:0005515|GOA|25416956//molecular function|structural constituent of ribosome|IEA|GO:0003735|GOA|na//molecular function|translation regulator activity|IMP|GO:0045182|GOA|…			P62263
YWHAG	-0.106848	8.69778	0.89796	1	8.75021	8.64337	Hs.744840	tyrosine 3-monooxygenase/tryptophan 5-monooxygenase activation protein, gamma	||14-3-3GAMMA||YWHAG||14-3-3-GAMMA||PPP1R170||KCIP-1||14-3-3 gamma||14-3-3 protein gamma||protein phosphatase 1, regulatory subunit 170||protein kinase C inhibitor protein 1||TYROSINE 3-MONOOXYGENASE/TRYPTOPHAN 5-MONOOXYGENASE ACTIVATION PROTEIN, GAMMA ISOFORM||Tyrosine 3-monooxygenase/tryptophan 5-monooxygenase activation protein, gamma polypeptide||	7532	NM_012479	NP_036611	7	7q11.23		molecular function|insulin-like growth factor receptor binding|IPI|GO:0005159|GOA|12482592//molecular function|poly(A) RNA binding|IDA|GO:0044822|GOA|22658674//molecular function|protein binding|IPI|GO:0005515|GOA|11237865//molecular function|protein domain specific binding|IEA|GO:0019904|GOA|na//molecular function|protein kinase C binding|IPI|GO:0005080|GOA|10433554//molecular function|protein k…	adapter protein implicated in the regulation of a large spectrum of both general and specialized signaling pathways. binds to a large number of partners, usually by recognition of a phosphoserine or phosphothreonine motif. binding generally results in the modulation of the activity of the binding partner. {eco:0000269|pubmed:16511572}.	cytoplasm {eco:0000250}.	P61981
RPL27	0.374901	8.94575	0.653023	1	8.74615	9.12103	Hs.514196	ribosomal protein L27	||RPL27||3.6.5.3||ribosomal protein L27||60S ribosomal protein L27||	6155	NM_000988	NP_000979	17	17q21		molecular function|poly(A) RNA binding|IDA|GO:0044822|GOA|22658674//molecular function|structural constituent of ribosome|NAS|GO:0003735|GOA|12962325//molecular function|structural constituent of ribosome|TAS|GO:0003735|GOA|8148381//biological process|SRP-dependent cotranslational protein targeting to membrane|TAS|GO:0006614|GOA|na//biological process|cellular protein metabolic process|TAS|GO:004…			P61353|A0A024R1V4
SSR3	-0.255912	8.62286	0.758792	1	8.74515	8.48926	Hs.518346	signal sequence receptor, gamma (translocon-associated protein gamma)	||TRAPG||SSR-gamma||TRAP-gamma||SSR3||SSR gamma||TRAP-complex gamma subunit||translocon-associated protein gamma subunit||translocon-associated protein subunit gamma||TRANSLOCON-ASSOCIATED PROTEIN, GAMMA SUBUNIT||signal sequence receptor subunit gamma||Signal sequence receptor, gamma (translocon-associated protein gamma)||	6747	NM_001308197	NP_009038	3	3q25.31		biological process|SRP-dependent cotranslational protein targeting to membrane|TAS|GO:0006614|GOA|na//biological process|cellular protein metabolic process|TAS|GO:0044267|GOA|na//biological process|gene expression|TAS|GO:0010467|GOA|na//biological process|translation|TAS|GO:0006412|GOA|na//cellular component|Sec61 translocon complex|IEA|GO:0005784|GOA|na//cellular component|integral component of …	trap proteins are part of a complex whose function is to bind calcium to the er membrane and thereby regulate the retention of er resident proteins.	endoplasmic reticulum membrane; multi-pass membrane protein.	Q9UNL2
B4GALT1	0.0767419	8.77942	0.926623	1	8.74054	8.81728	Hs.272011	UDP-Gal:betaGlcNAc beta 1,4- galactosyltransferase, polypeptide 1	||2.4.1.38||GT1||2.4.1.22||CDG2D||B4GAL-T1||2.4.1.90||B4GALT1||beta4Gal-T1||lactose synthase||beta-1,4-GalTase 1||glycoprotein-4-beta-galactosyltransferase 2||GGTB2 LACTOSE SYNTHETASE||UDP-Gal:beta-GlcNAc beta-1,4-galactosyltransferase 1||GLYCOPROTEIN 4-BETA-GALACTOSYLTRANSFERASE 2||UDP-galactose:beta-N-acetylglucosamine beta-1,4-galactosyltransferase 1||UDP-GAL:BETA-GlcNAc BETA-1,4-GALACTOSYLTRA…	2683	NM_001497	NP_001488	9	9p13		molecular function|N-acetyllactosamine synthase activity|IDA|GO:0003945|GOA|2120039//molecular function|UDP-galactosyltransferase activity|IDA|GO:0035250|GOA|3917437//molecular function|alpha-tubulin binding|IDA|GO:0043014|GOA|7744867//molecular function|beta-N-acetylglucosaminylglycopeptide beta-1,4-galactosyltransferase activity|IDA|GO:0003831|GOA|16157350//molecular function|beta-tubulin bindi…	the cell surface form functions as a recognition molecule during a variety of cell to cell and cell to matrix interactions, as those occurring during development and egg fertilization, by binding to specific oligosaccharide ligands on opposing cells or in the extracellular matrix.	processed beta-1,4-galactosyltransferase 1: secreted. note=soluble form found in body fluids.	P15291|W6MEN3
LTBP2	0.480451	8.99973	0.56485	1	8.73959	9.22002	Hs.512776	latent transforming growth factor beta binding protein 2	||LTBP2||MSPKA||GLC3D||LTBP-2||MSTP031||WMS3||C14orf141||LTBP3, FORMERLY||LATENT TRANSFORMING GROWTH FACTOR-BETA-BINDING PROTEIN 2||latent-transforming growth factor beta-binding protein 2 precursor||Latent transforming growth factor beta binding protein 2||	4053	NM_000428	NP_000419	14	14q24		molecular function|calcium ion binding|IEA|GO:0005509|GOA|na//molecular function|growth factor binding|IEA|GO:0019838|GOA|na//molecular function|heparin binding|IEA|GO:0008201|GOA|na//molecular function|protein binding|IPI|GO:0005515|GOA|17581631//biological process|protein secretion|TAS|GO:0009306|GOA|8697098//biological process|protein targeting|TAS|GO:0006605|GOA|7798248//biological process|tr…	may play an integral structural role in elastic-fiber architectural organization and/or assembly.	secreted {eco:0000250}. note=localized in nuchal ligament and aorta to the fibrillin-containing, microfibrillar component of elastic fibers. {eco:0000250}.	Q14767
CDKN1A	0.579554	9.05703	0.487868	1	8.73835	9.31787	Hs.370771	cyclin-dependent kinase inhibitor 1A (p21, Cip1)	||p21CIP1||CDKN1A||SDI1||MDA-6||WAF1||CAP20||CDK-interacting protein 1||DNA synthesis inhibitor||CDK-interaction protein 1||wild-type p53-activated fragment 1||WILDTYPE p53-ACTIVATED FRAGMENT 1||melanoma differentiation associated protein 6||cyclin-dependent kinase inhibitor 1 isoform 2||cyclin-dependent kinase inhibitor 1A (p21, Cip1)||cyclin-dependent kinase inhibitor 1 isoform 1||	1026	NM_000389	NP_510867	6	6p21.2		molecular function|cyclin binding|IEA|GO:0030332|GOA|na//molecular function|cyclin-dependent protein kinase activating kinase activity|IDA|GO:0019912|GOA|9106657//molecular function|cyclin-dependent protein serine/threonine kinase inhibitor activity|TAS|GO:0004861|GOA|7958916//molecular function|metal ion binding|IEA|GO:0046872|GOA|na//molecular function|protein binding|IPI|GO:0005515|GOA|1087363…	may be the important intermediate by which p53/tp53 mediates its role as an inhibitor of cellular proliferation in response to dna damage. binds to and inhibits cyclin-dependent kinase activity, preventing phosphorylation of critical cyclin- dependent kinase substrates and blocking cell cycle progression. functions in the nuclear localization and assembly of cyclin d- cdk4 complex and promotes it…	cytoplasm. nucleus.	P38936|A0A024RCX5
TUBB3	0.207951	8.84465	0.802918	1	8.73693	8.94486	Hs.511743	tubulin, beta 3 class III	||CFEOM3A||TUBB3||CDCBM1||TUBB4||TUBULIN, BETA-3||tubulin beta-III||class III beta-tubulin||tubulin beta-4 chain||TUBULIN, BETA, CLASS III||tubulin beta-3 chain isoform 2||tubulin, beta 3 class III||tubulin beta-3 chain isoform 1||	10381	NM_001197181	NP_006077	16	16q24.3		molecular function|GTP binding|IEA|GO:0005525|GOA|na//molecular function|GTPase activity|IEA|GO:0003924|GOA|na//molecular function|peptide binding|IEA|GO:0042277|GOA|na//molecular function|protein binding|IPI|GO:0005515|GOA|24021646//molecular function|structural constituent of cytoskeleton|IEA|GO:0005200|GOA|na//biological process|'de novo' posttranslational protein folding|TAS|GO:0051084|GOA|na…	tubulin is the major constituent of microtubules. it binds two moles of gtp, one at an exchangeable site on the beta chain and one at a non-exchangeable site on the alpha chain. tubb3 plays a critical role in proper axon guidance and mantainance. {eco:0000269|pubmed:20074521}.	cytoplasm, cytoskeleton.	Q53G92|Q13509
GJA1	-0.503341	8.50156	0.546571	1	8.7314	8.2281	Hs.74471	gap junction protein, alpha 1, 43kDa	||CX43||AVSD3||GJAL||CMDR||HSS||HLHS1||connexin-43||ODDD||GJA1||HEART CONNEXIN||connexin 43||gap junction alpha-1 protein||GAP JUNCTION PROTEIN, ALPHA-1||GAP JUNCTION PROTEIN, 43-KD||gap junction 43 kDa heart protein||gap junction protein, alpha 1, 43kDa||	2697	NM_000165	NP_000156	6	6q22.31		molecular function|PDZ domain binding|IEA|GO:0030165|GOA|na//molecular function|SH3 domain binding|IEA|GO:0017124|GOA|na//molecular function|beta-tubulin binding|IEA|GO:0048487|GOA|na//molecular function|connexin binding|IEA|GO:0071253|GOA|na//molecular function|gap junction channel activity|IDA|GO:0005243|GOA|16790700//molecular function|gap junction channel activity involved in cardiac conducti…	gap junction protein that acts as a regulator of bladder capacity. a gap junction consists of a cluster of closely packed pairs of transmembrane channels, the connexons, through which materials of low mw diffuse from one cell to a neighboring cell. may play a critical role in the physiology of hearing by participating in the recycling of potassium to the cochlear endolymph. negative regulator of …	cell membrane {eco:0000269|pubmed:22411987}; multi-pass membrane protein {eco:0000269|pubmed:22411987}. cell junction, gap junction {eco:0000269|pubmed:22411987}.	P17302
CHD4	0.0863261	8.77139	0.917485	1	8.72758	8.8139	Hs.162233	chromodomain helicase DNA binding protein 4	||CHD4||3.6.4.12||CHD-4||Mi2-BETA||Mi-2b||ATP-dependent helicase CHD4||chromodomain-helicase-DNA-binding protein 4 isoform 1||chromodomain-helicase-DNA-binding protein 4 isoform 2||CHROMODOMAIN HELICASE DNA-BINDING PROTEIN 4||Mi-2 autoantigen 218 kDa protein||chromodomain helicase DNA binding protein 4||	1108	NM_001273	NP_001284482	12	12p13		molecular function|ATP binding|IEA|GO:0005524|GOA|na//molecular function|ATP-dependent DNA helicase activity|TAS|GO:0004003|GOA|9326634//molecular function|DNA binding|TAS|GO:0003677|GOA|9326634//molecular function|RNA polymerase II core promoter proximal region sequence-specific DNA binding|IDA|GO:0000978|GOA|16217013//molecular function|RNA polymerase II distal enhancer sequence-specific DNA bi…	component of the histone deacetylase nurd complex which participates in the remodeling of chromatin by deacetylating histones. {eco:0000269|pubmed:17626165, eco:0000269|pubmed:9804427}.	nucleus {eco:0000269|pubmed:17626165}. cytoplasm, cytoskeleton, microtubule organizing center, centrosome {eco:0000269|pubmed:17626165}. note=associates with centrosomes in interphase. {eco:0000250|uniprotkb:q6pdq2}.	Q14839|F5GWX5
FBN2	-0.456412	8.51585	0.584428	1	8.72609	8.26971	Hs.519294	fibrillin 2	||CCA||FBN2||DA9||fibrillin 5||fibrillin-2 precursor||Fibrillin 2||	2201	NM_001999	NP_001990	5	5q23-q31		molecular function|calcium ion binding|IEA|GO:0005509|GOA|na//molecular function|extracellular matrix structural constituent|IEA|GO:0005201|GOA|na//molecular function|protein binding|IPI|GO:0005515|GOA|12429738//biological process|anatomical structure morphogenesis|TAS|GO:0009653|GOA|7493032//biological process|bone trabecula formation|ISS|GO:0060346|GOA|na//biological process|embryonic limb morp…	fibrillins are structural components of 10-12 nm extracellular calcium-binding microfibrils, which occur either in association with elastin or in elastin-free bundles. fibrillin-2- containing microfibrils regulate the early process of elastic fiber assembly. regulates osteoblast maturation by controlling tgf-beta bioavailability and calibrating tgf-beta and bmp levels, respectively (by similarity…	secreted, extracellular space, extracellular matrix.	P35556
RPL24	0.310095	8.88604	0.709891	1	8.72268	9.03275	Hs.477028	ribosomal protein L24	||RPL24||HEL-S-310||ribosomal protein L24||60S ribosomal protein L30||60S ribosomal protein L24||epididymis secretory protein Li 310||	6152	NM_000986	NP_000977	3	3q12		molecular function|RNA binding|TAS|GO:0003723|GOA|9582194//molecular function|poly(A) RNA binding|IDA|GO:0044822|GOA|22658674//molecular function|structural constituent of ribosome|NAS|GO:0003735|GOA|12962325//biological process|SRP-dependent cotranslational protein targeting to membrane|TAS|GO:0006614|GOA|na//biological process|cellular protein metabolic process|TAS|GO:0044267|GOA|na//biological…			P83731|V9HW01
ARHGDIA	0.378203	8.91982	0.650178	1	8.71836	9.09654	Hs.159161	Rho GDP dissociation inhibitor (GDI) alpha	||RHOGDI-1||NPHS8||GDIA1||ARHGDIA||HEL-S-47e||RHO GDP-DISSOCIATION INHIBITOR ALPHA||GDP-dissociation inhibitor, aplysia RAS-related 1||rho GDP-dissociation inhibitor 1 isoform e||Rho GDP dissociation inhibitor (GDI) alpha||rho GDP-dissociation inhibitor 1 isoform d||rho GDP-dissociation inhibitor 1 isoform a||rho GDP-dissociation inhibitor 1 isoform b||rho GDP-dissociation inhibitor 1 isoform c||…	396	NM_001185077	NP_004300	17	17q25.3		molecular function|GTPase activator activity|IEA|GO:0005096|GOA|na//molecular function|Rho GDP-dissociation inhibitor activity|IEA|GO:0005094|GOA|na//molecular function|protein binding|IPI|GO:0005515|GOA|10489445//biological process|Rho protein signal transduction|IEA|GO:0007266|GOA|na//biological process|movement of cell or subcellular component|TAS|GO:0006928|GOA|16130169//biological process|ne…	controls rho proteins homeostasis. regulates the gdp/gtp exchange reaction of the rho proteins by inhibiting the dissociation of gdp from them, and the subsequent binding of gtp to them. retains rho proteins such as cdc42, rac1 and rhoa in an inactive cytosolic pool, regulating their stability and protecting them from degradation. actively involved in the recycling and distribution of activated r…	cytoplasm {eco:0000269|pubmed:23434736}.	P52565|V9HWE8|J3QQX2
TGOLN2	-0.124797	8.65568	0.880935	1	8.71673	8.59195	Hs.593382	trans-golgi network protein 2	||TGOLN2||TGN48||TTGN2||TGN46||TGN38 homolog||Trans-golgi network protein 2||TRANS-GOLGI NETWORK PROTEIN, 46-KD||trans-Golgi network protein TGN51||TRANS-GOLGI NETWORK PROTEIN, 38-KD, RAT, HOMOLOG OF||trans-Golgi network protein (46, 48, 51kD isoforms)||trans-Golgi network integral membrane protein 2 isoform 3 precursor||trans-Golgi network integral membrane protein 2 isoform 1 precursor||trans-G…	10618	NM_001206840	NP_006455	2	2p11.2		molecular function|protein binding|IPI|GO:0005515|GOA|17474147//cellular component|Golgi apparatus|IDA|GO:0005794|GOA|na//cellular component|integral component of membrane|IEA|GO:0016021|GOA|na//cellular component|nucleoplasm|IDA|GO:0005654|GOA|na//cellular component|plasma membrane|IEA|GO:0005886|GOA|na//cellular component|trans-Golgi network|IDA|GO:0005802|GOA|18166528//cellular component|trans…	may be involved in regulating membrane traffic to and from trans-golgi network.	cell membrane; single-pass type i membrane protein. golgi apparatus, trans-golgi network membrane; single- pass type i membrane protein. note=primarily in trans-golgi network. cycles between the trans-golgi network and the cell surface returning via endosomes.	O43493
RCN1	-0.200831	8.61601	0.809539	1	8.71294	8.51212	Hs.97887	reticulocalbin 1, EF-hand calcium binding domain	||RCN1||HEL-S-84||RCAL||PIG20||reticulocalbin-1 precursor||proliferation-inducing gene 20||epididymis secretory protein Li 84||reticulocalbin 1, EF-hand calcium binding domain||	5954	NM_002901	NP_002892	11	11p13		molecular function|calcium ion binding|IEA|GO:0005509|GOA|na//molecular function|protein binding|IPI|GO:0005515|GOA|16713569//biological process|camera-type eye development|IEA|GO:0043010|GOA|na//biological process|in utero embryonic development|IEA|GO:0001701|GOA|na//cellular component|endoplasmic reticulum|IDA|GO:0005783|GOA|na//cellular component|endoplasmic reticulum lumen|IEA|GO:0005788|GOA|…	may regulate calcium-dependent activities in the endoplasmic reticulum lumen or post-er compartment.	endoplasmic reticulum lumen.	Q15293|V9HW95
EIF4A2	-0.233254	8.60041	0.779551	1	8.71233	8.4791	Hs.518475	eukaryotic translation initiation factor 4A2	||eIF4A-II||DDX2B||3.6.4.13||EIF4A2||BM-010||eIF-4A-II||EIF4F||eukaryotic initiation factor 4A-II||ATP-dependent RNA helicase eIF4A-2||eukaryotic translation initiation factor 4A2||EUKARYOTIC TRANSLATION INITIATION FACTOR 4A, ISOFORM 2||	1974	NM_001967	NP_001958	3	3q28		molecular function|ATP binding|IEA|GO:0005524|GOA|na//molecular function|ATP-dependent RNA helicase activity|IBA|GO:0004004|GOA|na//molecular function|ATPase activity|IDA|GO:0016887|GOA|11922617//molecular function|helicase activity|TAS|GO:0004386|GOA|8521730//molecular function|poly(A) RNA binding|IDA|GO:0044822|GOA|22658674//molecular function|protein binding|IPI|GO:0005515|GOA|11922617//molecu…	atp-dependent rna helicase which is a subunit of the eif4f complex involved in cap recognition and is required for mrna binding to ribosome. in the current model of translation initiation, eif4a unwinds rna secondary structures in the 5'-utr of mrnas which is necessary to allow efficient binding of the small ribosomal subunit, and subsequent scanning for the initiator codon.		Q14240
HNRNPA3	-0.321189	8.56036	0.700042	1	8.71203	8.39087	Hs.516539	heterogeneous nuclear ribonucleoprotein A3	||HNRNPA3||2610510D13Rik||FBRNP||HNRPA3||D10S102||hnRNP A3||HETEROGENEOUS NUCLEAR RIBONUCLEOPROTEIN-LIKE||heterogeneous nuclear ribonucleoprotein A3||	220988	NM_194247	NP_919223	2	2q31.2		molecular function|RNA binding|TAS|GO:0003723|GOA|8101480//molecular function|nucleotide binding|IEA|GO:0000166|GOA|na//molecular function|poly(A) RNA binding|IDA|GO:0044822|GOA|22658674//molecular function|protein binding|IPI|GO:0005515|GOA|22720776//biological process|RNA splicing|TAS|GO:0008380|GOA|na//biological process|gene expression|TAS|GO:0010467|GOA|na//biological process|mRNA splicing, …	plays a role in cytoplasmic trafficking of rna. binds to the cis-acting response element, a2re. may be involved in pre-mrna splicing. {eco:0000269|pubmed:11886857}.	nucleus {eco:0000250}. note=component of ribonucleosomes.	P51991|B4DDB6
PHLDA1	0.268668	8.8514	0.747173	1	8.71083	8.97948	Hs.602085	pleckstrin homology-like domain, family A, member 1	||PHLDA1||PHRIP||DT1P1B11||TDAG51||PQ-rich protein||PQR protein||apoptosis-associated nuclear protein||proline-histidine rich protein||proline- and glutamine-rich protein||proline- and histidine-rich protein||T-cell death-associated gene 51 protein||T CELL DEATH-ASSOCIATED GENE 51||pleckstrin homology-like domain, family A, member 1||pleckstrin homology-like domain family A member 1||	22822	NM_007350	NP_031376	12	12q15		molecular function|protein binding|IPI|GO:0005515|GOA|11369516//biological process|FasL biosynthetic process|IEA|GO:0045210|GOA|na//biological process|apoptotic process|IEA|GO:0006915|GOA|na//biological process|forebrain neuron differentiation|IEA|GO:0021879|GOA|na//biological process|positive regulation of apoptotic process|IEA|GO:0043065|GOA|na//cellular component|cytoplasmic vesicle membrane|I…	seems to be involved in regulation of apoptosis. may be involved in detachment-mediated programmed cell death. may mediate apoptosis during neuronal development. may be involved in regulation of anti-apoptotic effects of igf1. may be involved in translational regulation. {eco:0000269|pubmed:11369516, eco:0000269|pubmed:12738777}.	cytoplasm. cytoplasmic vesicle membrane. nucleus, nucleolus. note=colocalizes with intracellular vesicles.	Q8WV24
LIMA1	-0.413611	8.51595	0.620027	1	8.70798	8.29441	Hs.525419	LIM domain and actin binding 1	||SREBP3||EPLIN||LIMA1||1110021C24Rik||STEROL REGULATORY ELEMENT-BINDING PROTEIN 3||epithelial protein lost in neoplasm beta||LIM domain and actin binding 1||sterol regulatory element binding protein 3||LIM domain and actin-binding protein 1 isoform 3||LIM domain and actin-binding protein 1 isoform 1||LIM domain and actin-binding protein 1 isoform 4||LIM domain and actin-binding protein 1 isoform…	51474	NM_001113546	NP_057441	12	12q13		molecular function|actin filament binding|IDA|GO:0051015|GOA|12566430//molecular function|actin monomer binding|IDA|GO:0003785|GOA|12566430//molecular function|protein binding|IPI|GO:0005515|GOA|20309963//molecular function|zinc ion binding|IEA|GO:0008270|GOA|na//biological process|actin filament bundle assembly|IDA|GO:0051017|GOA|12566430//biological process|negative regulation of actin filament…	binds to actin monomers and filaments. increases the number and size of actin stress fibers and inhibits membrane ruffling. inhibits actin filament depolymerization. bundles actin filaments, delays filament nucleation and reduces formation of branched filaments. {eco:0000269|pubmed:12566430}.	cytoplasm. cell junction, focal adhesion. cytoplasm, cytoskeleton. note=this cytoskeletal protein co- localizes with actin stress fibers and focal adhesion plaques.	Q9UHB6
GDI2	-0.0927495	8.66199	0.91137	1	8.70762	8.61488	Hs.299055	GDP dissociation inhibitor 2	||RABGDIB||GDI2||GDI-2||HEL-S-46e||RAB GDI-BETA||rab GDI beta||GDP-DISSOCIATION INHIBITOR 2||GDP dissociation inhibitor 2||rab GDP-dissociation inhibitor, beta||guanosine diphosphate dissociation inhibitor 2||rab GDP dissociation inhibitor beta isoform 1||epididymis secretory sperm binding protein Li 46e||rab GDP dissociation inhibitor beta isoform 2||	2665	NM_001115156	NP_001485	10	10p15		molecular function|GTPase activator activity|IEA|GO:0005096|GOA|na//molecular function|Rab GDP-dissociation inhibitor activity|IEA|GO:0005093|GOA|na//molecular function|poly(A) RNA binding|IDA|GO:0044822|GOA|22681889//molecular function|protein binding|IPI|GO:0005515|GOA|11809807//molecular function|small GTPase binding|IEA|GO:0031267|GOA|na//biological process|positive regulation of GTPase activ…	regulates the gdp/gtp exchange reaction of most rab proteins by inhibiting the dissociation of gdp from them, and the subsequent binding of gtp to them.	cytoplasm {eco:0000250}. membrane {eco:0000250}; peripheral membrane protein {eco:0000250}.	P50395|Q6IAT1
PRPF8	0.360431	8.89676	0.665556	1	8.70532	9.06573	Hs.181368	pre-mRNA processing factor 8	||PRPC8||SNRNP220||PRPF8||HPRP8||RP13||PRP8 homolog||pre-mRNA-processing-splicing factor 8||apoptosis-regulated protein 1||apoptosis-regulated protein 2||splicing factor Prp8||U5 snRNP-SPECIFIC PROTEIN, 220-KD||precursor mRNA processing protein||220 kDa U5 snRNP-specific protein||PRECURSOR mRNA-PROCESSING FACTOR 8, S. CEREVISIAE, HOMOLOG OF||PRP8 pre-mRNA processing factor 8 homolog (S. cerevisia…	10594	NM_006445	NP_006436	17	17p13.3		molecular function|K63-linked polyubiquitin binding|IDA|GO:0070530|GOA|20595234//molecular function|U1 snRNA binding|IBA|GO:0030619|GOA|na//molecular function|U2 snRNA binding|IBA|GO:0030620|GOA|na//molecular function|U5 snRNA binding|IBA|GO:0030623|GOA|na//molecular function|U6 snRNA binding|IBA|GO:0017070|GOA|na//molecular function|poly(A) RNA binding|IDA|GO:0044822|GOA|22658674//molecular func…	functions as a scaffold that mediates the ordered assembly of spliceosomal proteins and snrnas. required for the assembly of the u4/u6-u5 tri-snrnp complex. functions as scaffold that positions spliceosomal u2, u5 and u6 snrnas at splice sites on pre-mrna substrates, so that splicing can occur. interacts with both the 5' and the 3' splice site. {eco:0000269|pubmed:20595234, eco:0000303|pubmed:158…	nucleus speckle {eco:0000250}.	Q6P2Q9
PLOD1	0.0870524	8.74835	0.916794	1	8.70416	8.79121	Hs.75093	procollagen-lysine, 2-oxoglutarate 5-dioxygenase 1	||LLH||EDS6||1.14.11.4||LH1||PLOD1||lysine hydroxylase||LYSYL HYDROXYLASE 1||lysyl hydroxlase 1||procollagen-lysine,2-oxoglutarate 5-dioxygenase 1 precursor||Procollagen-lysine, 2-oxoglutarate 5-dioxygenase 1||procollagen-lysine 1, 2-oxoglutarate 5-dioxygenase 1||	5351	NM_000302	NP_000293	1	1p36.22		molecular function|L-ascorbic acid binding|IEA|GO:0031418|GOA|na//molecular function|iron ion binding|IEA|GO:0005506|GOA|na//molecular function|procollagen-lysine 5-dioxygenase activity|IEA|GO:0008475|GOA|na//molecular function|protein homodimerization activity|TAS|GO:0042803|GOA|1577494//biological process|cellular protein modification process|NAS|GO:0006464|GOA|1577494//biological process|epide…	forms hydroxylysine residues in -xaa-lys-gly- sequences in collagens. these hydroxylysines serve as sites of attachment for carbohydrate units and are essential for the stability of the intermolecular collagen cross-links.	rough endoplasmic reticulum membrane; peripheral membrane protein; lumenal side.	Q02809|A0A024R4H0
[truncated: 16,077 more rows]

## Sheet: FDR<0.1
Symbol	logFC	logCPM	PValue	FDR	H1800.CTL	HA1800.HHV6	UGCluster	Name	Aliases	GeneID	UGRepAcc	LLRepProtAcc	Chromosome	Cytoband	SumFunc	GO	SPFunction	SPLocal	UniProt
[truncated: 249 more rows]
