# Supplementary material for: Transcriptome sequencing of neurologic diseases associated genes in HHV-6A infected human astrocyte
Source: Oncotarget. 2016 Jun 17;7(30):48070–80. doi: 10.18632/oncotarget.10127 (PMC5217001; doi:10.18632/oncotarget.10127)
Supplement: Supplementary file 3 [file oncotarget-07-48070-s003.xlsx]

## Sheet: Sheet1
Symbol	logFC	logCPM	PValue	FDR	H1800.CTL	HA1800.HHV6	UGCluster	Name	Aliases	GeneID	UGRepAcc	LLRepProtAcc	Chromosome	Cytoband	SumFunc	GO	SPFunction	SPLocal	UniProt
BST2	6.95361	7.12301	1.13e-10	1.55e-07	1.17611	8.11093	Hs.118110	bone marrow stromal cell antigen 2	||TETHERIN||NPC-A-7||BST2||BST-2||CD317 ANTIGEN||HM1.24 antigen||Bone marrow stromal cell antigen 2||bone marrow stromal antigen 2 precursor||	684	NM_004335	NP_004326	19	19p13.1		molecular function|metalloendopeptidase inhibitor activity|IDA|GO:0008191|GOA|22065321//molecular function|poly(A) RNA binding|IDA|GO:0044822|GOA|22658674//molecular function|protein binding|IPI|GO:0005515|GOA|19564354//molecular function|protein homodimerization activity|IPI|GO:0042803|GOA|20399176//molecular function|signal transducer activity|IMP|GO:0004871|GOA|12761501//biological process|B c…	ifn-induced antiviral host restriction factor which efficiently blocks the release of diverse mammalian enveloped viruses by directly tethering nascent virions to the membranes of infected cells. acts as a direct physical tether, holding virions to the cell membrane and linking virions to each other. the tethered virions can be internalized by endocytosis and subsequently degraded or they can rem…	golgi apparatus, trans-golgi network. cell membrane; single-pass type ii membrane protein. cell membrane; lipid-anchor, gpi-anchor. late endosome. membrane raft. cytoplasm. apical cell membrane {eco:0000250}. note=shuttles between the cell membrane, where it is present predominantly in membrane/lipid rafts, and the trans-golgi network. hiv-1 vpu and hiv-2 env can target it to the trans-golgi netw…	Q10589|A0A024R7H5
MX1	6.36041	8.82397	1.25e-09	1.37e-06	3.44981	9.80637	Hs.517307	MX dynamin-like GTPase 1	||MX1||IFI78||IFI-78K||interferon-induced protein p78||myxoma resistance protein 1||MX dynamin-like GTPase 1||interferon-regulated resistance GTP-binding protein MxA||MYXOVIRUS RESISTANCE 1, MOUSE, HOMOLOG OF||interferon-induced GTP-binding protein Mx1 isoform b||interferon-induced GTP-binding protein Mx1 isoform a||Myxovirus (influenza virus) resistance 1, interferon-inducible protein p78 (mouse…	4599	NM_001144925	NP_002453	21	21q22.3		molecular function|GTP binding|IEA|GO:0005525|GOA|na//molecular function|GTPase activity|IEA|GO:0003924|GOA|na//molecular function|protein binding|IPI|GO:0005515|GOA|15047845//biological process|apoptotic process|TAS|GO:0006915|GOA|9389754//biological process|cytokine-mediated signaling pathway|TAS|GO:0019221|GOA|na//biological process|defense response|TAS|GO:0006952|GOA|2154602//biological proce…	interferon-induced dynamin-like gtpase with antiviral activity against a wide range of rna viruses and some dna viruses. its target viruses include negative-stranded rna viruses and hbv through binding and inactivation of their ribonucleocapsid. may also antagonize reoviridae and asfarviridae replication. inhibits thogoto virus (thov) replication by preventing the nuclear import of viral nucleoca…	isoform 2: cytoplasm {eco:0000269|pubmed:20603636}. nucleus {eco:0000269|pubmed:20603636}. note=translocates into the nuclei of hsv-1 infected cells.	P20591
IFIT1	6.31091	7.11235	1.67e-09	1.72e-06	1.79504	8.0938	In multiple Geneids
CTSS	6.36019	4.80019	1.91e-09	1.85e-06	-0.518377	5.78034	Hs.181301	cathepsin S	||3.4.22.27||CTSS||cathepsin S||cathepsin S isoform 2 preproprotein||cathepsin S isoform 1 preproprotein||	1520	NM_001199739	NP_004070	1	1q21		molecular function|collagen binding|IDA|GO:0005518|GOA|22952693//molecular function|cysteine-type endopeptidase activity|IDA|GO:0004197|GOA|22952693//molecular function|fibronectin binding|IPI|GO:0001968|GOA|22952693//molecular function|laminin binding|IDA|GO:0043236|GOA|22952693//molecular function|proteoglycan binding|IPI|GO:0043394|GOA|22952693//biological process|adaptive immune response|IEP|…	thiol protease. key protease responsible for the removal of the invariant chain from mhc class ii molecules. the bond- specificity of this proteinase is in part similar to the specificities of cathepsin l and cathepsin n.	lysosome.	P25774
IFITM1	5.9485	7.80145	7.31e-09	4.84e-06	2.83535	8.77798	Hs.458414	interferon induced transmembrane protein 1	||DSPA2a||IFI17||LEU13||IFITM1||CD225||leu-13 antigen||interferon-inducible protein 9-27||interferon-induced protein 17||interferon-induced transmembrane protein 1||dispanin subfamily A member 2a||Interferon induced transmembrane protein 1||	8519	NM_003641	NP_003632	11	11p15.5		molecular function|protein binding|IPI|GO:0005515|GOA|2398277//molecular function|receptor signaling protein activity|TAS|GO:0005057|GOA|7559564//biological process|cell surface receptor signaling pathway|TAS|GO:0007166|GOA|7559564//biological process|cytokine-mediated signaling pathway|TAS|GO:0019221|GOA|na//biological process|defense response to virus|IEA|GO:0051607|GOA|na//biological process|i…	ifn-induced antiviral protein which inhibits the entry of viruses to the host cell cytoplasm, permitting endocytosis, but preventing subsequent viral fusion and release of viral contents into the cytosol. active against multiple viruses, including influenza a virus, sars coronavirus (sars-cov), marburg virus (marv), ebola virus (ebov), dengue virus (dnv), west nile virus (wnv), human immunodefici…	cell membrane {eco:0000269|pubmed:19499152, eco:0000269|pubmed:25105503}; single-pass membrane protein {eco:0000269|pubmed:19499152}.	P13164|A0A024R210
ICAM1	5.85498	6.24883	1.16e-08	6.57e-06	1.38436	7.22324	Hs.643447	intercellular adhesion molecule 1	||ICAM1||ICAM-1||cell surface glycoprotein P3.58||major group rhinovirus receptor||Intercellular adhesion molecule 1||intercellular adhesion molecule 1 precursor||ANTIGEN IDENTIFIED BY MONOCLONAL ANTIBODY BB2||SURFACE ANTIGEN OF ACTIVATED B CELLS, BB2||intercellular adhesion molecule 1 (CD54), human rhinovirus receptor||	3383	NM_000201	NP_000192	19	19p13.3-p13.2		molecular function|integrin binding|IDA|GO:0005178|GOA|23620790//molecular function|integrin binding|IPI|GO:0005178|GOA|1448173//molecular function|protein binding|IPI|GO:0005515|GOA|12716892//molecular function|receptor activity|TAS|GO:0004872|GOA|2538243//molecular function|transmembrane signaling receptor activity|TAS|GO:0004888|GOA|2538243//molecular function|virus receptor activity|IEA|GO:00…	icam proteins are ligands for the leukocyte adhesion protein lfa-1 (integrin alpha-l/beta-2). during leukocyte trans- endothelial migration, icam1 engagement promotes the assembly of endothelial apical cups through arhgef26/sgef and rhog activation. in case of rhinovirus infection acts as a cellular receptor for the virus. {eco:0000269|pubmed:11173916, eco:0000269|pubmed:17875742, eco:0000269|pub…	membrane; single-pass type i membrane protein.	P05362
IL32	5.63739	7.40029	2.7e-08	1.48e-05	2.74006	8.3712	Hs.943	interleukin 32	||TAIFd||TAIFb||IL-32beta||IL-32gamma||IL32||IL-32delta||TAIFa||TAIFc||NK4||IL-32alpha||interleukin-32 theta||interleukin-32 eta||Interleukin 32||interleukin-32 small||interleukin-32 isoform C||interleukin-32 isoform A||interleukin-32 isoform B||interleukin-32 isoform D||natural killer cells protein 4||tumor necrosis factor alpha-inducing factor||natural killer cell transcript 4||	9235	NM_001012631	NP_004212	16	16p13.3		molecular function|cytokine activity|IEA|GO:0005125|GOA|na//molecular function|protein binding|IPI|GO:0005515|GOA|23814099//biological process|cell adhesion|TAS|GO:0007155|GOA|1729377//biological process|defense response|TAS|GO:0006952|GOA|1729377//biological process|immune response|IEA|GO:0006955|GOA|na//cellular component|extracellular space|IEA|GO:0005615|GOA|na//cellular component|membrane|ID…	cytokine that may play a role in innate and adaptive immune responses. it induces various cytokines such as tnfa/tnf- alpha and il8. it activates typical cytokine signal pathways of nf-kappa-b and p38 mapk. {eco:0000269|pubmed:15664165}.	secreted {eco:0000269|pubmed:15664165}.	P24001
IFI6	5.45783	9.13349	5.45e-08	2.71e-05	4.64475	10.1009	Hs.523847	interferon, alpha-inducible protein 6	||IFI6||IFI616||G1P3||FAM14C||INTERFERON-INDUCED PROTEIN IFI-6-16||INTERFERON-ALPHA-INDUCIBLE PROTEIN 6||interferon-induced protein 6-16||Interferon, alpha-inducible protein 6||interferon, alpha-inducible protein clone IFI-6-16||interferon alpha-inducible protein 6 isoform a precursor||interferon alpha-inducible protein 6 isoform b precursor||interferon alpha-inducible protein 6 isoform c precurs…	2537	NM_002038	NP_075011	1	1p35		molecular function|protein binding|IPI|GO:0005515|GOA|15685448//biological process|cytokine-mediated signaling pathway|TAS|GO:0019221|GOA|na//biological process|immune response|TAS|GO:0006955|GOA|3017706//biological process|negative regulation of cysteine-type endopeptidase activity involved in apoptotic process|IMP|GO:0043154|GOA|15685448//biological process|negative regulation of extrinsic apop…		membrane {eco:0000305}; multi-pass membrane protein {eco:0000305}.	P09912
IFIT3	5.18107	6.25353	1.87e-07	8.07e-05	2.04244	7.21344	In multiple Geneids
IFI27	5.13389	6.02322	2.3e-07	9.68e-05	1.85924	6.9817	Hs.532634	interferon, alpha-inducible protein 27	||2310061N23Rik||ISG12A||FAM14D||ISG12(a)||P27||IFI27||INTERFERON-ALPHA-INDUCIBLE PROTEIN 27||interferon-stimulated gene 12a protein||Interferon, alpha-inducible protein 27||interferon alpha-induced 11.5 kDa protein||interferon alpha-inducible protein 27, mitochondrial isoform 2||interferon alpha-inducible protein 27, mitochondrial isoform 1||interferon alpha-inducible protein 27, mitochondrial i…	3429	NM_001130080	NP_005523	14	14q32		molecular function|RNA polymerase II activating transcription factor binding|IPI|GO:0001102|GOA|22427340//molecular function|lamin binding|IDA|GO:0005521|GOA|22427340//molecular function|molecular_function|ND|GO:0003674|GOA|na//biological process|activation of cysteine-type endopeptidase activity involved in apoptotic process|IDA|GO:0006919|GOA|18330707//biological process|apoptotic signaling pat…	promotes cell death. mediates ifn-induced apoptosis characterized by a rapid and robust release of cytochrome c from the mitochondria and activation of bax and caspases 2, 3, 6, 8 and 9. {eco:0000269|pubmed:18330707}.	mitochondrion {eco:0000269|pubmed:18330707}. membrane {eco:0000305}; multi-pass membrane protein {eco:0000305}.	P40305|A8K0H0|A0A087WZF8|Q7Z5R2
HLA-F	5.11715	3.72801	3.53e-07	0.000138059	-0.38019	4.68217	Hs.519972	major histocompatibility complex, class I, F	||HLA-F||HLAF||HLA-5.4||HLA-CDA12||HLA F antigen||leukocyte antigen F||HLA-F HISTOCOMPATIBILITY TYPE||HLA class I molecule||cda12 CLASS I GENE||MHC class Ib antigen||MHC class I antigen F||major histocompatibility complex, class I, F||HLA class I histocompatibility antigen, alpha chain F isoform 1 precursor||HLA class I histocompatibility antigen, alpha chain F isoform 3 precursor||HLA class I hi…	3134	NM_001098478	NP_061823	6	6p21.3		molecular function|TAP1 binding|IPI|GO:0046978|GOA|10605026//molecular function|TAP2 binding|IPI|GO:0046979|GOA|10605026//molecular function|peptide antigen binding|IBA|GO:0042605|GOA|na//molecular function|receptor binding|IBA|GO:0005102|GOA|na//biological process|antigen processing and presentation of exogenous peptide antigen via MHC class I|TAS|GO:0042590|GOA|na//biological process|antigen pr…	involved in the presentation of foreign antigens to the immune system.	membrane; single-pass type i membrane protein.	P30511|Q5JZ48
IFI30	5.05876	4.74939	3.51e-07	0.000138059	0.671701	5.70433	Hs.14623	interferon, gamma-inducible protein 30	||IP30||IFI30||legumaturain||GILT||IFI-30||INTERFERON-GAMMA-INDUCIBLE PROTEIN 30||gamma-interferon-inducible protein IP-30||LYSOSOMAL THIOL REDUCTASE, GAMMA-INTERFERON-INDUCIBLE||Interferon, gamma-inducible protein 30||gamma-interferon-inducible lysosomal thiol reductase preproprotein||interferon gamma-inducible protein 30 preproprotein||	10437	NM_006332	NP_006323	19	19p13.1		molecular function|oxidoreductase activity, acting on a sulfur group of donors|IMP|GO:0016667|GOA|10639150//molecular function|protein binding|IPI|GO:0005515|GOA|25416956//biological process|antigen processing and presentation of exogenous peptide antigen via MHC class I|ISS|GO:0042590|GOA|na//biological process|antigen processing and presentation of exogenous peptide antigen via MHC class II|TAS…	lysosomal thiol reductase that can reduce protein disulfide bonds. may facilitate the complete unfolding of proteins destined for lysosomal degradation. plays an important role in antigen processing. facilitates the generation of mhc class ii- restricted epitodes from disulfide bond-containing antigen by the endocytic reduction of disulfide bonds (by similarity). facilitates also mhc class i-rest…	secreted. lysosome.	P13284|A0A024R7N7
ISG15	4.9685	8.20388	4.13e-07	0.000149032	4.19205	9.1583	Hs.458485	ISG15 ubiquitin-like modifier	||G1P2||IP17||ISG15||hUCRP||IFI15||ISG15 ubiquitin-like modifier||ubiquitin cross-reactive protein||UBIQUITIN-LIKE MODIFIER ISG15||INTERFERON-INDUCED PROTEIN 15||INTERFERON-INDUCED PROTEIN IFI-15K||interferon-induced 17-kDa/15-kDa protein||interferon-stimulated protein, 15 kDa||ubiquitin-like protein ISG15 precursor||interferon, alpha-inducible protein (clone IFI-15K)||	9636	NM_005101	NP_005092	1	1p36.33		molecular function|protein binding|IPI|GO:0005515|GOA|16189514//molecular function|protein tag|IEA|GO:0031386|GOA|na//biological process|DNA repair|TAS|GO:0006281|GOA|na//biological process|ISG15-protein conjugation|IDA|GO:0032020|GOA|16122702//biological process|ISG15-protein conjugation|IMP|GO:0032020|GOA|22859821//biological process|cytokine-mediated signaling pathway|TAS|GO:0019221|GOA|na//bi…	ubiquitin-like protein which plays a key role in the innate immune response to viral infection either via its conjugation to a target protein (isgylation) or via its action as a free or unconjugated protein. isgylation involves a cascade of enzymatic reactions involving e1, e2, and e3 enzymes which catalyze the conjugation of isg15 to a lysine residue in the target protein. its target proteins in…	cytoplasm {eco:0000269|pubmed:22859821}. secreted {eco:0000269|pubmed:22859821}. note=exists in three distinct states: free within the cell, released into the extracellular space, or conjugated to target proteins.	P05161
CFB	4.98855	4.27346	5.15e-07	0.000176409	0.271379	5.22539	Hs.69771	complement factor B	||FBI12||H2-Bf||AHUS4||BFD||CFAB||CFBD||3.4.21.47||CFB||PBF2||GBG||ARMD14||C3/C5 convertase||B-factor, properdin||glycine-rich beta-glycoprotein||C3 proaccelerator||C3 proactivator||properdin factor B||complement factor B||glycine-rich beta glycoprotein||FACTOR B, PROPERDIN||complement factor B preproprotein||	629	NM_001710	NP_001701	6	6p21.3		molecular function|complement binding|TAS|GO:0001848|GOA|11367526//molecular function|serine-type endopeptidase activity|TAS|GO:0004252|GOA|na//biological process|complement activation|TAS|GO:0006956|GOA|na//biological process|complement activation, alternative pathway|NAS|GO:0006957|GOA|8225386//biological process|complement activation, alternative pathway|TAS|GO:0006957|GOA|na//biological proce…	factor b which is part of the alternate pathway of the complement system is cleaved by factor d into 2 fragments: ba and bb. bb, a serine protease, then combines with complement factor 3b to generate the c3 or c5 convertase. it has also been implicated in proliferation and differentiation of preactivated b- lymphocytes, rapid spreading of peripheral blood monocytes, stimulation of lymphocyte blas…	secreted.	P00751
CMPK2	4.87276	3.68339	8.44e-07	0.000247762	-0.194945	4.63001	Hs.7155	cytidine monophosphate (UMP-CMP) kinase 2, mitochondrial	||CMPK2||UMP/CMPK2||UMP-CMPK2||2.7.4.14||TYKi||TMPK2||2.7.4.6||nucleoside-diphosphate kinase||mitochondrial UMP-CMP kinase||cytidylate kinase 2||UMP/CMP KINASE 2||thymidine monophosphate kinase 2||URIDINE MONOPHOSPHATE/CYTIDINE MONOPHOSPHATE 2||thymidylate kinase family LPS-inducible member||cytidine monophosphate (UMP-CMP) kinase 2, mitochondrial||UMP-CMP kinase 2, mitochondrial isoform 3 precur…	129607	NM_001256477	NP_997198	2	2p25.2		molecular function|ATP binding|IEA|GO:0005524|GOA|na//molecular function|UMP kinase activity|IDA|GO:0033862|GOA|17999954//molecular function|cytidylate kinase activity|IDA|GO:0004127|GOA|17999954//molecular function|nucleoside diphosphate kinase activity|IDA|GO:0004550|GOA|23416111//molecular function|thymidylate kinase activity|IBA|GO:0004798|GOA|na//biological process|cellular response to lipop…	may participate in dutp and dctp synthesis in mitochondria. is able to phosphorylate dump, dcmp, cmp, ump and monophosphates of the pyrimidine nucleoside analogs ddc, dfdc, arac, bvdu and fdurd with atp as phosphate donor. efficacy is highest for dump followed by dcmp; cmp and ump are poor substrates. may be involved in mtdna depletion caused by long term treatment with ddc or other pyrimidine an…	mitochondrion {eco:0000269|pubmed:17999954}.	Q5EBM0
RARRES3	4.84619	4.11451	8.64e-07	0.00024901	0.250253	5.06151	Hs.17466	retinoic acid receptor responder (tazarotene induced) 3	||RARRES3||PLA1/2-3||HRSL4||RIG1||HRASLS4||HRAS-like suppressor 4||RAR-responsive protein TIG3||retinoic acid-inducible gene 1||retinoid-inducible gene 1 protein||tazarotene-induced gene 3 protein||RETINOIC ACID RECEPTOR RESPONDER 3||retinoic acid receptor responder protein 3||Retinoic acid receptor responder (tazarotene induced) 3||	5920	NM_004585	NP_004576	11	11q23		molecular function|phospholipase A2 activity|IDA|GO:0004623|GOA|20100577//molecular function|protein binding|IPI|GO:0005515|GOA|22908223//biological process|lipid catabolic process|IEA|GO:0016042|GOA|na//biological process|negative regulation of cell proliferation|TAS|GO:0008285|GOA|9843971//biological process|phospholipid metabolic process|IDA|GO:0006644|GOA|20100577//cellular component|integral…	exhibits pla1/2 activity, catalyzing the calcium- independent hydrolysis of acyl groups in various phosphotidylcholines (pc) and phosphatidylethanolamine (pe). for most substrates, pla1 activity is much higher than pla2 activity. n- and o-acylation activity is hardly detectable. {eco:0000269|pubmed:19615464}.	membrane {eco:0000250}; single-pass membrane protein {eco:0000250}.	Q9UL19
OAS3	4.66704	8.46678	1.41e-06	0.000377152	4.74538	9.4109	Hs.528634	2'-5'-oligoadenylate synthetase 3, 100kDa		4940	NM_006187	NP_006178	12	12q24.2		molecular function|2'-5'-oligoadenylate synthetase activity|IDA|GO:0001730|GOA|9880533//molecular function|ATP binding|IDA|GO:0005524|GOA|9880533//molecular function|double-stranded RNA binding|IDA|GO:0003725|GOA|9880533//molecular function|metal ion binding|IEA|GO:0046872|GOA|na//molecular function|protein binding|IPI|GO:0005515|GOA|21903422//biological process|cytokine-mediated signaling pathwa…	interferon-induced, dsrna-activated antiviral enzyme which plays a critical role in cellular innate antiviral response. in addition, it may also play a role in other cellular processes such as apoptosis, cell growth, differentiation and gene regulation. synthesizes preferentially dimers of 2'-5'- oligoadenylates (2-5a) from atp which then bind to the inactive monomeric form of ribonuclease l (rna…	cytoplasm. nucleus.	Q9Y6K5
LGALS9	4.64068	4.13834	2.02e-06	0.000503709	0.467186	5.07803	Hs.81337	lectin, galactoside-binding, soluble, 9	||gal-9||LGALS9A||HUAT||LGALS9||galectin-9 isoform long||urate transporter/channel protein||tumor antigen HOM-HD-21||GALECTIN 9 ECALECTIN||galectin-9 isoform short||Lectin, galactoside-binding, soluble, 9||	3965	NM_002308	NP_033665	17	17q11.2		molecular function|carbohydrate binding|IDA|GO:0030246|GOA|18977853//molecular function|galactose binding|TAS|GO:0005534|GOA|9045665//molecular function|signal transducer activity|IMP|GO:0004871|GOA|12761501//biological process|positive regulation of I-kappaB kinase/NF-kappaB signaling|IMP|GO:0043123|GOA|12761501//biological process|signal transduction|IMP|GO:0007165|GOA|12761501//cellular compon…	binds galactosides. has high affinity for the forssman pentasaccharide. may play a role in thymocyte-epithelial interactions relevant to the biology of the thymus. inhibits cell proliferation. it is a ligand for havcr2/tim3. induces t-helper type 1 lymphocyte (th1) death. isoform short acts as an eosinophil chemoattractant. {eco:0000269|pubmed:16286920, eco:0000269|pubmed:18005988, eco:0000269|pu…	cytoplasm {eco:0000250}. secreted {eco:0000250}. note=may also be secreted by a non-classical secretory pathway. {eco:0000250}.	O00182|Q8WYQ7|A0A024QZ02|A0A024QZ55|F8W9W4
APOL1	4.51083	3.99537	3.44e-06	0.000785306	0.448759	4.92948	Hs.114309	apolipoprotein L, 1	||APO-L||FSGS4||APOL1||APOL-I||APOLIPOPROTEIN L-I||apolipoprotein L, 1||apolipoprotein L1 isoform c||apolipoprotein L1 isoform b precursor||apolipoprotein L1 isoform a precursor||	8542	NM_001136540	NP_663318	22	22q13.1		molecular function|chloride channel activity|IDA|GO:0005254|GOA|16020735//molecular function|lipid binding|IDA|GO:0008289|GOA|16020735//molecular function|protein binding|IPI|GO:0005515|GOA|12621437//biological process|chloride transmembrane transport|IDA|GO:1902476|GOA|16020735//biological process|chloride transport|IDA|GO:0006821|GOA|16020735//biological process|cholesterol metabolic process|IE…	may play a role in lipid exchange and transport throughout the body. may participate in reverse cholesterol transport from peripheral cells to the liver.	secreted.	O14791|B1AH95|Q2KHQ6
IFI44L	4.23205	6.66252	8.24e-06	0.00159322	3.35898	7.5871	Hs.744918	interferon-induced protein 44-like	||IFI44L||C1orf29||GS3686||IFI44-LIKE||Interferon-induced protein 44-like||	10964	NM_006820	NP_006811	1	1p31.1		biological process|defense response to virus|IEA|GO:0051607|GOA|na//biological process|immune response|IEA|GO:0006955|GOA|na//cellular component|cytoplasm|IEA|GO:0005737|GOA|na	exhibits a low antiviral activity against hepatitis c virus. {eco:0000269|pubmed:21478870}.	cytoplasm {eco:0000305}.	Q53G44|B4E019
TYMP	4.29833	3.16443	9.15e-06	0.00172757	-0.166257	4.08604	Hs.180903	thymidine phosphorylase	||MTDPS1||2.4.2.4||hPD-ECGF||gliostatin||PDECGF||TYMP||tdRPase||TP||ECGF1||MNGIE||MEDPS1||Thymidine phosphorylase||THYMIDINE PHOSPHORYLASE: TYMP||PLATELET-DERIVED ENDOTHELIAL CELL GROWTH FACTOR||thymidine phosphorylase isoform 1 proprotein||thymidine phosphorylase isoform 2 proprotein||ENDOTHELIAL CELL GROWTH FACTOR, PLATELET-DERIVED||	1890	NM_001113755	NP_001944	22	22q13.33		molecular function|growth factor activity|IEA|GO:0008083|GOA|na//molecular function|phosphorylase activity|IEA|GO:0004645|GOA|na//molecular function|platelet-derived growth factor receptor binding|TAS|GO:0005161|GOA|2005900//molecular function|pyrimidine-nucleoside phosphorylase activity|IEA|GO:0016154|GOA|na//molecular function|thymidine phosphorylase activity|IEA|GO:0009032|GOA|na//molecular fu…	catalyzes the reversible phosphorolysis of thymidine. the produced molecules are then utilized as carbon and energy sources or in the rescue of pyrimidine bases for nucleotide synthesis. {eco:0000269|pubmed:1590793}.		E5KRG5|B2RBL3|P19971
HERC6	4.04809	5.70721	1.73e-05	0.00295731	2.57995	6.62134	Hs.529317	HECT and RLD domain containing E3 ubiquitin protein ligase family member 6	||HERC6||potential ubiquitin ligase||hect domain and RLD 6||HECT DOMAIN AND RCC1-LIKE DOMAIN 6||probable E3 ubiquitin-protein ligase HERC6 isoform 2||HECT domain and RCC1-like domain-containing protein 6||probable E3 ubiquitin-protein ligase HERC6 isoform 1||HECT and RLD domain containing E3 ubiquitin protein ligase family member 6||	55008	NM_001165136	NP_060382	4	4q22.1		molecular function|ligase activity|IEA|GO:0016874|GOA|na//molecular function|ubiquitin-protein transferase activity|IBA|GO:0004842|GOA|na//biological process|hematopoietic progenitor cell differentiation|IEA|GO:0002244|GOA|na//biological process|protein ubiquitination involved in ubiquitin-dependent protein catabolic process|IBA|GO:0042787|GOA|na//cellular component|cytoplasm|IDA|GO:0005737|GOA|n…	e3 ubiquitin-protein ligase which accepts ubiquitin from an e2 ubiquitin-conjugating enzyme in the form of a thioester and then directly transfers the ubiquitin to targeted substrates. {eco:0000250}.	cytoplasm, cytosol {eco:0000269|pubmed:15676274}.	Q8IVU3
C1S	4.01048	5.61988	2.01e-05	0.00327666	2.52823	6.53178	Hs.458355	complement component 1, s subcomponent	||C1S||3.4.21.42||C1 esterase||COMPLEMENT COMPONENT C1s||basic proline-rich peptide IB-1||complement C1s subcomponent precursor||complement component 1 subcomponent s||COMPLEMENT COMPONENT 1, s SUBCOMPONENT||	716	NM_001734	NP_958850	12	12p13		molecular function|calcium ion binding|IEA|GO:0005509|GOA|na//molecular function|identical protein binding|IPI|GO:0042802|GOA|12788922//molecular function|protein binding|IPI|GO:0005515|GOA|12788922//molecular function|serine-type endopeptidase activity|IDA|GO:0004252|GOA|11527969//biological process|complement activation|TAS|GO:0006956|GOA|na//biological process|complement activation, classical …	c1s b chain is a serine protease that combines with c1q and c1r to form c1, the first component of the classical pathway of the complement system. c1r activates c1s so that it can, in turn, activate c2 and c4.		P09871
HLA-B	3.9157	9.67966	2.77e-05	0.00424762	6.67172	10.587	Hs.77961	major histocompatibility complex, class I, B	||HLAB||SPDA1||HLA-B||lymphocyte antigen||SYNOVITIS, CHRONIC, SUSCEPTIBILITY TO||MHC HLA-B transmembrane glycoprotein||leukocyte antigen class I-B||MHC class I antigen GN00104||MHC HLA-B cell surface glycoprotein||MHC class I antigen SHCHA||DRUG-INDUCED LIVER INJURY DUE TO FLUCLOXACILLIN||MHC Class I HLA heavy chain||major histocompatibility complex, class I, B||HLA-B HISTOCOMPATIBILITY TYPE ABAC…	3106	NM_005514	NP_005505	6	6p21.3		molecular function|TAP binding|IDA|GO:0046977|GOA|8617941//molecular function|TAP binding|IDA|GO:0046977|GOA|8617941//molecular function|chaperone binding|IPI|GO:0051087|GOA|15056662//molecular function|peptide antigen binding|IBA|GO:0042605|GOA|na//molecular function|peptide antigen binding|IDA|GO:0042605|GOA|22031944//molecular function|peptide antigen binding|ISS|GO:0042605|GOA|na//molecular f…	involved in the presentation of foreign antigens to the immune system.	membrane; single-pass type i membrane protein.	P01889|E5FQ95
IFIH1	3.78922	3.93434	5.19e-05	0.00704866	1.0595	4.82967	Hs.163173	interferon induced with helicase C domain 1	||RLR-2||AGS7||3.6.4.13||helicard||IFIH1||Hlcd||IDDM19||MDA5||MDA-5||CADM-140 autoantigen||RIG-I-like receptor 2||murabutide down-regulated protein||DEAD/H (Asp-Glu-Ala-Asp/His) box polypeptide||melanoma differentiation associated protein-5||MELANOMA DIFFERENTIATION-ASSOCIATED GENE 5||melanoma differentiation-associated protein 5||helicase with 2 CARD domains||RNA helicase-DEAD box protein 116||c…	64135	NM_022168	NP_071451	2	2q24		molecular function|ATP binding|IEA|GO:0005524|GOA|na//molecular function|DNA binding|IEA|GO:0003677|GOA|na//molecular function|double-stranded RNA binding|IDA|GO:0003725|GOA|19656871//molecular function|double-stranded RNA binding|TAS|GO:0003725|GOA|17079289//molecular function|helicase activity|IEA|GO:0004386|GOA|na//molecular function|protein binding|IPI|GO:0005515|GOA|16127453//molecular funct…	innate immune receptor which acts as a cytoplasmic sensor of viral nucleic acids and plays a major role in sensing viral infection and in the activation of a cascade of antiviral responses including the induction of type i interferons and proinflammatory cytokines. its ligands include mrna lacking 2'-o- methylation at their 5' cap and long-dsrna (>1 kb in length). upon ligand binding it associate…	cytoplasm {eco:0000269|pubmed:11805321, eco:0000269|pubmed:14645903}. nucleus {eco:0000305}. note=may be found in the nucleus, during apoptosis.	Q9BYX4
IFI35	3.74187	5.35989	5.69e-05	0.0076651	2.51943	6.25442	Hs.632258	interferon-induced protein 35	||IFI35||IFP35||ifi-35||IFP 35||INTERFERON-INDUCIBLE PROTEIN, 35-KD||Interferon-induced protein 35||interferon-induced 35 kDa protein||	3430	NM_005533	NP_005524	17	17q21		molecular function|protein binding|IPI|GO:0005515|GOA|18624398//biological process|cytokine-mediated signaling pathway|TAS|GO:0019221|GOA|na//biological process|type I interferon signaling pathway|TAS|GO:0060337|GOA|na//cellular component|cytosol|TAS|GO:0005829|GOA|na//cellular component|nucleus|IDA|GO:0005634|GOA|8288566	not yet known.	nucleus. note=nuclear following ifn treatment.	P80217
SERPINA3	3.69575	7.13584	6.48e-05	0.00858333	4.33436	8.02816	Hs.534293	serpin peptidase inhibitor, clade A (alpha-1 antiproteinase, antitrypsin), member 3	||SERPINA3||GIG24||AACT||GIG25||alpha-1-antichymotrypsin precursor||serpin A3||ANTICHYMOTRYPSIN, ALPHA-1||growth-inhibiting protein 24||growth-inhibiting protein 25||cell growth-inhibiting gene 24/25 protein||SERPIN PEPTIDASE INHIBITOR, CLADE A, MEMBER 3||serine (or cysteine) proteinase inhibitor, clade A, member 3||serpin peptidase inhibitor, clade A (alpha-1 antiproteinase, antitrypsin), member…	12	NM_001085	NP_001076	14	14q32.1		molecular function|DNA binding|TAS|GO:0003677|GOA|14668352//molecular function|protein binding|IPI|GO:0005515|GOA|12709365//molecular function|serine-type endopeptidase inhibitor activity|TAS|GO:0004867|GOA|2404007//biological process|acute-phase response|IEA|GO:0006953|GOA|na//biological process|inflammatory response|NAS|GO:0006954|GOA|12475184//biological process|maintenance of gastrointestinal…	although its physiological function is unclear, it can inhibit neutrophil cathepsin g and mast cell chymase, both of which can convert angiotensin-1 to the active angiotensin-2. {eco:0000269|pubmed:2404007}.	secreted.	P01011|A0A024R6P0
SECTM1	3.70014	2.41945	9.3e-05	0.0114818	-0.347616	3.30168	Hs.558009	secreted and transmembrane 1	||K12||SECTM1||type 1a transmembrane protein||Secreted and transmembrane 1||secreted and transmembrane protein 1 precursor||	6398	NM_003004	NP_002995	17	17q25		molecular function|cytokine activity|TAS|GO:0005125|GOA|9480746//molecular function|signal transducer activity|IMP|GO:0004871|GOA|12761501//biological process|immune response|TAS|GO:0006955|GOA|9480746//biological process|mesoderm development|TAS|GO:0007498|GOA|9480746//biological process|positive regulation of I-kappaB kinase/NF-kappaB signaling|IMP|GO:0043123|GOA|12761501//biological process|si…	may be involved in thymocyte signaling. {eco:0000269|pubmed:15742156}.	cell membrane {eco:0000305}; single-pass type i membrane protein {eco:0000305}. secreted.	Q8WVN6
C1R	3.58057	6.18465	0.000101614	0.0121862	3.49091	7.06801	Hs.524224	complement component 1, r subcomponent	||C1R||3.4.21.41||COMPLEMENT COMPONENT C1r||complement C1r subcomponent precursor||COMPLEMENT COMPONENT 1, r SUBCOMPONENT||	715	NM_001733	NP_001724	12	12p13		molecular function|calcium ion binding|IEA|GO:0005509|GOA|na//molecular function|protein binding|IPI|GO:0005515|GOA|12788922//molecular function|serine-type endopeptidase activity|EXP|GO:0004252|GOA|na//molecular function|serine-type peptidase activity|TAS|GO:0008236|GOA|2834284//biological process|complement activation|TAS|GO:0006956|GOA|na//biological process|complement activation, classical pa…	c1r b chain is a serine protease that combines with c1q and c1s to form c1, the first component of the classical pathway of the complement system.		P00736
BIRC3	3.63768	3.01629	0.00010432	0.0124018	0.2922	3.89757	Hs.127799	baculoviral IAP repeat containing 3	||IAP-1||CIAP2||HAIP1||HIAP1||RNF49||c-IAP2||MALT2||BIRC3||apoptosis inhibitor 2||RING finger protein 49||mammalian IAP homolog C||baculoviral IAP repeat-containing 3||MIHC API2/MALT1 FUSION GENE||TNFR2-TRAF signaling complex protein||TNFR2-TRAF-signaling complex protein 1||baculoviral IAP repeat containing 3||baculoviral IAP repeat-containing protein 3||inhibitor of apoptosis protein 1||	330	NM_001165	NP_892007	11	11q22		molecular function|cysteine-type endopeptidase inhibitor activity involved in apoptotic process|IBA|GO:0043027|GOA|na//molecular function|ligase activity|IEA|GO:0016874|GOA|na//molecular function|protein binding|IPI|GO:0005515|GOA|11907583//molecular function|ubiquitin-protein transferase activity|IDA|GO:0004842|GOA|16395405//molecular function|zinc ion binding|IEA|GO:0008270|GOA|na//biological p…	multi-functional protein which regulates not only caspases and apoptosis, but also modulates inflammatory signaling and immunity, mitogenic kinase signaling and cell proliferation, as well as cell invasion and metastasis. acts as an e3 ubiquitin- protein ligase regulating nf-kappa-b signaling and regulates both canonical and non-canonical nf-kappa-b signaling by acting in opposite directions: act…	cytoplasm {eco:0000269|pubmed:15665297}. nucleus {eco:0000269|pubmed:15665297}.	Q13489
MMP7	3.6363	3.01501	0.000104921	0.0124018	0.2922	3.89619	Hs.2256	matrix metallopeptidase 7	||MPSL1||3.4.24.23||MMP-7||MMP7||matrin||PUMP1||uterine metalloproteinase||matrilysin preproprotein||matrix metalloproteinase-7||uterine matrilysin||pump-1 protease||PUTATIVE METALLOPROTEINASE I||matrix metalloproteinase 7 (matrilysin, uterine)||Matrix metallopeptidase 7 (matrilysin, uterine)||	4316	NM_002423	NP_002414	11	11q22.2		molecular function|metalloendopeptidase activity|IEA|GO:0004222|GOA|na//molecular function|zinc ion binding|IEA|GO:0008270|GOA|na//biological process|antibacterial peptide biosynthetic process|IEA|GO:0002780|GOA|na//biological process|antibacterial peptide secretion|IEA|GO:0002779|GOA|na//biological process|collagen catabolic process|TAS|GO:0030574|GOA|na//biological process|defense response to G…	degrades casein, gelatins of types i, iii, iv, and v, and fibronectin. activates procollagenase. {eco:0000269|pubmed:2550050}.	secreted, extracellular space, extracellular matrix {eco:0000305}.	P09237
SERPING1	3.50801	6.10199	0.000134179	0.0154165	3.47507	6.97958	Hs.384598	serpin peptidase inhibitor, clade G (C1 inhibitor), member 1	||C1NH||HAE1||SERPING1||HAE2||C1INH||serpin G1||C1-inhibiting factor||C1 esterase inhibitor||complement component 1 inhibitor||plasma protease C1 inhibitor precursor||serine/cysteine proteinase inhibitor clade G member 1||SERPIN PEPTIDASE INHIBITOR, CLADE G, MEMBER 1||serpin peptidase inhibitor, clade G (C1 inhibitor), member 1||	710	NM_000062	NP_001027466	11	11q12.1		molecular function|protein binding|IPI|GO:0005515|GOA|10570951//molecular function|serine-type endopeptidase inhibitor activity|IDA|GO:0004867|GOA|11527969//biological process|aging|IEA|GO:0007568|GOA|na//biological process|blood circulation|TAS|GO:0008015|GOA|2365061//biological process|blood coagulation|TAS|GO:0007596|GOA|na//biological process|blood coagulation, intrinsic pathway|TAS|GO:000759…	activation of the c1 complex is under control of the c1- inhibitor. it forms a proteolytically inactive stoichiometric complex with the c1r or c1s proteases. may play a potentially crucial role in regulating important physiological pathways including complement activation, blood coagulation, fibrinolysis and the generation of kinins. very efficient inhibitor of fxiia. inhibits chymotrypsin and ka…	secreted.	P05155|E9KL26
IL18BP	3.48342	3.60247	0.000167784	0.0186903	1.01009	4.47414	Hs.591967	interleukin 18 binding protein	||tadekinig-alfa||IL-18BP||IL18BPc||IL18BP||IL18BPa IL18BPb||INTERLEUKIN 18-BINDING PROTEIN||MC51L-53L-54L homolog gene product||Interleukin 18 binding protein||interleukin-18-binding protein isoform c precursor||interleukin-18-binding protein isoform d precursor||interleukin-18-binding protein isoform a precursor||interleukin-18-binding protein isoform b precursor||	10068	NM_001039659	NP_766632	11	11q13		molecular function|interleukin-18 binding|IDA|GO:0042007|GOA|10023777//molecular function|receptor antagonist activity|TAS|GO:0048019|GOA|11890646//biological process|T-helper 1 type immune response|IDA|GO:0042088|GOA|10023777//biological process|cellular response to hydrogen peroxide|IEA|GO:0070301|GOA|na//biological process|cellular response to tumor necrosis factor|IEA|GO:0071356|GOA|na//biolo…	isoform a binds to il-18 and inhibits its activity. functions as an inhibitor of the early th1 cytokine response. {eco:0000269|pubmed:10023777, eco:0000269|pubmed:10655506}.	secreted {eco:0000305}.	O95998|A0A024R5I1|A0A024R5M7|G3V1C5|A0A024R5G2
IFI44	3.41485	4.79171	0.000196278	0.0208055	2.25356	5.66031	Hs.82316	interferon-induced protein 44	||MTAP44||IFI44||TLDC5||microtubule-associated protein 44||Interferon-induced protein 44||TBC/LysM-associated domain containing 5||interferon-induced, hepatitis C-associated microtubular aggregate protein (44kD)||INTERFERON-INDUCED, HEPATITIS C-ASSOCIATED MICROTUBULE AGGREGATE PROTEIN, 44 kD||	10561	NM_006417	NP_006408	1	1p31.1		biological process|response to virus|TAS|GO:0009615|GOA|7925411//cellular component|cytoplasm|IEA|GO:0005737|GOA|na	this protein aggregates to form microtubular structures. {eco:0000250}.	cytoplasm {eco:0000305}.	Q8TCB0
LINC00639	-4.08738	-0.883975	0.000216204	0.0220495	0.0447595	-3.49934	Hs.675941	long intergenic non-protein coding RNA 639	||LINC00639||long intergenic non-protein coding RNA 639||	283547			14	14q21.1
DDX60	3.38158	4.17019	0.000228714	0.0229395	1.66539	5.0348	Hs.591710	DEAD (Asp-Glu-Ala-Asp) box polypeptide 60	||3.6.4.13||DDX60||DEAD BOX POLYPEPTIDE 60||DEAD box protein 60||probable ATP-dependent RNA helicase DDX60||DEAD (Asp-Glu-Ala-Asp) box polypeptide 60||	55601	NM_017631	NP_060101	4	4q32.3		molecular function|ATP binding|IEA|GO:0005524|GOA|na//molecular function|double-stranded DNA binding|IDA|GO:0003690|GOA|21791617//molecular function|double-stranded RNA binding|IDA|GO:0003725|GOA|21791617//molecular function|helicase activity|IEA|GO:0004386|GOA|na//molecular function|protein binding|IPI|GO:0005515|GOA|21791617//molecular function|single-stranded RNA binding|IDA|GO:0003727|GOA|217…	positively regulates ddx58/rig-i- and ifih1/mda5- dependent type i interferon and interferon inducible gene expression in response to viral infection. binds ssrna, dsrna and dsdna and can promote the binding of ddx58/rig-i to dsrna. exhibits antiviral activity against hepatitis c virus and vesicular stomatitis virus (vsv). {eco:0000269|pubmed:21478870, eco:0000269|pubmed:21791617}.	cytoplasm {eco:0000269|pubmed:21791617}.	Q8IY21|Q9H616|Q9NXV7|Q6B0F7
TNFAIP3	3.37981	4.17658	0.000229436	0.0229395	1.67335	5.04105	Hs.211600	tumor necrosis factor, alpha-induced protein 3	||OTUD7C||TNFAIP3||TNFA1P2||3.4.19.12||putative DNA-binding protein A20||TNF alpha-induced protein 3||OTU domain-containing protein 7C||zinc finger protein A20||TUMOR NECROSIS FACTOR-ALPHA-INDUCED PROTEIN 3||tumor necrosis factor inducible protein A20||tumor necrosis factor alpha-induced protein 3||Tumor necrosis factor, alpha-induced protein 3||	7128	NM_001270507	NP_006281	6	6q23		molecular function|DNA binding|IEA|GO:0003677|GOA|na//molecular function|kinase binding|IEA|GO:0019900|GOA|na//molecular function|ligase activity|IEA|GO:0016874|GOA|na//molecular function|protease binding|IPI|GO:0002020|GOA|18223652//molecular function|protein binding|IPI|GO:0005515|GOA|11463333//molecular function|protein self-association|IDA|GO:0043621|GOA|15474016//molecular function|ubiquitin…	ubiquitin-editing enzyme that contains both ubiquitin ligase and deubiquitinase activities. involved in immune and inflammatory responses signaled by cytokines, such as tnf-alpha and il-1 beta, or pathogens via toll-like receptors (tlrs) through terminating nf-kappa-b activity. essential component of a ubiquitin-editing protein complex, comprising also rnf11, itch and tax1bp1, that ensures the tr…	a20p50: cytoplasm.	P21580
CHI3L1	3.41301	2.53372	0.000239925	0.0232645	0.0200097	3.3945	Hs.382202	chitinase 3-like 1 (cartilage glycoprotein-39)	||ASRT7||CHI3L1||hCGP-39||YKL-40||YYL-40||HCGP-3P||HC-gp39||cartilage glycoprotein 39||CHONDROCYTE PROTEIN YKL40||chitinase-3-like protein 1 precursor||39 kDa synovial protein||Chitinase 3-like 1 (cartilage glycoprotein-39)||	1116	NM_001276	NP_001267	1	1q32.1		molecular function|carbohydrate binding|IEA|GO:0030246|GOA|na//molecular function|chitin binding|IDA|GO:0008061|GOA|12775711//molecular function|chitinase activity|IDA|GO:0004568|GOA|8245017//molecular function|extracellular matrix structural constituent|NAS|GO:0005201|GOA|8245017//biological process|activation of NF-kappaB-inducing kinase activity|ISS|GO:0007250|GOA|na//biological process|apopto…	carbohydrate-binding lectin with a preference for chitin. has no chitinase activity. may play a role in tissue remodeling and in the capacity of cells to respond to and cope with changes in their environment. plays a role in t-helper cell type 2 (th2) inflammatory response and il-13-induced inflammation, regulating allergen sensitization, inflammatory cell apoptosis, dendritic cell accumulation a…	secreted, extracellular space {eco:0000269|pubmed:9492324}. cytoplasm {eco:0000250}. cytoplasm, perinuclear region {eco:0000250}. endoplasmic reticulum {eco:0000250}.	P36222|A0A024R969
LAMP3	3.36345	3.48045	0.000261834	0.0248667	0.997462	4.34155	Hs.518448	lysosomal-associated membrane protein 3	||TSC403||CD208||LAMP-3||LAMP3||DC-LAMP||DCLAMP||DC LAMP||DC-lysosome-associated membrane glycoprotein||LYSOSOME-ASSOCIATED MEMBRANE PROTEIN 3||Lysosomal-associated membrane protein 3||lysosome-associated membrane glycoprotein 3 precursor||LYSOSOME-ASSOCIATED MEMBRANE GLYCOPROTEIN, DENDRITIC CELL-SPECIFIC||	27074	NM_014398	NP_055213	3	3q26.3-q27		biological process|cell proliferation|TAS|GO:0008283|GOA|9721848//biological process|immune system process|IEA|GO:0002376|GOA|na//cellular component|alveolar lamellar body membrane|IEA|GO:0097233|GOA|na//cellular component|integral component of membrane|IEA|GO:0016021|GOA|na//cellular component|lysosomal membrane|IEA|GO:0005765|GOA|na	may play a role in dendritic cell function and in adaptive immunity. {eco:0000269|pubmed:9768752}.	lysosome membrane; single-pass type i membrane protein. cytoplasmic vesicle membrane; single-pass type i membrane protein. note=during dendritic cell maturation, detected on cytoplasmic vesicles (the mhc ii compartment) that contain mhc ii proteins, lamp1, lamp2 and lamp3. detected on lysosomes in mature dendritic cells.	Q9UQV4
SRGN	3.39909	2.24083	0.00026759	0.0252673	-0.254089	3.09834	Hs.1908	serglycin	||PRG1||p.PG||SRGN||PPG||Serglycin||serglycin precursor||serglycin proteoglycan||platelet proteoglycan core protein||PLATELET PROTEOGLYCAN PROTEIN CORE||proteoglycan 1, secretory granule||hematopoetic proteoglycan core protein||hematopoetic proteoglycan core peptide||hematopoietic proteoglycan core protein||secretory granule proteoglycan core peptide||secretory granule proteoglycan core protein||…	5552	NM_002727	NP_002718	10	10q22.1		molecular function|collagen binding|IEA|GO:0005518|GOA|na//molecular function|protein binding|IPI|GO:0005515|GOA|11911826//biological process|T cell secretory granule organization|ISS|GO:0033371|GOA|na//biological process|biomineral tissue development|IEA|GO:0031214|GOA|na//biological process|blood coagulation|TAS|GO:0007596|GOA|na//biological process|granzyme-mediated apoptotic signaling pathway…	plays a role in formation of mast cell secretory granules and mediates storage of various compounds in secretory vesicles. required for storage of some proteases in both connective tissue and mucosal mast cells and for storage of granzyme b in t-lymphocytes. plays a role in localizing neutrophil elastase in azurophil granules of neutrophils. mediates processing of mmp2. plays a role in cytotoxic …	cytoplasmic granule {eco:0000250}. secreted, extracellular space. golgi apparatus. note=found in mast cell granules and in cytoplasmic granules of cytolytic t lymphocytes from where it is secreted upon cell activation. secreted constitutively by endothelial cells and macrophages. located to golgi apparatus during neutrophil differentiation.	P10124
LYZ	3.3221	4.18668	0.00028326	0.0263954	1.73548	5.04604	Hs.524579	lysozyme	||Lysozyme||3.2.1.17||LYZ||LZM||1,4-beta-N-acetylmuramidase C||c-type lysozyme||lysozyme C precursor||	4069	NM_000239	NP_000230	12	12q15		molecular function|identical protein binding|IPI|GO:0042802|GOA|23353684//molecular function|lysozyme activity|TAS|GO:0003796|GOA|2829884//biological process|cytolysis|IEA|GO:0019835|GOA|na//biological process|defense response to bacterium|IEA|GO:0042742|GOA|na//biological process|inflammatory response|TAS|GO:0006954|GOA|366724//biological process|metabolic process|IEA|GO:0008152|GOA|na//biologic…	lysozymes have primarily a bacteriolytic function; those in tissues and body fluids are associated with the monocyte- macrophage system and enhance the activity of immunoagents.	secreted.	P61626|B2R4C5
PSMB9	3.31236	3.99031	0.000293493	0.026939	1.54911	4.84834	Hs.654585	proteasome (prosome, macropain) subunit, beta type, 9	||beta1i||LMP2||PSMB6i||RING12||PSMB9||3.4.25.1||proteasome chain 7||macropain chain 7||proteasome-related gene 2||proteasome subunit beta-1i||LARGE MULTIFUNCTIONAL PROTEASE 2||proteasome subunit beta 6i||PROTEASOME SUBUNIT, BETA-TYPE, 9||proteasome catalytic subunit 1i||low molecular mass protein 2||proteasome subunit beta type-9 proprotein||multicatalytic endopeptidase complex chain 7||really i…	5698	NM_002800	NP_002791	6	6p21.3		molecular function|endopeptidase activity|IBA|GO:0004175|GOA|na//molecular function|protein binding|IPI|GO:0005515|GOA|14733938//molecular function|threonine-type endopeptidase activity|IEA|GO:0004298|GOA|na//biological process|DNA damage response, signal transduction by p53 class mediator resulting in cell cycle arrest|TAS|GO:0006977|GOA|na//biological process|G1/S transition of mitotic cell cyc…	the proteasome is a multicatalytic proteinase complex which is characterized by its ability to cleave peptides with arg, phe, tyr, leu, and glu adjacent to the leaving group at neutral or slightly basic ph. the proteasome has an atp-dependent proteolytic activity. this subunit is involved in antigen processing to generate class i binding peptides. replacement of psmb6 by psmb9 increases the capac…	cytoplasm {eco:0000255|prosite- prorule:pru00809}. nucleus {eco:0000250}.	P28065
SERPINB7	-3.89618	-0.755033	0.000303509	0.0277037	0.162514	-3.28386	Hs.138202	serpin peptidase inhibitor, clade B (ovalbumin), member 7	||TP55||SERPINB7||PPKN||MESANGIUM-PREDOMINANT GENE||serpin B7 isoform 2||serpin B7 isoform 1||mesangium predominant gene, megsin||serpin peptidase inhibitor, clade B (ovalbumin), member 7||serine (or cysteine) proteinase inhibitor, clade B (ovalbumin), member 7||	8710	NM_001040147	NP_003775	18	18q21.33		molecular function|serine-type endopeptidase inhibitor activity|IEA|GO:0004867|GOA|na//biological process|negative regulation of endopeptidase activity|IBA|GO:0010951|GOA|na//biological process|positive regulation of collagen biosynthetic process|IEA|GO:0032967|GOA|na//biological process|positive regulation of glomerular mesangial cell proliferation|IEA|GO:0072126|GOA|na//biological process|posit…	might function as an inhibitor of lys-specific proteases. might influence the maturation of megakaryocytes via its action as a serpin.	cytoplasm {eco:0000250}.	A8K3Q8|O75635
HLA-H	3.33861	2.46643	0.000313647	0.0283144	0.0200097	3.32032	Hs.728808	major histocompatibility complex, class I, H (pseudogene)	||HLA-H||HLAHP||major histocompatibility complex, class I, H (pseudogene)||	3136			6	6p21.3		molecular function|beta-2-microglobulin binding|IMP|GO:0030881|GOA|9162021//molecular function|peptide antigen binding|IEA|GO:0042605|GOA|na//biological process|antigen processing and presentation of peptide antigen via MHC class I|IEA|GO:0002474|GOA|na//biological process|immune response|NAS|GO:0006955|GOA|6461010//cellular component|MHC class I protein complex|IEA|GO:0042612|GOA|na//cellular co…
ACOT12	-4.6005	-1.32986	0.000399481	0.0350988	-0.38019	-4.06038	Hs.591756	acyl-CoA thioesterase 12	||3.1.2.1||hCACH-1||ACOT12||THEAL||STARD15||CYTOSOLIC ACETYL-CoA HYDROLASE||ACYL-CoA THIOESTERASE 12||cytoplasmic acetyl-CoA hydrolase 1||START domain-containing protein 15||acyl-coenzyme A thioesterase 12||acyl-CoA thioester hydrolase 12||StAR-related lipid transfer (START) domain containing 15||	134526	NM_130767	NP_570123	5	5q14.1		molecular function|ATP binding|IEA|GO:0005524|GOA|na//molecular function|acetyl-CoA hydrolase activity|ISS|GO:0003986|GOA|na//molecular function|carboxylic ester hydrolase activity|IEA|GO:0052689|GOA|na//molecular function|lipid binding|IEA|GO:0008289|GOA|na//biological process|acetyl-CoA metabolic process|IEA|GO:0006084|GOA|na//biological process|acyl-CoA metabolic process|ISS|GO:0006637|GOA|na/…	hydrolyzes acetyl-coa to acetate and coa. {eco:0000269|pubmed:16951743}.	cytoplasm {eco:0000269|pubmed:16951743}.	Q8WYK0
PARP12	3.16629	4.94014	0.000479169	0.0408108	2.62578	5.78593	Hs.12646	poly (ADP-ribose) polymerase family, member 12	||FLJ22693||ZC3H1||PARP12||ZC3HDC1||MSTP109||MST109||2.4.2.30||ARTD12||poly [ADP-ribose] polymerase 12||ADP-ribosyltransferase diphtheria toxin-like 12||POLY(ADP-RIBOSE) POLYMERASE FAMILY, MEMBER 12||zinc finger CCCH domain-containing protein 1||poly (ADP-ribose) polymerase family, member 12||zinc finger CCCH type domain containing 1||	64761	NM_022750	NP_073587	7	7q34		molecular function|NAD+ ADP-ribosyltransferase activity|IEA|GO:0003950|GOA|na//molecular function|metal ion binding|IEA|GO:0046872|GOA|na//molecular function|poly(A) RNA binding|IDA|GO:0044822|GOA|22658674//biological process|metabolic process|IEA|GO:0008152|GOA|na//cellular component|nucleus|IEA|GO:0005634|GOA|na		nucleus {eco:0000305}.	Q9H0J9|G5E9U9|A4D1T0
PTX3	3.16461	4.3029	0.000492781	0.0408108	1.99243	5.14751	Hs.591286	pentraxin 3, long	||TNFAIP5||PTX3||pentraxin-3||pentaxin-related protein PTX3||Pentraxin 3, long||pentraxin-related protein PTX3 precursor||TNF alpha-induced protein 5||tumor necrosis factor-inducible protein TSG-14||tumor necrosis factor-inducible gene 14 protein||tumor necrosis factor alpha-induced protein 5||pentraxin-related gene, rapidly induced by IL-1 beta||pentaxin-related gene, rapidly induced by IL-1 bet…	5806	NM_002852	NP_002843	3	3q25		molecular function|(1->3)-beta-D-glucan binding|IEA|GO:0001872|GOA|na//molecular function|complement component C1q binding|IDA|GO:0001849|GOA|23544079//molecular function|virion binding|IDA|GO:0046790|GOA|23544079//biological process|inflammatory response|TAS|GO:0006954|GOA|1429570//biological process|innate immune response|IDA|GO:0045087|GOA|23544079//biological process|negative regulation by ho…	plays a role in the regulation of innate resistance to pathogens, inflammatory reactions, possibly clearance of self- components and female fertility. {eco:0000250}.	secreted.	P26022
RPE65	-3.20567	1.71936	0.000547293	0.0445149	2.57571	-0.572432	Hs.2133	retinal pigment epithelium-specific protein 65kDa	||BCO3||RP20||RPE65||sRPE65||rd12||p63||mRPE65||3.1.1.64||LCA2||retinoid isomerohydrolase||all-trans-retinyl-palmitate hydrolase||retinol isomerase||RBP-binding membrane protein||BCO family, member 3||RETINAL PIGMENT EPITHELIUM-SPECIFIC PROTEIN, 65-KD||retinal pigment epithelium-specific protein 65kDa||retinitis pigmentosa 20 (autosomal recessive)||retinal pigment epithelium-specific 65 kDa prote…	6121	NM_000329	NP_000320	1	1p31		molecular function|all-trans-retinyl-ester hydrolase, 11-cis retinol forming activity|IEA|GO:0052885|GOA|na//molecular function|all-trans-retinyl-palmitate hydrolase, 11-cis retinol forming activity|IEA|GO:0052884|GOA|na//molecular function|metal ion binding|IEA|GO:0046872|GOA|na//molecular function|retinal isomerase activity|IEA|GO:0004744|GOA|na//biological process|cellular response to electric…	plays important roles in the production of 11-cis retinal and in visual pigment regeneration. the soluble form binds vitamin a (all-trans-retinol), making it available for lrat processing to all-trans-retinyl ester. the membrane form, palmitoylated by lrat, binds all-trans-retinyl esters, making them available for imh (isomerohydrolase) processing to all-cis- retinol. the soluble form is regenera…	cytoplasm {eco:0000250}. cell membrane {eco:0000250}; lipid-anchor {eco:0000250}. microsome membrane {eco:0000250}. note=attached to the membrane by a lipid anchor when palmitoylated (membrane form), soluble when unpalmitoylated (by similarity). undergoes light-dependent intracellular transport to become more concentrated in the central region of the retina pigment epithelium cells. {eco:0000250,…	Q16518
GBP4	3.16992	2.03521	0.000606608	0.0488557	-0.254089	2.87002	Hs.409925	guanylate binding protein 4	||GBP-4||GBP4||Mpa2||GTP-binding protein 4||guanylate-binding protein 4||guanine nucleotide-binding protein 4||Guanylate binding protein 4||GUANYLATE-BINDING PROTEIN 3, MOUSE, HOMOLOG OF||	115361	NM_052941	NP_443173	1	1p22.2		molecular function|GTP binding|IEA|GO:0005525|GOA|na//molecular function|GTPase activity|IEA|GO:0003924|GOA|na//biological process|metabolic process|IEA|GO:0008152|GOA|na//cellular component|cytoplasm|IEA|GO:0005737|GOA|na//cellular component|nucleus|IEA|GO:0005634|GOA|na	binds gtp, gdp and gmp. hydrolyzes gtp very efficiently; gdp rather than gmp is the major reaction product. plays a role in erythroid differentiation (by similarity). {eco:0000250}.	cytoplasm {eco:0000269|pubmed:17266443}. nucleus {eco:0000269|pubmed:17266443}.	Q96PP9
HLA-C	3.07218	8.93693	0.000638715	0.0511907	6.70291	9.77474	Hs.77961	major histocompatibility complex, class I, C	||HLAB||SPDA1||HLA-B||lymphocyte antigen||SYNOVITIS, CHRONIC, SUSCEPTIBILITY TO||MHC HLA-B transmembrane glycoprotein||leukocyte antigen class I-B||MHC class I antigen GN00104||MHC HLA-B cell surface glycoprotein||MHC class I antigen SHCHA||DRUG-INDUCED LIVER INJURY DUE TO FLUCLOXACILLIN||MHC Class I HLA heavy chain||major histocompatibility complex, class I, B||HLA-B HISTOCOMPATIBILITY TYPE ABAC…	3107	NM_001243042	NP_002108	6	6p21.3		molecular function|TAP binding|IDA|GO:0046977|GOA|8617941//molecular function|peptide antigen binding|IBA|GO:0042605|GOA|na//molecular function|peptide antigen binding|IDA|GO:0042605|GOA|22031944//molecular function|peptide antigen binding|ISS|GO:0042605|GOA|na//molecular function|receptor binding|IBA|GO:0005102|GOA|na//biological process|antigen processing and presentation of endogenous peptide …	involved in the presentation of foreign antigens to the immune system.	membrane; single-pass type i membrane protein.	P10321|O19617|Q6R739|Q95HC2
RGS16	-3.06149	4.65432	0.000688783	0.0549355	5.49183	2.43726	Hs.413297	regulator of G-protein signaling 16	||RGS16||A28-RGS14P||hRGS-r||retinal-specific RGS||regulator of G-protein signalling 16||regulator of G-protein signaling 16||retinally abundant regulator of G-protein signaling||REGULATOR OF G PROTEIN SIGNALING 16||	6004	NM_002928	NP_002919	1	1q25-q31		molecular function|GTPase activator activity|TAS|GO:0005096|GOA|10747990//molecular function|calmodulin binding|TAS|GO:0005516|GOA|10747990//molecular function|protein binding|IPI|GO:0005515|GOA|21784977//biological process|positive regulation of GTPase activity|TAS|GO:0043547|GOA|10747990//biological process|regulation of G-protein coupled receptor protein signaling pathway|TAS|GO:0008277|GOA|10…	inhibits signal transduction by increasing the gtpase activity of g protein alpha subunits thereby driving them into their inactive gdp-bound form. binds to g(i)-alpha and g(o)-alpha, but not to g(s)-alpha. may play a role in regulating the kinetics of signaling in the phototransduction cascade.		O15492
NPTX1	3.05765	3.07184	0.000763708	0.0589095	0.864759	3.90171	Hs.514556	neuronal pentraxin I	||NPTX1||NP1||NP-I||neuronal pentraxin-1 precursor||PENTRAXIN I, NEURONAL||neuronal pentraxin I||	4884	NM_002522	NP_002513	17	17q25.3		molecular function|metal ion binding|IEA|GO:0046872|GOA|na//biological process|axonogenesis involved in innervation|IEA|GO:0060385|GOA|na//biological process|cellular response to glucose stimulus|IEA|GO:0071333|GOA|na//biological process|cellular response to potassium ion|IEA|GO:0035865|GOA|na//biological process|central nervous system development|TAS|GO:0007417|GOA|8884281//biological process|mi…	may be involved in mediating uptake of synaptic material during synapse remodeling or in mediating the synaptic clustering of ampa glutamate receptors at a subset of excitatory synapses. {eco:0000250}.	cytoplasmic vesicle, secretory vesicle {eco:0000305}.	Q15818
HCP5	3.01285	4.60971	0.00082916	0.0627793	2.43302	5.43895	In multiple Geneids
C15orf48	3.11951	1.56203	0.000835499	0.062969	-0.671217	2.38707	Hs.112242	chromosome 15 open reading frame 48	||C15orf48||FOAP-11||NMES1||normal mucosa of esophagus specific 1||Chromosome 15 open reading frame 48||normal mucosa of esophagus-specific gene 1 protein||	84419	NM_032413	NP_922946	15	15q21.1		cellular component|mitochondrion|IEA|GO:0005739|GOA|na//cellular component|nucleus|IDA|GO:0005634|GOA|12209954		nucleus {eco:0000269|pubmed:12209954}.	Q9C002|A0A024R5U4
UBA7	3.00228	4.62827	0.000850409	0.0638001	2.46087	5.45637	Hs.16695	ubiquitin-like modifier activating enzyme 7	||UBA7||UBE7||UBA1B||UBE2||D8||UBE1L||ubiquitin-activating enzyme-2||ubiquitin-activating enzyme 7||UBIQUITIN-ACTIVATING ENZYME E1-LIKE||UBA7, ubiquitin-activating enzyme E1||ubiquitin-like modifier-activating enzyme 7||ubiquitin-activating enzyme E1-related protein||Ubiquitin-like modifier activating enzyme 7||UBA1, ubiquitin-activating enzyme E1 homolog B||	7318	NM_003335	NP_003326	3	3p21		molecular function|ATP binding|IEA|GO:0005524|GOA|na//molecular function|ISG15 activating enzyme activity|IDA|GO:0019782|GOA|16428300//molecular function|protein binding|IPI|GO:0005515|GOA|16189514//molecular function|ubiquitin activating enzyme activity|IBA|GO:0004839|GOA|na//molecular function|ubiquitin-protein transferase activity|IBA|GO:0004842|GOA|na//biological process|DNA repair|TAS|GO:000…	activates ubiquitin by first adenylating with atp its c- terminal glycine residue and thereafter linking this residue to the side chain of a cysteine residue in e1, yielding a ubiquitin- e1 thioester and free amp. catalyzes the isgylation of influenza a virus ns1 protein. {eco:0000269|pubmed:16254333, eco:0000269|pubmed:20133869}.		P41226
IFITM3	2.97031	9.06478	0.00091418	0.0680124	6.92142	9.89142	Hs.374650	interferon induced transmembrane protein 3	||DSPA2b||IFITM3||IP15||interferon-inducible protein 1-8U||interferon-induced transmembrane protein 3||Interferon induced transmembrane protein 3||dispanin subfamily A member 2b||	10410	NM_021034	NP_066362	11	11p15.5		molecular function|protein binding|IPI|GO:0005515|GOA|18486613//biological process|cytokine-mediated signaling pathway|TAS|GO:0019221|GOA|na//biological process|defense response to virus|IEA|GO:0051607|GOA|na//biological process|immune response|TAS|GO:0006955|GOA|1906403//biological process|negative regulation of viral entry into host cell|IDA|GO:0046597|GOA|20943977//biological process|negative …	ifn-induced antiviral protein which disrupts intracellular cholesterol homeostasis. inhibits the entry of viruses to the host cell cytoplasm by preventing viral fusion with cholesterol depleted endosomes. may inactivate new enveloped viruses which buds out of the infected cell, by letting them go out with a cholesterol depleted membrane. active against multiple viruses, including influenza a viru…	cell membrane; single-pass type ii membrane protein. late endosome membrane; single-pass type ii membrane protein. lysosome membrane; single-pass type ii membrane protein.	Q01628
VCAM1	2.99278	3.14833	0.000980883	0.0722687	0.997462	3.97149	Hs.109225	vascular cell adhesion molecule 1	||INCAM-100||VCAM1||CD106 antigen||Vascular cell adhesion molecule 1||vascular cell adhesion protein 1 isoform a precursor||vascular cell adhesion protein 1 isoform b precursor||vascular cell adhesion protein 1 isoform c precursor||	7412	NM_001078	NP_542413	1	1p32-p31		molecular function|cell adhesion molecule binding|IDA|GO:0050839|GOA|1377228//molecular function|cell adhesion molecule binding|IPI|GO:0050839|GOA|12082081//molecular function|integrin binding|IDA|GO:0005178|GOA|1377228//molecular function|integrin binding|IMP|GO:0005178|GOA|19738201//molecular function|primary amine oxidase activity|IDA|GO:0008131|GOA|23474851//biological process|B cell differen…	important in cell-cell recognition. appears to function in leukocyte-endothelial cell adhesion. interacts with integrin alpha-4/beta-1 (itga4/itgb1) on leukocytes, and mediates both adhesion and signal transduction. the vcam1/itga4/itgb1 interaction may play a pathophysiologic role both in immune responses and in leukocyte emigration to sites of inflammation.	membrane; single-pass type i membrane protein.	P19320
PLP1	-2.94961	2.47123	0.00117889	0.0838495	3.29852	0.377703	Hs.1787	proteolipid protein 1	||PMD||SPG2||MMPL||PLP/DM20||GPM6C||PLP1||HLD1||LIPOPHILIN DM20||PROTEOLIPID PROTEIN, MYELIN||Proteolipid protein 1||major myelin proteolipid protein||myelin proteolipid protein isoform 2||myelin proteolipid protein isoform 1||	5354	NM_000533	NP_955772	X	Xq22		molecular function|protein binding|IPI|GO:0005515|GOA|25416956//molecular function|structural constituent of myelin sheath|IEA|GO:0019911|GOA|na//molecular function|structural molecule activity|TAS|GO:0005198|GOA|2479017//biological process|astrocyte development|IEA|GO:0014002|GOA|na//biological process|axon development|IEA|GO:0061564|GOA|na//biological process|axon ensheathment|TAS|GO:0008366|GO…	this is the major myelin protein from the central nervous system. it plays an important role in the formation or maintenance of the multilamellar structure of myelin.	cell membrane {eco:0000269|pubmed:24103481}; multi-pass membrane protein {eco:0000269|pubmed:24103481}. myelin membrane {eco:0000250}. note=colocalizes with sirt2 in internodal regions, at paranodal axoglial junction and schmidt-lanterman incisures of myelin sheat. {eco:0000250}.	P60201|A8K9L3
HLA-DQA1	2.90894	4.14423	0.00120156	0.0850933	2.06076	4.96084	Hs.387679	major histocompatibility complex, class II, DQ alpha 1	||CD||GSE||DQ-A1||HLA-DQA1||HLA-DCA||DC-alpha||CELIAC1||DC1||MHC HLA-DQ alpha||DC-1 alpha chain||leucocyte antigen DQA1||HLADC HISTOCOMPATIBILITY TYPE||MHC class II HLA-DQ-alpha-1||MHC class II DQA1||MHC class II antigen||leukocyte antigen alpha chain||HLA-DQ IMMUNE RESPONSE ANTIGENS HIa||MHC class II surface glycoprotein||MHC class II HLA-D alpha glycoprotein||MAJOR HISTOCOMPATIBILITY COMPLEX, C…	3117	NM_002122	NP_002113	6	6p21.3		molecular function|MHC class II receptor activity|NAS|GO:0032395|GOA|3584986//molecular function|MHC class II receptor activity|TAS|GO:0032395|GOA|2300572//molecular function|peptide antigen binding|ISS|GO:0042605|GOA|20356827//biological process|T cell costimulation|TAS|GO:0031295|GOA|na//biological process|T cell receptor signaling pathway|TAS|GO:0050852|GOA|na//biological process|antigen proce…	binds peptides derived from antigens that access the endocytic route of antigen presenting cells (apc) and presents them on the cell surface for recognition by the cd4 t-cells. the peptide binding cleft accommodates peptides of 10-30 residues. the peptides presented by mhc class ii molecules are generated mostly by degradation of proteins that access the endocytic route, where they are processed …	cell membrane; single-pass type i membrane protein. endoplasmic reticulum membrane; single-pass type i membrane protein. golgi apparatus, trans-golgi network membrane; single-pass type i membrane protein. endosome membrane; single- pass type i membrane protein. lysosome membrane; single-pass type i membrane protein. note=the mhc class ii complex transits through a number of intracellular compartm…	P01909|Q5Y7H0|Q5Y7D2|L8E864|Q30063|Q08AS3|Q8MH44
CXCL16	2.93411	2.89076	0.00121174	0.085446	0.79353	3.70615	Hs.745037	chemokine (C-X-C motif) ligand 16	||SR-PSOX||CXCLG16||CXCL16||SRPSOX||transmembrane chemokine CXCL16||small-inducible cytokine B16||CXC chemokine ligand 16||chemokine (C-X-C motif) ligand 16||C-X-C motif chemokine 16 precursor||CHEMOKINE, CXC MOTIF, LIGAND 16||scavenger receptor for phosphatidylserine and oxidized low density lipoprotein||	58191	NM_001100812	NP_071342	17	17p13		molecular function|chemokine activity|IDA|GO:0008009|GOA|18373975//molecular function|chemokine activity|ISS|GO:0008009|GOA|na//molecular function|low-density lipoprotein receptor activity|ISS|GO:0005041|GOA|na//molecular function|scavenger receptor activity|TAS|GO:0005044|GOA|11060282//biological process|T cell chemotaxis|IEA|GO:0010818|GOA|na//biological process|cellular response to lipopolysac…	acts as a scavenger receptor on macrophages, which specifically binds to oxldl (oxidized low density lipoprotein), suggesting that it may be involved in pathophysiology such as atherogenesis (by similarity). induces a strong chemotactic response. induces calcium mobilization. binds to cxcr6/bonzo. {eco:0000250}.	cell membrane {eco:0000305}; single-pass type i membrane protein {eco:0000305}. secreted. note=also exists as a soluble form.	Q9H2A7
SERPINA1	2.94887	2.14486	0.00121944	0.0856214	0.0447595	2.95728	Hs.525557	serpin peptidase inhibitor, clade A (alpha-1 antiproteinase, antitrypsin), member 1	||alpha-1-antiproteinase||PI1||SERPINA1||alpha1AT||AAT||PRO2275||alpha-1-antitrypsin precursor||serpin A1||alpha-1-antitrypsin null||alpha-1 protease inhibitor||protease inhibitor 1 (anti-elastase), alpha-1-antitrypsin||SERPIN PEPTIDASE INHIBITOR, CLADE A, MEMBER 1||serine (or cysteine) proteinase inhibitor, clade A, member 1||serpin peptidase inhibitor, clade A (alpha-1 antiproteinase, antitryps…	5265	NM_000295	NP_001121179	14	14q32.1		molecular function|glycoprotein binding|IPI|GO:0001948|GOA|20477988//molecular function|identical protein binding|IPI|GO:0042802|GOA|11057674//molecular function|protease binding|IPI|GO:0002020|GOA|15853774//molecular function|protein binding|IPI|GO:0005515|GOA|11057674//molecular function|serine-type endopeptidase inhibitor activity|IDA|GO:0004867|GOA|15795238//molecular function|serine-type end…	short peptide from aat: reversible chymotrypsin inhibitor. it also inhibits elastase, but not trypsin. its major physiological function is the protection of the lower respiratory tract against proteolytic destruction by human leukocyte elastase (hle).	short peptide from aat: secreted, extracellular space, extracellular matrix.	P01009|E9KL23
IRF7	2.88889	5.05209	0.00125821	0.0878891	2.98352	5.86775	Hs.166120	interferon regulatory factor 7	||IRF7C||IRF7||IRF7H||IRF-7H||IRF7A IRF7B||interferon regulatory factor-7H||Interferon regulatory factor 7||interferon regulatory factor 7 isoform d||interferon regulatory factor 7 isoform b||interferon regulatory factor 7 isoform a||	3665	NM_001572	NP_004022	11	11p15.5		molecular function|DNA binding|IMP|GO:0003677|GOA|12374802//molecular function|RNA polymerase II core promoter proximal region sequence-specific DNA binding transcription factor activity|IDA|GO:0000982|GOA|17404045//molecular function|RNA polymerase II core promoter sequence-specific DNA binding|IDA|GO:0000979|GOA|17404045//molecular function|protein binding|IPI|GO:0005515|GOA|11943871//biologica…	key transcriptional regulator of type i interferon (ifn)-dependent immune responses and plays a critical role in the innate immune response against dna and rna viruses. regulates the transcription of type i ifn genes (ifn-alpha and ifn-beta) and ifn-stimulated genes (isg) by binding to an interferon-stimulated response element (isre) in their promoters. can efficiently activate both the ifn-beta …	nucleus. cytoplasm. note=the phosphorylated and active form accumulates selectively in the nucleus.	Q92985|A0A024RCA2|M9RSF4
B2M	2.87706	10.533	0.00126244	0.0878891	8.47189	11.3489	Hs.534255	beta-2-microglobulin	||Beta-2-microglobulin||B2M||beta-2-microglobin||beta-2-microglobulin precursor||beta chain of MHC class I molecules||	567	NM_004048	NP_004039	15	15q21.1		molecular function|glycoprotein binding|IPI|GO:0001948|GOA|9465039//molecular function|identical protein binding|IPI|GO:0042802|GOA|21569201//molecular function|protein binding|IPI|GO:0005515|GOA|10638746//biological process|T cell differentiation in thymus|IEA|GO:0033077|GOA|na//biological process|antigen processing and presentation of exogenous peptide antigen via MHC class I|TAS|GO:0042590|GOA…	component of the class i major histocompatibility complex (mhc). involved in the presentation of peptide antigens to the immune system.	secreted {eco:0000269|pubmed:1336137, eco:0000269|pubmed:7554280}. note=detected in serum and urine.	P61769|H0YL18
KCNJ10	-2.96957	1.10774	0.00134085	0.0925635	1.94062	-0.955159	Hs.408960	potassium channel, inwardly rectifying subfamily J, member 10	||KCNJ10||SESAME||KCNJ13-PEN||BIRK-10||inward rectifier K+ channel KIR1.2||inward rectifier K(+) channel Kir1.2||ATP-sensitive inward rectifier potassium channel 10||GLIAL INWARDLY RECTIFYING POTASSIUM CHANNEL Kir4.1||glial ATP-dependent inwardly rectifying potassium channel KIR4.1||potassium inwardly-rectifying channel, subfamily J, member 10||potassium channel, inwardly rectifying subfamily J m…	3766	NM_002241	NP_002232	1	1q23.2		molecular function|ATP binding|IEA|GO:0005524|GOA|na//molecular function|ATP-activated inward rectifier potassium channel activity|TAS|GO:0015272|GOA|8995301//molecular function|identical protein binding|IEA|GO:0042802|GOA|na//molecular function|protein binding|IPI|GO:0005515|GOA|17628813//molecular function|receptor binding|IEA|GO:0005102|GOA|na//biological process|L-glutamate uptake involved in…	may be responsible for potassium buffering action of glial cells in the brain. inward rectifier potassium channels are characterized by a greater tendency to allow potassium to flow into the cell rather than out of it. their voltage dependence is regulated by the concentration of extracellular potassium; as external potassium is raised, the voltage range of the channel opening shifts to more posi…	membrane; multi-pass membrane protein.	P78508
DCN	2.85672	3.96442	0.00145618	0.0968623	1.92737	4.77442	Hs.156316	decorin	||PGII||PGS2||DCN||Decorin||SLRR1B||DSPG2||PG-S2||PG40||CSCD||decorin proteoglycan||PG II||proteoglycan core protein||bone proteoglycan II||decorin isoform e precursor||decorin isoform a preproprotein||decorin isoform d precursor||decorin isoform c precursor||dermatan sulphate proteoglycans II||decorin isoform b precursor||DERMATAN SULFATE PROTEOGLYCAN 2||small leucine-rich protein 1B||	1634	NM_001920	NP_598014	12	12q21.33		molecular function|collagen binding|IEA|GO:0005518|GOA|na//molecular function|extracellular matrix binding|IEA|GO:0050840|GOA|na//molecular function|glycosaminoglycan binding|IEA|GO:0005539|GOA|na//molecular function|poly(A) RNA binding|IDA|GO:0044822|GOA|22658674//molecular function|protein N-terminus binding|IEA|GO:0047485|GOA|na//biological process|aging|IEA|GO:0007568|GOA|na//biological proce…	may affect the rate of fibrils formation.	secreted, extracellular space, extracellular matrix.	P07585|A0A024RBG6|Q6FH10
KCNA2	-3.24636	-0.380249	0.00149116	0.0987891	0.485381	-2.52367	Hs.248139	potassium channel, voltage gated shaker related subfamily A, member 2	||HK4||NGK1||KCNA2||RBK2||voltage-gated potassium channel HBK5||MK2, MOUSE, HOMOLOG OF||voltage-gated K(+) channel HuKIV||voltage-gated potassium channel subunit Kv1.2||voltage-gated potassium channel protein Kv1.2||POTASSIUM CHANNEL, VOLTAGE-GATED, SHAKER-RELATED SUBFAMILY, MEMBER 2||Potassium voltage-gated channel, shaker-related subfamily, member 2||potassium voltage-gated channel subfamily A …	3737	NM_001204269	NP_004965	1	1p13		molecular function|delayed rectifier potassium channel activity|ISS|GO:0005251|GOA|na//molecular function|outward rectifier potassium channel activity|IEA|GO:0015271|GOA|na//molecular function|potassium channel activity|TAS|GO:0005267|GOA|2722779//molecular function|protein binding|IPI|GO:0005515|GOA|25416956//molecular function|voltage-gated potassium channel activity|IMP|GO:0005249|GOA|19912772…	voltage-gated potassium channel that mediates transmembrane potassium transport in excitable membranes, primarily in the brain and the central nervous system, but also in the cardiovascular system. prevents aberrant action potential firing and regulates neuronal output. forms tetrameric potassium- selective channels through which potassium ions pass in accordance with their electrochemical gradie…	cell membrane {eco:0000269|pubmed:11211111, eco:0000269|pubmed:19912772, eco:0000269|pubmed:20220134, eco:0000269|pubmed:23769686, eco:0000269|pubmed:8495559}; multi- pass membrane protein {eco:0000250|uniprotkb:p63142, eco:0000305}. membrane {eco:0000250|uniprotkb:p63142}. cell projection, axon {eco:0000269|pubmed:16473933}. cell junction, synapse {eco:0000250|uniprotkb:p63142}. endoplasmic reti…	P16389
