# Supplementary material for: Transcriptome sequencing of neurologic diseases associated genes in HHV-6A infected human astrocyte
Source: Oncotarget. 2016 Jun 17;7(30):48070–80. doi: 10.18632/oncotarget.10127 (PMC5217001; doi:10.18632/oncotarget.10127)
Supplement: Supplementary file 4 [file oncotarget-07-48070-s004.xlsx]

## Sheet: Sheet1
GO_ID	Term	Annotated	Significant	Expected	classicFisher	sigGenes
GO:0006952	defense response	1226	41	6.2	8.7e-27	APOL1,B2M,BIRC3,BST2,C1R,C1S,CFB,CHI3L1,CTSS,CXCL16,DDX60,HLA-B,HLA-C,HLA-DQA1,HLA-F,ICAM1,IFI27,IFI30,IFI35,IFI44L,IFI6,IFIH1,IFITM1,IFITM3,IL32,IRF7,ISG15,KCNJ10,LYZ,MMP7,MX1,OAS3,PLP1,PSMB9,PTX3,SERPINA1,SERPINA3,SERPING1,TNFAIP3,UBA7,VCAM1
GO:0006955	immune response	1124	38	5.68	1.7e-24	APOL1,B2M,BIRC3,BST2,C1R,C1S,CFB,CTSS,CXCL16,DDX60,HLA-B,HLA-C,HLA-DQA1,HLA-F,HLA-H,ICAM1,IFI27,IFI30,IFI35,IFI44L,IFI6,IFIH1,IFITM1,IFITM3,IL18BP,IL32,IRF7,ISG15,MMP7,MX1,OAS3,PSMB9,PTX3,SECTM1,SERPING1,TNFAIP3,UBA7,VCAM1
GO:0045087	innate immune response	754	32	3.81	6e-23	APOL1,B2M,BIRC3,BST2,C1R,C1S,CFB,CTSS,CXCL16,DDX60,HLA-B,HLA-C,HLA-DQA1,HLA-F,ICAM1,IFI27,IFI30,IFI35,IFI6,IFIH1,IFITM1,IFITM3,IRF7,ISG15,MX1,OAS3,PSMB9,PTX3,SERPING1,TNFAIP3,UBA7,VCAM1
GO:0002376	immune system process	1875	40	9.48	1.3e-18	APOL1,B2M,BIRC3,BST2,C1R,C1S,CFB,CTSS,CXCL16,DDX60,HERC6,HLA-B,HLA-C,HLA-DQA1,HLA-F,HLA-H,ICAM1,IFI27,IFI30,IFI35,IFI44L,IFI6,IFIH1,IFITM1,IFITM3,IL18BP,IL32,IRF7,ISG15,LAMP3,MMP7,MX1,OAS3,PSMB9,PTX3,SECTM1,SERPING1,TNFAIP3,UBA7,VCAM1
GO:0060337	type I interferon signaling pathway	62	13	0.31	2.5e-18	BST2,HLA-B,HLA-C,HLA-F,IFI27,IFI35,IFI6,IFITM1,IFITM3,IRF7,ISG15,MX1,OAS3
GO:0071357	cellular response to type I interferon	62	13	0.31	2.5e-18	BST2,HLA-B,HLA-C,HLA-F,IFI27,IFI35,IFI6,IFITM1,IFITM3,IRF7,ISG15,MX1,OAS3
GO:0034340	response to type I interferon	63	13	0.32	3.1e-18	BST2,HLA-B,HLA-C,HLA-F,IFI27,IFI35,IFI6,IFITM1,IFITM3,IRF7,ISG15,MX1,OAS3
GO:0043207	response to external biotic stimulus	580	25	2.93	1.2e-17	B2M,BIRC3,BST2,CMPK2,CXCL16,DCN,DDX60,HLA-B,ICAM1,IFI44,IFI44L,IFIH1,IFITM1,IFITM3,IL18BP,IRF7,ISG15,LYZ,MMP7,MX1,OAS3,PTX3,SERPINA1,TNFAIP3,VCAM1
GO:0051707	response to other organism	580	25	2.93	1.2e-17	B2M,BIRC3,BST2,CMPK2,CXCL16,DCN,DDX60,HLA-B,ICAM1,IFI44,IFI44L,IFIH1,IFITM1,IFITM3,IL18BP,IRF7,ISG15,LYZ,MMP7,MX1,OAS3,PTX3,SERPINA1,TNFAIP3,VCAM1
GO:0009607	response to biotic stimulus	606	25	3.06	3.3e-17	B2M,BIRC3,BST2,CMPK2,CXCL16,DCN,DDX60,HLA-B,ICAM1,IFI44,IFI44L,IFIH1,IFITM1,IFITM3,IL18BP,IRF7,ISG15,LYZ,MMP7,MX1,OAS3,PTX3,SERPINA1,TNFAIP3,VCAM1
GO:0034341	response to interferon-gamma	117	14	0.59	4.5e-16	B2M,BST2,CXCL16,HLA-B,HLA-C,HLA-DQA1,HLA-F,ICAM1,IFI30,IFITM1,IFITM3,IRF7,OAS3,VCAM1
GO:0034097	response to cytokine	548	23	2.77	6.2e-16	B2M,BST2,CHI3L1,CXCL16,HLA-B,HLA-C,HLA-DQA1,HLA-F,ICAM1,IFI27,IFI30,IFI35,IFI6,IFITM1,IFITM3,IL18BP,IRF7,ISG15,MX1,OAS3,SERPINA1,UBA7,VCAM1
GO:0071345	cellular response to cytokine stimulus	460	21	2.33	3e-15	B2M,BST2,CHI3L1,HLA-B,HLA-C,HLA-DQA1,HLA-F,ICAM1,IFI27,IFI30,IFI35,IFI6,IFITM1,IFITM3,IL18BP,IRF7,ISG15,MX1,OAS3,UBA7,VCAM1
GO:0006950	response to stress	2910	44	14.71	3.1e-15	APOL1,B2M,BIRC3,BST2,C1R,C1S,CFB,CHI3L1,CTSS,CXCL16,DCN,DDX60,HLA-B,HLA-C,HLA-DQA1,HLA-F,ICAM1,IFI27,IFI30,IFI35,IFI44L,IFI6,IFIH1,IFITM1,IFITM3,IL18BP,IL32,IRF7,ISG15,KCNJ10,LYZ,MMP7,MX1,OAS3,PLP1,PSMB9,PTX3,SERPINA1,SERPINA3,SERPING1,SRGN,TNFAIP3,UBA7,VCAM1
GO:0019221	cytokine-mediated signaling pathway	352	19	1.78	4.1e-15	B2M,BST2,HLA-B,HLA-C,HLA-DQA1,HLA-F,ICAM1,IFI27,IFI30,IFI35,IFI6,IFITM1,IFITM3,IRF7,ISG15,MX1,OAS3,UBA7,VCAM1
GO:0002252	immune effector process	545	20	2.76	9.8e-13	B2M,BIRC3,BST2,C1R,C1S,CFB,DDX60,HLA-B,ICAM1,IFI44L,IFIH1,IFITM1,IFITM3,IRF7,ISG15,MX1,OAS3,PTX3,SERPING1,TNFAIP3
GO:0009605	response to external stimulus	1628	31	8.23	3.2e-12	B2M,BIRC3,BST2,CFB,CHI3L1,CMPK2,CTSS,CXCL16,DCN,DDX60,HLA-B,ICAM1,IFI44,IFI44L,IFIH1,IFITM1,IFITM3,IL18BP,IRF7,ISG15,LYZ,MMP7,MX1,OAS3,PTX3,RPE65,SERPINA1,SERPING1,TNFAIP3,TYMP,VCAM1
GO:0060333	interferon-gamma-mediated signaling pathway	77	10	0.39	4.3e-12	B2M,HLA-B,HLA-C,HLA-DQA1,HLA-F,ICAM1,IFI30,IRF7,OAS3,VCAM1
GO:0071346	cellular response to interferon-gamma	99	10	0.5	5.6e-11	B2M,HLA-B,HLA-C,HLA-DQA1,HLA-F,ICAM1,IFI30,IRF7,OAS3,VCAM1
GO:0098542	defense response to other organism	329	15	1.66	5.7e-11	B2M,BIRC3,BST2,DDX60,IFI44L,IFIH1,IFITM1,IFITM3,IRF7,ISG15,LYZ,MMP7,MX1,OAS3,TNFAIP3
GO:0050776	regulation of immune response	683	20	3.45	6e-11	B2M,BIRC3,BST2,C1R,C1S,CFB,CTSS,DDX60,HLA-B,HLA-C,HLA-DQA1,HLA-F,ICAM1,IFIH1,IFITM1,IRF7,PSMB9,SERPING1,TNFAIP3,VCAM1
GO:0051607	defense response to virus	235	13	1.19	1.2e-10	B2M,BIRC3,BST2,DDX60,IFI44L,IFIH1,IFITM1,IFITM3,IRF7,ISG15,MX1,OAS3,TNFAIP3
GO:0002480	antigen processing and presentation of exogenous peptide antigen via MHC class I...	8	5	0.04	1.5e-10	B2M,CTSS,HLA-B,HLA-C,HLA-F
GO:0050896	response to stimulus	5779	53	29.22	1.9e-10	APOL1,B2M,BIRC3,BST2,C1R,C1S,CFB,CHI3L1,CMPK2,CTSS,CXCL16,DCN,DDX60,HLA-B,HLA-C,HLA-DQA1,HLA-F,HLA-H,ICAM1,IFI27,IFI30,IFI35,IFI44,IFI44L,IFI6,IFIH1,IFITM1,IFITM3,IL18BP,IL32,IRF7,ISG15,KCNJ10,LGALS9,LYZ,MMP7,MX1,NPTX1,OAS3,PLP1,PSMB9,PTX3,RGS16,RPE65,SECTM1,SERPINA1,SERPINA3,SERPING1,SRGN,TNFAIP3,TYMP,UBA7,VCAM1
GO:0009615	response to virus	301	14	1.52	2.1e-10	B2M,BIRC3,BST2,DDX60,IFI44,IFI44L,IFIH1,IFITM1,IFITM3,IRF7,ISG15,MX1,OAS3,TNFAIP3
GO:0071310	cellular response to organic substance	1558	27	7.88	1.5e-09	B2M,BST2,CHI3L1,CMPK2,CTSS,CXCL16,HLA-B,HLA-C,HLA-DQA1,HLA-F,ICAM1,IFI27,IFI30,IFI35,IFI6,IFITM1,IFITM3,IL18BP,IRF7,ISG15,MX1,NPTX1,OAS3,RPE65,TNFAIP3,UBA7,VCAM1
GO:0051704	multi-organism process	1706	28	8.63	2.2e-09	APOL1,B2M,BIRC3,BST2,CMPK2,CXCL16,DCN,DDX60,HLA-B,HLA-C,ICAM1,IFI44,IFI44L,IFIH1,IFITM1,IFITM3,IL18BP,IRF7,ISG15,LYZ,MMP7,MX1,OAS3,PSMB9,PTX3,SERPINA1,TNFAIP3,VCAM1
GO:0009617	response to bacterium	302	13	1.53	2.6e-09	B2M,CMPK2,CXCL16,DCN,HLA-B,ICAM1,IL18BP,ISG15,LYZ,MMP7,SERPINA1,TNFAIP3,VCAM1
GO:0010033	response to organic substance	1993	30	10.08	3.3e-09	B2M,BST2,CHI3L1,CMPK2,CTSS,CXCL16,DCN,HLA-B,HLA-C,HLA-DQA1,HLA-F,ICAM1,IFI27,IFI30,IFI35,IFI6,IFITM1,IFITM3,IL18BP,IRF7,ISG15,KCNJ10,MX1,NPTX1,OAS3,RPE65,SERPINA1,TNFAIP3,UBA7,VCAM1
GO:0045071	negative regulation of viral genome replication	34	6	0.17	1.6e-08	BST2,IFITM1,IFITM3,ISG15,MX1,OAS3
GO:0002250	adaptive immune response	177	10	0.89	1.7e-08	B2M,C1R,C1S,CTSS,HLA-B,ICAM1,IL18BP,IRF7,SERPING1,TNFAIP3
GO:0006954	inflammatory response	433	14	2.19	2.3e-08	BIRC3,CFB,CHI3L1,CTSS,ICAM1,KCNJ10,LYZ,PLP1,PTX3,SERPINA1,SERPINA3,SERPING1,TNFAIP3,VCAM1
GO:0002682	regulation of immune system process	1064	21	5.38	2.3e-08	B2M,BIRC3,BST2,C1R,C1S,CFB,CTSS,DDX60,HLA-B,HLA-C,HLA-DQA1,HLA-F,ICAM1,IFIH1,IFITM1,IRF7,ISG15,PSMB9,SERPING1,TNFAIP3,VCAM1
GO:0002474	antigen processing and presentation of peptide antigen via MHC class I	98	8	0.5	2.9e-08	B2M,CTSS,HLA-B,HLA-C,HLA-F,HLA-H,IFI30,PSMB9
GO:0048525	negative regulation of viral process	64	7	0.32	2.9e-08	BST2,IFITM1,IFITM3,ISG15,MX1,OAS3,PTX3
GO:0044764	multi-organism cellular process	701	17	3.54	3.9e-08	B2M,BIRC3,BST2,DDX60,HLA-B,HLA-C,ICAM1,IFIH1,IFITM1,IFITM3,IRF7,ISG15,MX1,OAS3,PSMB9,PTX3,VCAM1
GO:0019882	antigen processing and presentation	202	10	1.02	5.9e-08	B2M,CTSS,HLA-B,HLA-C,HLA-DQA1,HLA-F,HLA-H,ICAM1,IFI30,PSMB9
GO:0042590	antigen processing and presentation of exogenous peptide antigen via MHC class I	71	7	0.36	6.1e-08	B2M,CTSS,HLA-B,HLA-C,HLA-F,IFI30,PSMB9
GO:0002460	adaptive immune response based on somatic recombination of immune receptors buil...	153	9	0.77	6.6e-08	B2M,C1R,C1S,HLA-B,ICAM1,IL18BP,IRF7,SERPING1,TNFAIP3
GO:0002684	positive regulation of immune system process	646	16	3.27	8.1e-08	B2M,BIRC3,C1R,C1S,CFB,CTSS,DDX60,HLA-B,HLA-DQA1,ICAM1,IFIH1,IRF7,PSMB9,SERPING1,TNFAIP3,VCAM1
GO:0050778	positive regulation of immune response	485	14	2.45	9.5e-08	B2M,BIRC3,C1R,C1S,CFB,CTSS,DDX60,HLA-B,HLA-DQA1,IFIH1,IRF7,PSMB9,SERPING1,TNFAIP3
GO:0070887	cellular response to chemical stimulus	1897	27	9.59	1.1e-07	B2M,BST2,CHI3L1,CMPK2,CTSS,CXCL16,HLA-B,HLA-C,HLA-DQA1,HLA-F,ICAM1,IFI27,IFI30,IFI35,IFI6,IFITM1,IFITM3,IL18BP,IRF7,ISG15,MX1,NPTX1,OAS3,RPE65,TNFAIP3,UBA7,VCAM1
GO:0048002	antigen processing and presentation of peptide antigen	174	9	0.88	2e-07	B2M,CTSS,HLA-B,HLA-C,HLA-DQA1,HLA-F,HLA-H,IFI30,PSMB9
GO:0043901	negative regulation of multi-organism process	87	7	0.44	2.5e-07	BST2,IFITM1,IFITM3,ISG15,MX1,OAS3,PTX3
GO:0042221	response to chemical	2701	32	13.66	2.7e-07	B2M,BST2,CHI3L1,CMPK2,CTSS,CXCL16,DCN,HLA-B,HLA-C,HLA-DQA1,HLA-F,ICAM1,IFI27,IFI30,IFI35,IFI6,IFITM1,IFITM3,IL18BP,IRF7,ISG15,KCNJ10,MMP7,MX1,NPTX1,OAS3,RPE65,SERPINA1,TNFAIP3,TYMP,UBA7,VCAM1
GO:0045069	regulation of viral genome replication	54	6	0.27	2.8e-07	BST2,IFITM1,IFITM3,ISG15,MX1,OAS3
GO:0039528	cytoplasmic pattern recognition receptor signaling pathway in response to virus	15	4	0.08	7.7e-07	BIRC3,DDX60,IFIH1,IRF7
GO:0002478	antigen processing and presentation of exogenous peptide antigen	153	8	0.77	9.3e-07	B2M,CTSS,HLA-B,HLA-C,HLA-DQA1,HLA-F,IFI30,PSMB9
GO:0019884	antigen processing and presentation of exogenous antigen	157	8	0.79	1.1e-06	B2M,CTSS,HLA-B,HLA-C,HLA-DQA1,HLA-F,IFI30,PSMB9
GO:0002253	activation of immune response	428	12	2.16	1.2e-06	BIRC3,C1R,C1S,CFB,CTSS,DDX60,HLA-DQA1,IFIH1,IRF7,PSMB9,SERPING1,TNFAIP3
GO:0016032	viral process	694	15	3.51	1.3e-06	B2M,BST2,HLA-B,HLA-C,ICAM1,IFIH1,IFITM1,IFITM3,IRF7,ISG15,MX1,OAS3,PSMB9,PTX3,VCAM1
GO:0002237	response to molecule of bacterial origin	218	9	1.1	1.3e-06	B2M,CMPK2,CXCL16,DCN,ICAM1,IL18BP,SERPINA1,TNFAIP3,VCAM1
GO:0043900	regulation of multi-organism process	356	11	1.8	1.4e-06	B2M,BIRC3,BST2,DDX60,IFITM1,IFITM3,ISG15,MX1,OAS3,PTX3,TNFAIP3
GO:0019079	viral genome replication	72	6	0.36	1.6e-06	BST2,IFITM1,IFITM3,ISG15,MX1,OAS3
GO:0098586	cellular response to virus	19	4	0.1	2.2e-06	BIRC3,DDX60,IFIH1,IRF7
GO:0044403	symbiosis, encompassing mutualism through parasitism	741	15	3.75	2.9e-06	B2M,BST2,HLA-B,HLA-C,ICAM1,IFIH1,IFITM1,IFITM3,IRF7,ISG15,MX1,OAS3,PSMB9,PTX3,VCAM1
GO:0044419	interspecies interaction between organisms	741	15	3.75	2.9e-06	B2M,BST2,HLA-B,HLA-C,ICAM1,IFIH1,IFITM1,IFITM3,IRF7,ISG15,MX1,OAS3,PSMB9,PTX3,VCAM1
GO:0002753	cytoplasmic pattern recognition receptor signaling pathway	45	5	0.23	2.9e-06	BIRC3,DDX60,IFIH1,IRF7,TNFAIP3
GO:0001816	cytokine production	470	12	2.38	3.3e-06	BIRC3,BST2,CHI3L1,DDX60,HLA-B,IFIH1,IRF7,ISG15,SERPINB7,SRGN,TNFAIP3,UBA7
GO:0002526	acute inflammatory response	84	6	0.42	3.9e-06	CFB,ICAM1,SERPINA1,SERPINA3,SERPING1,VCAM1
GO:0006959	humoral immune response	89	6	0.45	5.5e-06	BST2,C1R,C1S,CFB,MMP7,SERPING1
GO:0002443	leukocyte mediated immunity	199	8	1.01	6.6e-06	B2M,BST2,C1R,C1S,HLA-B,ICAM1,IRF7,SERPING1
GO:0006508	proteolysis	1010	17	5.11	6.7e-06	BIRC3,BST2,C1R,C1S,CFB,CTSS,HERC6,IFI27,IFI6,ISG15,MMP7,PSMB9,SERPINA1,SERPINA3,SERPINB7,SERPING1,UBA7
GO:0001817	regulation of cytokine production	422	11	2.13	7.3e-06	BIRC3,BST2,DDX60,HLA-B,IFIH1,IRF7,ISG15,SERPINB7,SRGN,TNFAIP3,UBA7
GO:0032496	response to lipopolysaccharide	207	8	1.05	8.9e-06	CMPK2,CXCL16,DCN,ICAM1,IL18BP,SERPINA1,TNFAIP3,VCAM1
GO:0010951	negative regulation of endopeptidase activity	148	7	0.75	9.1e-06	BIRC3,BST2,IFI6,SERPINA1,SERPINA3,SERPINB7,SERPING1
GO:0002449	lymphocyte mediated immunity	151	7	0.76	1e-05	B2M,C1R,C1S,HLA-B,ICAM1,IRF7,SERPING1
GO:0010466	negative regulation of peptidase activity	152	7	0.77	1.1e-05	BIRC3,BST2,IFI6,SERPINA1,SERPINA3,SERPINB7,SERPING1
GO:0050792	regulation of viral process	153	7	0.77	1.1e-05	BST2,IFITM1,IFITM3,ISG15,MX1,OAS3,PTX3
GO:0006956	complement activation	29	4	0.15	1.3e-05	C1R,C1S,CFB,SERPING1
GO:0002697	regulation of immune effector process	292	9	1.48	1.4e-05	B2M,BIRC3,BST2,CFB,DDX60,HLA-B,ICAM1,SERPING1,TNFAIP3
GO:0043903	regulation of symbiosis, encompassing mutualism through parasitism	167	7	0.84	2e-05	BST2,IFITM1,IFITM3,ISG15,MX1,OAS3,PTX3
GO:0002479	antigen processing and presentation of exogenous peptide antigen via MHC class I...	67	5	0.34	2.1e-05	B2M,HLA-B,HLA-C,HLA-F,PSMB9
GO:0048584	positive regulation of response to stimulus	1368	19	6.92	2.6e-05	B2M,BIRC3,BST2,C1R,C1S,CFB,CHI3L1,CTSS,DDX60,HLA-B,HLA-DQA1,ICAM1,IFIH1,IRF7,LGALS9,PSMB9,SECTM1,SERPING1,TNFAIP3
GO:0045088	regulation of innate immune response	323	9	1.63	3.2e-05	BIRC3,CTSS,DDX60,HLA-B,IFIH1,IRF7,PSMB9,SERPING1,TNFAIP3
GO:0032480	negative regulation of type I interferon production	38	4	0.19	3.8e-05	IFIH1,ISG15,TNFAIP3,UBA7
GO:0046597	negative regulation of viral entry into host cell	14	3	0.07	4.3e-05	IFITM1,IFITM3,PTX3
GO:0072376	protein activation cascade	40	4	0.2	4.7e-05	C1R,C1S,CFB,SERPING1
GO:0035455	response to interferon-alpha	15	3	0.08	5.4e-05	BST2,IFITM1,IFITM3
GO:0035456	response to interferon-beta	15	3	0.08	5.4e-05	BST2,IFITM1,IFITM3
GO:0051346	negative regulation of hydrolase activity	268	8	1.36	5.7e-05	BIRC3,BST2,IFI6,PTX3,SERPINA1,SERPINA3,SERPINB7,SERPING1
GO:0007166	cell surface receptor signaling pathway	2291	25	11.58	5.7e-05	B2M,BIRC3,BST2,HLA-B,HLA-C,HLA-DQA1,HLA-F,ICAM1,IFI27,IFI30,IFI35,IFI6,IFITM1,IFITM3,IRF7,ISG15,MX1,OAS3,PLP1,PSMB9,RGS16,RPE65,TNFAIP3,UBA7,VCAM1
GO:0052548	regulation of endopeptidase activity	269	8	1.36	5.8e-05	BIRC3,BST2,IFI27,IFI6,SERPINA1,SERPINA3,SERPINB7,SERPING1
GO:0002486	antigen processing and presentation of endogenous peptide antigen via MHC class ...	3	2	0.02	7.5e-05	HLA-B,HLA-C
GO:0052547	regulation of peptidase activity	283	8	1.43	8.3e-05	BIRC3,BST2,IFI27,IFI6,SERPINA1,SERPINA3,SERPINB7,SERPING1
GO:0006958	complement activation, classical pathway	19	3	0.1	0.00011	C1R,C1S,SERPING1
GO:0045824	negative regulation of innate immune response	19	3	0.1	0.00011	HLA-B,SERPING1,TNFAIP3
GO:0031347	regulation of defense response	578	11	2.92	0.00013	B2M,BIRC3,CFB,CTSS,DDX60,HLA-B,IFIH1,IRF7,PSMB9,SERPING1,TNFAIP3
GO:0046596	regulation of viral entry into host cell	20	3	0.1	0.00013	IFITM1,IFITM3,PTX3
GO:0002221	pattern recognition receptor signaling pathway	159	6	0.8	0.00015	BIRC3,CTSS,DDX60,IFIH1,IRF7,TNFAIP3
GO:0002484	antigen processing and presentation of endogenous peptide antigen via MHC class ...	4	2	0.02	0.00015	HLA-B,HLA-C
GO:0032479	regulation of type I interferon production	104	5	0.53	0.00018	IFIH1,IRF7,ISG15,TNFAIP3,UBA7
GO:0048583	regulation of response to stimulus	2606	26	13.18	0.00018	B2M,BIRC3,BST2,C1R,C1S,CFB,CHI3L1,CTSS,DDX60,HLA-B,HLA-C,HLA-DQA1,HLA-F,ICAM1,IFI6,IFIH1,IFITM1,IL18BP,IRF7,LGALS9,PSMB9,RGS16,SECTM1,SERPING1,TNFAIP3,VCAM1
GO:0044700	single organism signaling	4326	36	21.87	0.00019	B2M,BIRC3,BST2,CHI3L1,CTSS,DDX60,HLA-B,HLA-C,HLA-DQA1,HLA-F,ICAM1,IFI27,IFI30,IFI35,IFI6,IFIH1,IFITM1,IFITM3,IL18BP,IRF7,ISG15,KCNA2,KCNJ10,LGALS9,MX1,NPTX1,OAS3,PLP1,PSMB9,RGS16,RPE65,SECTM1,SRGN,TNFAIP3,UBA7,VCAM1
GO:0023052	signaling	4329	36	21.89	0.00019	B2M,BIRC3,BST2,CHI3L1,CTSS,DDX60,HLA-B,HLA-C,HLA-DQA1,HLA-F,ICAM1,IFI27,IFI30,IFI35,IFI6,IFIH1,IFITM1,IFITM3,IL18BP,IRF7,ISG15,KCNA2,KCNJ10,LGALS9,MX1,NPTX1,OAS3,PLP1,PSMB9,RGS16,RPE65,SECTM1,SRGN,TNFAIP3,UBA7,VCAM1
GO:0032606	type I interferon production	107	5	0.54	0.0002	IFIH1,IRF7,ISG15,TNFAIP3,UBA7
GO:0002758	innate immune response-activating signal transduction	246	7	1.24	0.00023	BIRC3,CTSS,DDX60,IFIH1,IRF7,PSMB9,TNFAIP3
GO:0022614	membrane to membrane docking	5	2	0.03	0.00025	ICAM1,VCAM1
GO:0070424	regulation of nucleotide-binding oligomerization domain containing signaling pat...	5	2	0.03	0.00025	BIRC3,TNFAIP3
GO:0002218	activation of innate immune response	251	7	1.27	0.00026	BIRC3,CTSS,DDX60,IFIH1,IRF7,PSMB9,TNFAIP3
GO:0007154	cell communication	4397	36	22.23	0.00027	B2M,BIRC3,BST2,CHI3L1,CTSS,DDX60,HLA-B,HLA-C,HLA-DQA1,HLA-F,ICAM1,IFI27,IFI30,IFI35,IFI6,IFIH1,IFITM1,IFITM3,IL18BP,IRF7,ISG15,KCNA2,KCNJ10,LGALS9,MX1,NPTX1,OAS3,PLP1,PSMB9,RGS16,RPE65,SECTM1,SRGN,TNFAIP3,UBA7,VCAM1
GO:0034612	response to tumor necrosis factor	115	5	0.58	0.00028	CHI3L1,CXCL16,ICAM1,IL18BP,VCAM1
GO:0046718	viral entry into host cell	63	4	0.32	0.00028	ICAM1,IFITM1,IFITM3,PTX3
GO:0001906	cell killing	66	4	0.33	0.00034	APOL1,B2M,HLA-B,ICAM1
GO:0007165	signal transduction	3909	33	19.77	0.00037	B2M,BIRC3,BST2,CHI3L1,CTSS,DDX60,HLA-B,HLA-C,HLA-DQA1,HLA-F,ICAM1,IFI27,IFI30,IFI35,IFI6,IFIH1,IFITM1,IFITM3,IL18BP,IRF7,ISG15,LGALS9,MX1,OAS3,PLP1,PSMB9,RGS16,RPE65,SECTM1,SRGN,TNFAIP3,UBA7,VCAM1
GO:0002455	humoral immune response mediated by circulating immunoglobulin	28	3	0.14	0.00037	C1R,C1S,SERPING1
GO:0032020	ISG15-protein conjugation	6	2	0.03	0.00037	ISG15,UBA7
GO:0039530	MDA-5 signaling pathway	6	2	0.03	0.00037	DDX60,IRF7
GO:0019058	viral life cycle	355	8	1.8	0.00039	BST2,ICAM1,IFITM1,IFITM3,ISG15,MX1,OAS3,PTX3
GO:0030260	entry into host cell	69	4	0.35	0.0004	ICAM1,IFITM1,IFITM3,PTX3
GO:0044409	entry into host	69	4	0.35	0.0004	ICAM1,IFITM1,IFITM3,PTX3
GO:0051806	entry into cell of other organism involved in symbiotic interaction	69	4	0.35	0.0004	ICAM1,IFITM1,IFITM3,PTX3
GO:0051828	entry into other organism involved in symbiotic interaction	69	4	0.35	0.0004	ICAM1,IFITM1,IFITM3,PTX3
GO:0052126	movement in host environment	69	4	0.35	0.0004	ICAM1,IFITM1,IFITM3,PTX3
GO:0052192	movement in environment of other organism involved in symbiotic interaction	69	4	0.35	0.0004	ICAM1,IFITM1,IFITM3,PTX3
GO:0016064	immunoglobulin mediated immune response	72	4	0.36	0.00047	C1R,C1S,IRF7,SERPING1
GO:0001818	negative regulation of cytokine production	129	5	0.65	0.00048	BST2,IFIH1,ISG15,TNFAIP3,UBA7
GO:0045089	positive regulation of innate immune response	278	7	1.41	0.00048	BIRC3,CTSS,DDX60,IFIH1,IRF7,PSMB9,TNFAIP3
GO:0019724	B cell mediated immunity	75	4	0.38	0.00055	C1R,C1S,IRF7,SERPING1
GO:0001910	regulation of leukocyte mediated cytotoxicity	33	3	0.17	0.0006	B2M,HLA-B,ICAM1
GO:0051241	negative regulation of multicellular organismal process	290	7	1.47	0.00062	BST2,IFIH1,ISG15,SERPING1,SRGN,TNFAIP3,UBA7
GO:0001894	tissue homeostasis	139	5	0.7	0.00067	B2M,LYZ,RPE65,SERPINA3,TNFAIP3
GO:0019885	antigen processing and presentation of endogenous peptide antigen via MHC class ...	8	2	0.04	0.00069	HLA-B,HLA-C
GO:0039535	regulation of RIG-I signaling pathway	8	2	0.04	0.00069	BIRC3,DDX60
GO:0034121	regulation of toll-like receptor signaling pathway	35	3	0.18	0.00072	BIRC3,IRF7,TNFAIP3
GO:0043086	negative regulation of catalytic activity	595	10	3.01	0.00073	BIRC3,BST2,IFI6,PSMB9,PTX3,SERPINA1,SERPINA3,SERPINB7,SERPING1,TNFAIP3
GO:0002757	immune response-activating signal transduction	396	8	2	0.00081	BIRC3,CTSS,DDX60,HLA-DQA1,IFIH1,IRF7,PSMB9,TNFAIP3
GO:0031341	regulation of cell killing	37	3	0.19	0.00085	B2M,HLA-B,ICAM1
GO:0002819	regulation of adaptive immune response	85	4	0.43	0.00088	B2M,HLA-B,IRF7,TNFAIP3
GO:0002483	antigen processing and presentation of endogenous peptide antigen	9	2	0.05	0.00088	HLA-B,HLA-C
GO:0021554	optic nerve development	9	2	0.05	0.00088	KCNA2,KCNJ10
GO:0039531	regulation of viral-induced cytoplasmic pattern recognition receptor signaling p...	9	2	0.05	0.00088	BIRC3,DDX60
GO:0001895	retina homeostasis	38	3	0.19	0.00091	B2M,LYZ,RPE65
GO:0010035	response to inorganic substance	320	7	1.62	0.0011	B2M,ICAM1,IL18BP,NPTX1,SERPINA1,TNFAIP3,VCAM1
GO:0031349	positive regulation of defense response	324	7	1.64	0.00119	BIRC3,CTSS,DDX60,IFIH1,IRF7,PSMB9,TNFAIP3
GO:0071356	cellular response to tumor necrosis factor	94	4	0.48	0.00128	CHI3L1,ICAM1,IL18BP,VCAM1
GO:0019883	antigen processing and presentation of endogenous antigen	11	2	0.06	0.00134	HLA-B,HLA-C
GO:0032727	positive regulation of interferon-alpha production	11	2	0.06	0.00134	IFIH1,IRF7
GO:0039529	RIG-I signaling pathway	11	2	0.06	0.00134	BIRC3,DDX60
GO:0002703	regulation of leukocyte mediated immunity	98	4	0.5	0.0015	B2M,BST2,HLA-B,ICAM1
GO:0022010	central nervous system myelination	12	2	0.06	0.00161	KCNJ10,PLP1
GO:0032291	axon ensheathment in central nervous system	12	2	0.06	0.00161	KCNJ10,PLP1
GO:0071222	cellular response to lipopolysaccharide	100	4	0.51	0.00162	CMPK2,CXCL16,ICAM1,TNFAIP3
GO:0044092	negative regulation of molecular function	784	11	3.96	0.00171	B2M,BIRC3,BST2,IFI6,PSMB9,PTX3,SERPINA1,SERPINA3,SERPINB7,SERPING1,TNFAIP3
GO:0051716	cellular response to stimulus	4790	36	24.22	0.00174	B2M,BIRC3,BST2,CHI3L1,CMPK2,CTSS,CXCL16,DDX60,HLA-B,HLA-C,HLA-DQA1,HLA-F,ICAM1,IFI27,IFI30,IFI35,IFI6,IFIH1,IFITM1,IFITM3,IL18BP,IRF7,ISG15,LGALS9,MX1,NPTX1,OAS3,PLP1,PSMB9,RGS16,RPE65,SECTM1,SRGN,TNFAIP3,UBA7,VCAM1
GO:0033993	response to lipid	556	9	2.81	0.00179	CMPK2,CXCL16,DCN,ICAM1,IL18BP,KCNJ10,SERPINA1,TNFAIP3,VCAM1
GO:0001916	positive regulation of T cell mediated cytotoxicity	13	2	0.07	0.00189	B2M,HLA-B
GO:0021675	nerve development	49	3	0.25	0.00192	KCNA2,KCNJ10,NPTX1
GO:0030162	regulation of proteolysis	455	8	2.3	0.00196	BIRC3,BST2,IFI27,IFI6,SERPINA1,SERPINA3,SERPINB7,SERPING1
GO:0071219	cellular response to molecule of bacterial origin	107	4	0.54	0.00207	CMPK2,CXCL16,ICAM1,TNFAIP3
GO:0050727	regulation of inflammatory response	182	5	0.92	0.00222	BIRC3,CFB,CTSS,SERPING1,TNFAIP3
GO:0050777	negative regulation of immune response	53	3	0.27	0.00241	HLA-B,SERPING1,TNFAIP3
GO:0002764	immune response-regulating signaling pathway	471	8	2.38	0.00243	BIRC3,CTSS,DDX60,HLA-DQA1,IFIH1,IRF7,PSMB9,TNFAIP3
GO:0048871	multicellular organismal homeostasis	187	5	0.95	0.0025	B2M,LYZ,RPE65,SERPINA3,TNFAIP3
GO:0002507	tolerance induction	15	2	0.08	0.00253	HLA-B,TNFAIP3
GO:0032647	regulation of interferon-alpha production	15	2	0.08	0.00253	IFIH1,IRF7
GO:0032607	interferon-alpha production	16	2	0.08	0.00288	IFIH1,IRF7
GO:0002698	negative regulation of immune effector process	58	3	0.29	0.00311	BST2,HLA-B,SERPING1
GO:0001914	regulation of T cell mediated cytotoxicity	17	2	0.09	0.00326	B2M,HLA-B
GO:0002544	chronic inflammatory response	17	2	0.09	0.00326	TNFAIP3,VCAM1
GO:0002704	negative regulation of leukocyte mediated immunity	17	2	0.09	0.00326	BST2,HLA-B
GO:0001909	leukocyte mediated cytotoxicity	59	3	0.3	0.00327	B2M,HLA-B,ICAM1
GO:0002456	T cell mediated immunity	59	3	0.3	0.00327	B2M,HLA-B,ICAM1
GO:0051701	interaction with host	124	4	0.63	0.00353	ICAM1,IFITM1,IFITM3,PTX3
GO:0071216	cellular response to biotic stimulus	124	4	0.63	0.00353	CMPK2,CXCL16,ICAM1,TNFAIP3
GO:1902042	negative regulation of extrinsic apoptotic signaling pathway via death domain re...	18	2	0.09	0.00365	ICAM1,TNFAIP3
GO:0043122	regulation of I-kappaB kinase/NF-kappaB signaling	205	5	1.04	0.00371	BIRC3,BST2,LGALS9,SECTM1,TNFAIP3
GO:0019835	cytolysis	19	2	0.1	0.00407	APOL1,LYZ
GO:0030449	regulation of complement activation	19	2	0.1	0.00407	CFB,SERPING1
GO:2000257	regulation of protein activation cascade	19	2	0.1	0.00407	CFB,SERPING1
GO:2000352	negative regulation of endothelial cell apoptotic process	19	2	0.1	0.00407	ICAM1,TNFAIP3
GO:0010038	response to metal ion	211	5	1.07	0.0042	B2M,ICAM1,NPTX1,SERPINA1,VCAM1
GO:0071333	cellular response to glucose stimulus	67	3	0.34	0.00468	ICAM1,NPTX1,VCAM1
GO:0002373	plasmacytoid dendritic cell cytokine production	1	1	0.01	0.00506	BST2
GO:0002736	regulation of plasmacytoid dendritic cell cytokine production	1	1	0.01	0.00506	BST2
GO:0002737	negative regulation of plasmacytoid dendritic cell cytokine production	1	1	0.01	0.00506	BST2
GO:0002776	antimicrobial peptide secretion	1	1	0.01	0.00506	MMP7
GO:0002779	antibacterial peptide secretion	1	1	0.01	0.00506	MMP7
GO:0010477	response to sulfur dioxide	1	1	0.01	0.00506	ICAM1
GO:0021633	optic nerve structural organization	1	1	0.01	0.00506	KCNA2
GO:0033366	protein localization to secretory granule	1	1	0.01	0.00506	SRGN
GO:0033367	protein localization to mast cell secretory granule	1	1	0.01	0.00506	SRGN
GO:0033368	protease localization to mast cell secretory granule	1	1	0.01	0.00506	SRGN
GO:0033370	maintenance of protein location in mast cell secretory granule	1	1	0.01	0.00506	SRGN
GO:0033371	T cell secretory granule organization	1	1	0.01	0.00506	SRGN
GO:0033373	maintenance of protease location in mast cell secretory granule	1	1	0.01	0.00506	SRGN
GO:0033374	protein localization to T cell secretory granule	1	1	0.01	0.00506	SRGN
GO:0033375	protease localization to T cell secretory granule	1	1	0.01	0.00506	SRGN
GO:0033377	maintenance of protein location in T cell secretory granule	1	1	0.01	0.00506	SRGN
GO:0033379	maintenance of protease location in T cell secretory granule	1	1	0.01	0.00506	SRGN
GO:0033380	granzyme B localization to T cell secretory granule	1	1	0.01	0.00506	SRGN
GO:0033382	maintenance of granzyme B location in T cell secretory granule	1	1	0.01	0.00506	SRGN
GO:0033986	response to methanol	1	1	0.01	0.00506	SERPINA1
GO:0034127	regulation of MyD88-independent toll-like receptor signaling pathway	1	1	0.01	0.00506	IRF7
GO:0034147	regulation of toll-like receptor 5 signaling pathway	1	1	0.01	0.00506	TNFAIP3
GO:0034148	negative regulation of toll-like receptor 5 signaling pathway	1	1	0.01	0.00506	TNFAIP3
GO:0034769	basement membrane disassembly	1	1	0.01	0.00506	CTSS
GO:0070425	negative regulation of nucleotide-binding oligomerization domain containing sign...	1	1	0.01	0.00506	TNFAIP3
GO:0070429	negative regulation of nucleotide-binding oligomerization domain containing 1 si...	1	1	0.01	0.00506	TNFAIP3
GO:0070433	negative regulation of nucleotide-binding oligomerization domain containing 2 si...	1	1	0.01	0.00506	TNFAIP3
GO:0072573	tolerance induction to lipopolysaccharide	1	1	0.01	0.00506	TNFAIP3
GO:1901252	regulation of intracellular transport of viral material	1	1	0.01	0.00506	BST2
GO:1901253	negative regulation of intracellular transport of viral material	1	1	0.01	0.00506	BST2
GO:1903015	regulation of exo-alpha-sialidase activity	1	1	0.01	0.00506	PTX3
GO:1903016	negative regulation of exo-alpha-sialidase activity	1	1	0.01	0.00506	PTX3
GO:2000349	negative regulation of CD40 signaling pathway	1	1	0.01	0.00506	TNFAIP3
GO:0071326	cellular response to monosaccharide stimulus	69	3	0.35	0.00509	ICAM1,NPTX1,VCAM1
GO:0071331	cellular response to hexose stimulus	69	3	0.35	0.00509	ICAM1,NPTX1,VCAM1
GO:0060249	anatomical structure homeostasis	225	5	1.14	0.0055	B2M,LYZ,RPE65,SERPINA3,TNFAIP3
GO:1990267	response to transition metal nanoparticle	71	3	0.36	0.00551	ICAM1,SERPINA1,VCAM1
GO:0002224	toll-like receptor signaling pathway	141	4	0.71	0.00557	BIRC3,CTSS,IRF7,TNFAIP3
GO:0065007	biological regulation	8019	50	40.55	0.00558	APOL1,B2M,BIRC3,BST2,C1R,C1S,CFB,CHI3L1,CTSS,CXCL16,DCN,DDX60,HLA-B,HLA-C,HLA-DQA1,HLA-F,ICAM1,IFI27,IFI30,IFI35,IFI6,IFIH1,IFITM1,IFITM3,IL18BP,IRF7,ISG15,KCNA2,KCNJ10,LGALS9,LYZ,MMP7,MX1,NPTX1,OAS3,PLP1,PSMB9,PTX3,RARRES3,RGS16,RPE65,SECTM1,SERPINA1,SERPINA3,SERPINB7,SERPING1,SRGN,TNFAIP3,UBA7,VCAM1
GO:0007249	I-kappaB kinase/NF-kappaB signaling	227	5	1.15	0.00571	BIRC3,BST2,LGALS9,SECTM1,TNFAIP3
GO:0002576	platelet degranulation	72	3	0.36	0.00573	SERPINA1,SERPING1,SRGN
GO:0032728	positive regulation of interferon-beta production	23	2	0.12	0.00594	IFIH1,IRF7
GO:0030522	intracellular receptor signaling pathway	230	5	1.16	0.00603	BIRC3,DDX60,IFIH1,IRF7,TNFAIP3
GO:0043123	positive regulation of I-kappaB kinase/NF-kappaB signaling	145	4	0.73	0.00615	BIRC3,BST2,LGALS9,SECTM1
GO:0050688	regulation of defense response to virus	145	4	0.73	0.00615	B2M,BIRC3,DDX60,TNFAIP3
GO:0001913	T cell mediated cytotoxicity	24	2	0.12	0.00646	B2M,HLA-B
GO:0051336	regulation of hydrolase activity	934	11	4.72	0.00656	BIRC3,BST2,IFI27,IFI6,OAS3,PTX3,RGS16,SERPINA1,SERPINA3,SERPINB7,SERPING1
GO:2001237	negative regulation of extrinsic apoptotic signaling pathway	76	3	0.38	0.00665	ICAM1,IFI6,TNFAIP3
GO:0002822	regulation of adaptive immune response based on somatic recombination of immune ...	77	3	0.39	0.0069	B2M,HLA-B,TNFAIP3
GO:0007157	heterophilic cell-cell adhesion	25	2	0.13	0.007	ICAM1,VCAM1
GO:0071322	cellular response to carbohydrate stimulus	78	3	0.39	0.00715	ICAM1,NPTX1,VCAM1
GO:0001912	positive regulation of leukocyte mediated cytotoxicity	26	2	0.13	0.00756	B2M,HLA-B
GO:0021545	cranial nerve development	26	2	0.13	0.00756	KCNA2,KCNJ10
GO:0001819	positive regulation of cytokine production	243	5	1.23	0.00757	BIRC3,DDX60,IFIH1,IRF7,SERPINB7
GO:0001678	cellular glucose homeostasis	81	3	0.41	0.00793	ICAM1,NPTX1,VCAM1
GO:0002711	positive regulation of T cell mediated immunity	27	2	0.14	0.00814	B2M,HLA-B
GO:0006953	acute-phase response	28	2	0.14	0.00874	SERPINA1,SERPINA3
GO:0045123	cellular extravasation	28	2	0.14	0.00874	ICAM1,VCAM1
GO:0019886	antigen processing and presentation of exogenous peptide antigen via MHC class I...	85	3	0.43	0.00905	CTSS,HLA-DQA1,IFI30
GO:1903034	regulation of response to wounding	254	5	1.28	0.00907	BIRC3,CFB,CTSS,SERPING1,TNFAIP3
GO:0014003	oligodendrocyte development	29	2	0.15	0.00935	KCNJ10,PLP1
GO:0016485	protein processing	360	6	1.82	0.00945	BIRC3,CFB,CTSS,IFI27,SERPING1,SRGN
GO:0002495	antigen processing and presentation of peptide antigen via MHC class II	87	3	0.44	0.00965	CTSS,HLA-DQA1,IFI30
GO:0002504	antigen processing and presentation of peptide or polysaccharide antigen via MHC...	88	3	0.44	0.00995	CTSS,HLA-DQA1,IFI30
GO:0002920	regulation of humoral immune response	30	2	0.15	0.00999	CFB,SERPING1
GO:0031343	positive regulation of cell killing	30	2	0.15	0.00999	B2M,HLA-B
GO:2000351	regulation of endothelial cell apoptotic process	30	2	0.15	0.00999	ICAM1,TNFAIP3
