# Supplementary material for: Transcriptome sequencing of neurologic diseases associated genes in HHV-6A infected human astrocyte
Source: Oncotarget. 2016 Jun 17;7(30):48070–80. doi: 10.18632/oncotarget.10127 (PMC5217001; doi:10.18632/oncotarget.10127)
Supplement: Supplementary file 5 [file oncotarget-07-48070-s005.xlsx]

## Sheet: Sheet1
GO_ID	Term	Annotated	Significant	Expected	classicFisher	sigGenes
GO:0005615	extracellular space	780	23	3.79	5.5e-13	APOL1,B2M,C1R,C1S,CFB,CHI3L1,CTSS,CXCL16,DCN,ICAM1,IL18BP,IL32,LYZ,MMP7,OAS3,PTX3,SECTM1,SERPINA1,SERPINA3,SERPINB7,SERPING1,SRGN,VCAM1
GO:0042612	MHC class I protein complex	10	5	0.05	5.7e-10	B2M,HLA-B,HLA-C,HLA-F,HLA-H
GO:0042611	MHC protein complex	23	6	0.11	9.8e-10	B2M,HLA-B,HLA-C,HLA-DQA1,HLA-F,HLA-H
GO:0072562	blood microparticle	64	6	0.31	6.2e-07	APOL1,C1R,C1S,CFB,SERPINA3,SERPING1
GO:0012507	ER to Golgi transport vesicle membrane	36	5	0.18	7.7e-07	B2M,HLA-B,HLA-C,HLA-DQA1,HLA-F
GO:0030134	ER to Golgi transport vesicle	45	5	0.22	2.4e-06	B2M,HLA-B,HLA-C,HLA-DQA1,HLA-F
GO:0044421	extracellular region part	2790	30	13.57	3.5e-06	APOL1,B2M,BST2,C1R,C1S,CFB,CHI3L1,CTSS,CXCL16,DCN,HLA-B,HLA-C,ICAM1,IFITM3,IL18BP,IL32,LGALS9,LYZ,MMP7,OAS3,PSMB9,PTX3,SECTM1,SERPINA1,SERPINA3,SERPINB7,SERPING1,SRGN,TNFAIP3,VCAM1
GO:0071556	integral component of lumenal side of endoplasmic reticulum membrane	23	4	0.11	4.2e-06	HLA-B,HLA-C,HLA-DQA1,HLA-F
GO:0098553	lumenal side of endoplasmic reticulum membrane	23	4	0.11	4.2e-06	HLA-B,HLA-C,HLA-DQA1,HLA-F
GO:0098576	lumenal side of membrane	23	4	0.11	4.2e-06	HLA-B,HLA-C,HLA-DQA1,HLA-F
GO:0005576	extracellular region	3141	32	15.28	4.2e-06	APOL1,B2M,BST2,C1R,C1S,CFB,CHI3L1,CTSS,CXCL16,DCN,HLA-B,HLA-C,ICAM1,IFI30,IFITM3,IL18BP,IL32,ISG15,LGALS9,LYZ,MMP7,OAS3,PSMB9,PTX3,SECTM1,SERPINA1,SERPINA3,SERPINB7,SERPING1,SRGN,TNFAIP3,VCAM1
GO:0030658	transport vesicle membrane	69	5	0.34	2e-05	B2M,HLA-B,HLA-C,HLA-DQA1,HLA-F
GO:0030133	transport vesicle	141	6	0.69	6.1e-05	B2M,HLA-B,HLA-C,HLA-DQA1,HLA-F,NPTX1
GO:0030670	phagocytic vesicle membrane	45	4	0.22	6.5e-05	B2M,HLA-B,HLA-C,HLA-F
GO:0098552	side of membrane	230	7	1.12	0.00012	B2M,HLA-B,HLA-C,HLA-DQA1,HLA-F,ICAM1,VCAM1
GO:0030662	coated vesicle membrane	104	5	0.51	0.00015	B2M,HLA-B,HLA-C,HLA-DQA1,HLA-F
GO:0044433	cytoplasmic vesicle part	416	9	2.02	0.00017	B2M,HLA-B,HLA-C,HLA-DQA1,HLA-F,LAMP3,SERPINA1,SERPING1,SRGN
GO:0031988	membrane-bounded vesicle	2747	26	13.36	0.00023	B2M,BST2,C1R,C1S,CFB,CHI3L1,HLA-B,HLA-C,HLA-DQA1,HLA-F,ICAM1,IFITM3,IL18BP,LAMP3,LGALS9,LYZ,MMP7,NPTX1,PSMB9,SECTM1,SERPINA1,SERPINA3,SERPING1,SRGN,TNFAIP3,VCAM1
GO:0030666	endocytic vesicle membrane	116	5	0.56	0.00024	B2M,HLA-B,HLA-C,HLA-DQA1,HLA-F
GO:0044440	endosomal part	346	8	1.68	0.00026	B2M,CTSS,HLA-B,HLA-C,HLA-DQA1,HLA-F,IFITM3,IRF7
GO:0031982	vesicle	2825	26	13.74	0.00037	B2M,BST2,C1R,C1S,CFB,CHI3L1,HLA-B,HLA-C,HLA-DQA1,HLA-F,ICAM1,IFITM3,IL18BP,LAMP3,LGALS9,LYZ,MMP7,NPTX1,PSMB9,SECTM1,SERPINA1,SERPINA3,SERPING1,SRGN,TNFAIP3,VCAM1
GO:0045335	phagocytic vesicle	71	4	0.35	0.00039	B2M,HLA-B,HLA-C,HLA-F
GO:0031901	early endosome membrane	80	4	0.39	0.00061	B2M,HLA-B,HLA-C,HLA-F
GO:0031093	platelet alpha granule lumen	37	3	0.18	0.00076	SERPINA1,SERPING1,SRGN
GO:0000323	lytic vacuole	419	8	2.04	0.00091	CTSS,DCN,HLA-DQA1,IFI30,IFITM3,LAMP3,SRGN,TNFAIP3
GO:0005764	lysosome	419	8	2.04	0.00091	CTSS,DCN,HLA-DQA1,IFI30,IFITM3,LAMP3,SRGN,TNFAIP3
GO:0005768	endosome	637	10	3.1	0.00092	B2M,BST2,CTSS,HLA-B,HLA-C,HLA-DQA1,HLA-F,IFITM3,IRF7,VCAM1
GO:0010008	endosome membrane	325	7	1.58	0.00097	B2M,HLA-B,HLA-C,HLA-DQA1,HLA-F,IFITM3,IRF7
GO:0070062	extracellular vesicular exosome	2188	21	10.64	0.00107	B2M,BST2,C1R,C1S,CFB,CHI3L1,HLA-B,HLA-C,ICAM1,IFITM3,IL18BP,LGALS9,LYZ,MMP7,PSMB9,SECTM1,SERPINA1,SERPINA3,SERPING1,TNFAIP3,VCAM1
GO:0043230	extracellular organelle	2189	21	10.65	0.00107	B2M,BST2,C1R,C1S,CFB,CHI3L1,HLA-B,HLA-C,ICAM1,IFITM3,IL18BP,LGALS9,LYZ,MMP7,PSMB9,SECTM1,SERPINA1,SERPINA3,SERPING1,TNFAIP3,VCAM1
GO:0065010	extracellular membrane-bounded organelle	2189	21	10.65	0.00107	B2M,BST2,C1R,C1S,CFB,CHI3L1,HLA-B,HLA-C,ICAM1,IFITM3,IL18BP,LGALS9,LYZ,MMP7,PSMB9,SECTM1,SERPINA1,SERPINA3,SERPING1,TNFAIP3,VCAM1
GO:0034774	secretory granule lumen	43	3	0.21	0.00118	SERPINA1,SERPING1,SRGN
GO:0030135	coated vesicle	169	5	0.82	0.00136	B2M,HLA-B,HLA-C,HLA-DQA1,HLA-F
GO:0030176	integral component of endoplasmic reticulum membrane	101	4	0.49	0.00146	HLA-B,HLA-C,HLA-DQA1,HLA-F
GO:0031091	platelet alpha granule	49	3	0.24	0.00172	SERPINA1,SERPING1,SRGN
GO:0031227	intrinsic component of endoplasmic reticulum membrane	106	4	0.52	0.00174	HLA-B,HLA-C,HLA-DQA1,HLA-F
GO:0005773	vacuole	477	8	2.32	0.00207	CTSS,DCN,HLA-DQA1,IFI30,IFITM3,LAMP3,SRGN,TNFAIP3
GO:0060205	cytoplasmic membrane-bounded vesicle lumen	53	3	0.26	0.00216	SERPINA1,SERPING1,SRGN
GO:0031983	vesicle lumen	54	3	0.26	0.00228	SERPINA1,SERPING1,SRGN
GO:0030139	endocytic vesicle	200	5	0.97	0.00283	B2M,HLA-B,HLA-C,HLA-DQA1,HLA-F
GO:0009986	cell surface	502	8	2.44	0.00285	B2M,BST2,HLA-B,HLA-C,HLA-F,HLA-H,ICAM1,VCAM1
GO:0031904	endosome lumen	18	2	0.09	0.00339	B2M,CTSS
GO:0044437	vacuolar part	319	6	1.55	0.00444	CTSS,DCN,HLA-DQA1,IFI30,IFITM3,LAMP3
GO:0043202	lysosomal lumen	69	3	0.34	0.00457	CTSS,DCN,IFI30
GO:0005775	vacuolar lumen	70	3	0.34	0.00476	CTSS,DCN,IFI30
GO:0005769	early endosome	228	5	1.11	0.00495	B2M,HLA-B,HLA-C,HLA-F,VCAM1
GO:0030659	cytoplasmic vesicle membrane	337	6	1.64	0.00578	B2M,HLA-B,HLA-C,HLA-DQA1,HLA-F,LAMP3
GO:0016023	cytoplasmic membrane-bounded vesicle	824	10	4.01	0.00604	B2M,HLA-B,HLA-C,HLA-DQA1,HLA-F,LAMP3,NPTX1,SERPINA1,SERPING1,SRGN
GO:0012506	vesicle membrane	349	6	1.7	0.00683	B2M,HLA-B,HLA-C,HLA-DQA1,HLA-F,LAMP3
GO:0071065	alpha9-beta1 integrin-vascular cell adhesion molecule-1 complex	2	1	0.01	0.0097	VCAM1
GO:0097232	lamellar body membrane	2	1	0.01	0.0097	LAMP3
GO:0097233	alveolar lamellar body membrane	2	1	0.01	0.0097	LAMP3
