# Supplementary material for: Transcriptome sequencing of neurologic diseases associated genes in HHV-6A infected human astrocyte
Source: Oncotarget. 2016 Jun 17;7(30):48070–80. doi: 10.18632/oncotarget.10127 (PMC5217001; doi:10.18632/oncotarget.10127)
Supplement: Supplementary file 6 [file oncotarget-07-48070-s006.xlsx]

## Sheet: Sheet1
GO_ID	Term	Annotated	Significant	Expected	classicFisher	sigGenes
GO:0042605	peptide antigen binding	26	5	0.12	1.3e-07	HLA-B,HLA-C,HLA-DQA1,HLA-F,HLA-H
GO:0004866	endopeptidase inhibitor activity	87	6	0.42	3.4e-06	BIRC3,BST2,SERPINA1,SERPINA3,SERPINB7,SERPING1
GO:0046977	TAP binding	7	3	0.03	3.6e-06	HLA-B,HLA-C,HLA-F
GO:0030414	peptidase inhibitor activity	90	6	0.43	4.1e-06	BIRC3,BST2,SERPINA1,SERPINA3,SERPINB7,SERPING1
GO:0061135	endopeptidase regulator activity	92	6	0.44	4.7e-06	BIRC3,BST2,SERPINA1,SERPINA3,SERPINB7,SERPING1
GO:0003823	antigen binding	55	5	0.26	6e-06	HLA-B,HLA-C,HLA-DQA1,HLA-F,HLA-H
GO:0061134	peptidase regulator activity	125	6	0.6	2.7e-05	BIRC3,BST2,SERPINA1,SERPINA3,SERPINB7,SERPING1
GO:0004867	serine-type endopeptidase inhibitor activity	43	4	0.21	5e-05	SERPINA1,SERPINA3,SERPINB7,SERPING1
GO:0004857	enzyme inhibitor activity	230	6	1.1	0.00076	BIRC3,BST2,SERPINA1,SERPINA3,SERPINB7,SERPING1
GO:0042277	peptide binding	155	5	0.74	0.00084	HLA-B,HLA-C,HLA-DQA1,HLA-F,HLA-H
GO:0033218	amide binding	160	5	0.76	0.00097	HLA-B,HLA-C,HLA-DQA1,HLA-F,HLA-H
GO:0001848	complement binding	11	2	0.05	0.0012	CFB,PTX3
GO:0004175	endopeptidase activity	272	6	1.3	0.00181	C1R,C1S,CFB,CTSS,MMP7,PSMB9
GO:0003725	double-stranded RNA binding	53	3	0.25	0.00204	DDX60,IFIH1,OAS3
GO:0070011	peptidase activity, acting on L-amino acid peptides	390	7	1.86	0.00243	C1R,C1S,CFB,CTSS,MMP7,PSMB9,TNFAIP3
GO:0005518	collagen binding	58	3	0.28	0.00264	CTSS,DCN,SRGN
GO:0008233	peptidase activity	403	7	1.92	0.00292	C1R,C1S,CFB,CTSS,MMP7,PSMB9,TNFAIP3
GO:0004252	serine-type endopeptidase activity	61	3	0.29	0.00305	C1R,C1S,CFB
GO:0001948	glycoprotein binding	71	3	0.34	0.00468	B2M,CTSS,SERPINA1
GO:0001872	(1->3)-beta-D-glucan binding	1	1	0	0.00477	PTX3
GO:0004744	retinal isomerase activity	1	1	0	0.00477	RPE65
GO:0009032	thymidine phosphorylase activity	1	1	0	0.00477	TYMP
GO:0016154	pyrimidine-nucleoside phosphorylase activity	1	1	0	0.00477	TYMP
GO:0019782	ISG15 activating enzyme activity	1	1	0	0.00477	UBA7
GO:0042007	interleukin-18 binding	1	1	0	0.00477	IL18BP
GO:0052884	all-trans-retinyl-palmitate hydrolase, 11-cis retinol forming activity	1	1	0	0.00477	RPE65
GO:0052885	all-trans-retinyl-ester hydrolase, 11-cis retinol forming activity	1	1	0	0.00477	RPE65
GO:0008236	serine-type peptidase activity	79	3	0.38	0.0063	C1R,C1S,CFB
GO:0005102	receptor binding	992	11	4.73	0.00653	CXCL16,HLA-B,HLA-C,HLA-F,ICAM1,IL18BP,IL32,KCNJ10,SECTM1,TYMP,VCAM1
GO:0017171	serine hydrolase activity	81	3	0.39	0.00675	C1R,C1S,CFB
GO:0052689	carboxylic ester hydrolase activity	89	3	0.42	0.00875	ACOT12,RARRES3,RPE65
GO:0003796	lysozyme activity	2	1	0.01	0.00952	LYZ
GO:0003986	acetyl-CoA hydrolase activity	2	1	0.01	0.00952	ACOT12
GO:0004798	thymidylate kinase activity	2	1	0.01	0.00952	CMPK2
GO:0033862	UMP kinase activity	2	1	0.01	0.00952	CMPK2
