# Supplementary material for: Transcriptome sequencing of neurologic diseases associated genes in HHV-6A infected human astrocyte
Source: Oncotarget. 2016 Jun 17;7(30):48070–80. doi: 10.18632/oncotarget.10127 (PMC5217001; doi:10.18632/oncotarget.10127)
Supplement: Supplementary file 7 [file oncotarget-07-48070-s007.xlsx]

## Sheet: Sheet1
##Databases: KEGG PATHWAY
##Statistical test method: hypergeometric test / Fisher's exact test
#Term	Database	ID	Input number	Background number	P-Value	Input	Hyperlink
Antigen processing and presentation	KEGG PATHWAY	hsa04612	7	79	1.46573e-06	3117|3106|3107|567|3134|1520|10437	http://www.genome.jp/kegg-bin/show_pathway?hsa04612/hsa:10437%09red/hsa:567%09red/hsa:1520%09red/hsa:3117%09red/hsa:3106%09red/hsa:3107%09red/hsa:3134%09red
Staphylococcus aureus infection	KEGG PATHWAY	hsa05150	5	57	5.14198e-05	3117|716|715|3383|629	http://www.genome.jp/kegg-bin/show_pathway?hsa05150/hsa:629%09red/hsa:3383%09red/hsa:715%09red/hsa:3117%09red/hsa:716%09red
Viral myocarditis	KEGG PATHWAY	hsa05416	5	60	6.46175e-05	3117|3134|3106|3107|3383	http://www.genome.jp/kegg-bin/show_pathway?hsa05416/hsa:3106%09red/hsa:3107%09red/hsa:3383%09red/hsa:3117%09red/hsa:3134%09red
Complement and coagulation cascades	KEGG PATHWAY	hsa04610	5	69	0.000120256	629|716|5265|715|710	http://www.genome.jp/kegg-bin/show_pathway?hsa04610/hsa:5265%09red/hsa:710%09red/hsa:629%09red/hsa:715%09red/hsa:716%09red
Allograft rejection	KEGG PATHWAY	hsa05330	4	39	0.000171782	3117|3134|3106|3107	http://www.genome.jp/kegg-bin/show_pathway?hsa05330/hsa:3106%09red/hsa:3107%09red/hsa:3117%09red/hsa:3134%09red
Graft-versus-host disease	KEGG PATHWAY	hsa05332	4	43	0.000243335	3117|3134|3106|3107	http://www.genome.jp/kegg-bin/show_pathway?hsa05332/hsa:3106%09red/hsa:3107%09red/hsa:3117%09red/hsa:3134%09red
Herpes simplex infection	KEGG PATHWAY	hsa05168	7	186	0.000271572	3665|4940|3117|3106|3107|64135|3134	http://www.genome.jp/kegg-bin/show_pathway?hsa05168/hsa:3665%09red/hsa:64135%09red/hsa:4940%09red/hsa:3117%09red/hsa:3106%09red/hsa:3107%09red/hsa:3134%09red
Type I diabetes mellitus	KEGG PATHWAY	hsa04940	4	45	0.000286162	3117|3134|3106|3107	http://www.genome.jp/kegg-bin/show_pathway?hsa04940/hsa:3106%09red/hsa:3107%09red/hsa:3117%09red/hsa:3134%09red
Cell adhesion molecules (CAMs)	KEGG PATHWAY	hsa04514	6	145	0.000461919	3383|3117|3106|3107|7412|3134	http://www.genome.jp/kegg-bin/show_pathway?hsa04514/hsa:3383%09red/hsa:3117%09red/hsa:3106%09red/hsa:3107%09red/hsa:7412%09red/hsa:3134%09red
Autoimmune thyroid disease	KEGG PATHWAY	hsa05320	4	54	0.000547715	3117|3134|3106|3107	http://www.genome.jp/kegg-bin/show_pathway?hsa05320/hsa:3106%09red/hsa:3107%09red/hsa:3117%09red/hsa:3134%09red
Phagosome	KEGG PATHWAY	hsa04145	6	155	0.000647792	3117|3106|3107|3134|1520|715	http://www.genome.jp/kegg-bin/show_pathway?hsa04145/hsa:1520%09red/hsa:3117%09red/hsa:3106%09red/hsa:3107%09red/hsa:715%09red/hsa:3134%09red
Influenza A	KEGG PATHWAY	hsa05164	6	177	0.00125809	3665|4940|3117|64135|4599|3383	http://www.genome.jp/kegg-bin/show_pathway?hsa05164/hsa:3665%09red/hsa:3383%09red/hsa:64135%09red/hsa:4599%09red/hsa:4940%09red/hsa:3117%09red
African trypanosomiasis	KEGG PATHWAY	hsa05143	3	34	0.00176264	7412|3383|8542	http://www.genome.jp/kegg-bin/show_pathway?hsa05143/hsa:8542%09red/hsa:7412%09red/hsa:3383%09red
Measles	KEGG PATHWAY	hsa05162	5	134	0.00214402	3665|4599|64135|4940|7128	http://www.genome.jp/kegg-bin/show_pathway?hsa05162/hsa:64135%09red/hsa:4599%09red/hsa:3665%09red/hsa:4940%09red/hsa:7128%09red
Epstein-Barr virus infection	KEGG PATHWAY	hsa05169	6	202	0.00240192	3383|3117|3106|3107|3134|7128	http://www.genome.jp/kegg-bin/show_pathway?hsa05169/hsa:7128%09red/hsa:3383%09red/hsa:3117%09red/hsa:3106%09red/hsa:3107%09red/hsa:3134%09red
NF-kappa B signaling pathway	KEGG PATHWAY	hsa04064	4	91	0.00341615	7412|3383|7128|330	http://www.genome.jp/kegg-bin/show_pathway?hsa04064/hsa:330%09red/hsa:7128%09red/hsa:7412%09red/hsa:3383%09red
TNF signaling pathway	KEGG PATHWAY	hsa04668	4	110	0.00651547	7412|3383|7128|330	http://www.genome.jp/kegg-bin/show_pathway?hsa04668/hsa:330%09red/hsa:7128%09red/hsa:7412%09red/hsa:3383%09red
HTLV-I infection	KEGG PATHWAY	hsa05166	6	261	0.0080156	3383|3117|3106|3107|7412|3134	http://www.genome.jp/kegg-bin/show_pathway?hsa05166/hsa:3383%09red/hsa:3117%09red/hsa:3106%09red/hsa:3107%09red/hsa:7412%09red/hsa:3134%09red
RIG-I-like receptor signaling pathway	KEGG PATHWAY	hsa04622	3	70	0.011911	3665|9636|64135	http://www.genome.jp/kegg-bin/show_pathway?hsa04622/hsa:64135%09red/hsa:9636%09red/hsa:3665%09red
Pertussis	KEGG PATHWAY	hsa05133	3	75	0.0142325	716|715|710	http://www.genome.jp/kegg-bin/show_pathway?hsa05133/hsa:710%09red/hsa:715%09red/hsa:716%09red
Malaria	KEGG PATHWAY	hsa05144	2	49	0.0432251	7412|3383	http://www.genome.jp/kegg-bin/show_pathway?hsa05144/hsa:7412%09red/hsa:3383%09red
Viral carcinogenesis	KEGG PATHWAY	hsa05203	4	206	0.0480084	3665|3134|3106|3107	http://www.genome.jp/kegg-bin/show_pathway?hsa05203/hsa:3106%09red/hsa:3107%09red/hsa:3665%09red/hsa:3134%09red
NOD-like receptor signaling pathway	KEGG PATHWAY	hsa04621	2	57	0.0561092	330|7128	http://www.genome.jp/kegg-bin/show_pathway?hsa04621/hsa:330%09red/hsa:7128%09red
Natural killer cell mediated cytotoxicity	KEGG PATHWAY	hsa04650	3	134	0.0596992	3106|3107|3383	http://www.genome.jp/kegg-bin/show_pathway?hsa04650/hsa:3106%09red/hsa:3107%09red/hsa:3383%09red
Systemic lupus erythematosus	KEGG PATHWAY	hsa05322	3	136	0.0618037	3117|716|715	http://www.genome.jp/kegg-bin/show_pathway?hsa05322/hsa:715%09red/hsa:3117%09red/hsa:716%09red
Rheumatoid arthritis	KEGG PATHWAY	hsa05323	2	91	0.122	3117|3383	http://www.genome.jp/kegg-bin/show_pathway?hsa05323/hsa:3117%09red/hsa:3383%09red
Pyrimidine metabolism	KEGG PATHWAY	hsa00240	2	105	0.152806	129607|1890	http://www.genome.jp/kegg-bin/show_pathway?hsa00240/hsa:1890%09red/hsa:129607%09red
Endocytosis	KEGG PATHWAY	hsa04144	3	213	0.165148	3134|3106|3107	http://www.genome.jp/kegg-bin/show_pathway?hsa04144/hsa:3106%09red/hsa:3107%09red/hsa:3134%09red
Leukocyte transendothelial migration	KEGG PATHWAY	hsa04670	2	118	0.182593	7412|3383	http://www.genome.jp/kegg-bin/show_pathway?hsa04670/hsa:7412%09red/hsa:3383%09red
Toxoplasmosis	KEGG PATHWAY	hsa05145	2	120	0.187251	3117|330	http://www.genome.jp/kegg-bin/show_pathway?hsa05145/hsa:330%09red/hsa:3117%09red
Lysosome	KEGG PATHWAY	hsa04142	2	122	0.191926	27074|1520	http://www.genome.jp/kegg-bin/show_pathway?hsa04142/hsa:27074%09red/hsa:1520%09red
Asthma	KEGG PATHWAY	hsa05310	1	32	0.19312	3117	http://www.genome.jp/kegg-bin/show_pathway?hsa05310/hsa:3117%09red
Hepatitis C	KEGG PATHWAY	hsa05160	2	133	0.217883	3665|4940	http://www.genome.jp/kegg-bin/show_pathway?hsa05160/hsa:3665%09red/hsa:4940%09red
Bladder cancer	KEGG PATHWAY	hsa05219	1	38	0.224018	1890	http://www.genome.jp/kegg-bin/show_pathway?hsa05219/hsa:1890%09red
Ubiquitin mediated proteolysis	KEGG PATHWAY	hsa04120	2	137	0.227402	7318|330	http://www.genome.jp/kegg-bin/show_pathway?hsa04120/hsa:7318%09red/hsa:330%09red
Pyruvate metabolism	KEGG PATHWAY	hsa00620	1	40	0.234054	134526	http://www.genome.jp/kegg-bin/show_pathway?hsa00620/hsa:134526%09red
Hepatitis B	KEGG PATHWAY	hsa05161	2	146	0.248914	3665|64135	http://www.genome.jp/kegg-bin/show_pathway?hsa05161/hsa:64135%09red/hsa:3665%09red
Proteasome	KEGG PATHWAY	hsa03050	1	44	0.25374	5698	http://www.genome.jp/kegg-bin/show_pathway?hsa03050/hsa:5698%09red
Drug metabolism - other enzymes	KEGG PATHWAY	hsa00983	1	46	0.263394	1890	http://www.genome.jp/kegg-bin/show_pathway?hsa00983/hsa:1890%09red
Intestinal immune network for IgA production	KEGG PATHWAY	hsa04672	1	49	0.277642	3117	http://www.genome.jp/kegg-bin/show_pathway?hsa04672/hsa:3117%09red
Tuberculosis	KEGG PATHWAY	hsa05152	2	179	0.327784	3117|1520	http://www.genome.jp/kegg-bin/show_pathway?hsa05152/hsa:1520%09red/hsa:3117%09red
Cytosolic DNA-sensing pathway	KEGG PATHWAY	hsa04623	1	64	0.344879	3665	http://www.genome.jp/kegg-bin/show_pathway?hsa04623/hsa:3665%09red
Retinol metabolism	KEGG PATHWAY	hsa00830	1	64	0.344879	6121	http://www.genome.jp/kegg-bin/show_pathway?hsa00830/hsa:6121%09red
Inflammatory bowel disease (IBD)	KEGG PATHWAY	hsa05321	1	67	0.35756	3117	http://www.genome.jp/kegg-bin/show_pathway?hsa05321/hsa:3117%09red
B cell receptor signaling pathway	KEGG PATHWAY	hsa04662	1	72	0.378156	8519	http://www.genome.jp/kegg-bin/show_pathway?hsa04662/hsa:8519%09red
Leishmaniasis	KEGG PATHWAY	hsa05140	1	74	0.386209	3117	http://www.genome.jp/kegg-bin/show_pathway?hsa05140/hsa:3117%09red
Gastric acid secretion	KEGG PATHWAY	hsa04971	1	75	0.390197	3766	http://www.genome.jp/kegg-bin/show_pathway?hsa04971/hsa:3766%09red
TGF-beta signaling pathway	KEGG PATHWAY	hsa04350	1	80	0.409753	1634	http://www.genome.jp/kegg-bin/show_pathway?hsa04350/hsa:1634%09red
Small cell lung cancer	KEGG PATHWAY	hsa05222	1	86	0.432399	330	http://www.genome.jp/kegg-bin/show_pathway?hsa05222/hsa:330%09red
Apoptosis	KEGG PATHWAY	hsa04210	1	86	0.432399	330	http://www.genome.jp/kegg-bin/show_pathway?hsa04210/hsa:330%09red
Salivary secretion	KEGG PATHWAY	hsa04970	1	90	0.447015	4069	http://www.genome.jp/kegg-bin/show_pathway?hsa04970/hsa:4069%09red
Toll-like receptor signaling pathway	KEGG PATHWAY	hsa04620	1	106	0.501831	3665	http://www.genome.jp/kegg-bin/show_pathway?hsa04620/hsa:3665%09red
Wnt signaling pathway	KEGG PATHWAY	hsa04310	1	140	0.601032	4316	http://www.genome.jp/kegg-bin/show_pathway?hsa04310/hsa:4316%09red
Parkinson's disease	KEGG PATHWAY	hsa05012	1	143	0.608779	7318	http://www.genome.jp/kegg-bin/show_pathway?hsa05012/hsa:7318%09red
Transcriptional misregulation in cancer	KEGG PATHWAY	hsa05202	1	179	0.690863	330	http://www.genome.jp/kegg-bin/show_pathway?hsa05202/hsa:330%09red
Chemokine signaling pathway	KEGG PATHWAY	hsa04062	1	189	0.710455	58191	http://www.genome.jp/kegg-bin/show_pathway?hsa04062/hsa:58191%09red
Proteoglycans in cancer	KEGG PATHWAY	hsa05205	1	204	0.737554	1634	http://www.genome.jp/kegg-bin/show_pathway?hsa05205/hsa:1634%09red
Focal adhesion	KEGG PATHWAY	hsa04510	1	207	0.742663	330	http://www.genome.jp/kegg-bin/show_pathway?hsa04510/hsa:330%09red
Cytokine-cytokine receptor interaction	KEGG PATHWAY	hsa04060	1	265	0.824118	58191	http://www.genome.jp/kegg-bin/show_pathway?hsa04060/hsa:58191%09red
Pathways in cancer	KEGG PATHWAY	hsa05200	1	398	0.926766	330	http://www.genome.jp/kegg-bin/show_pathway?hsa05200/hsa:330%09red
Metabolic pathways	KEGG PATHWAY	hsa01100	2	1211	0.997126	129607|1890	http://www.genome.jp/kegg-bin/show_pathway?hsa01100/hsa:1890%09red/hsa:129607%09red
--------------------
#Term	Database	ID	Input number	Background number	P-Value	Input	Hyperlink
--------------------
#Term	Database	ID	Input number	Background number	P-Value	Input	Hyperlink
--------------------
